# Supplementary material for: ZFP42 maintains stemness and rhythmic transcription in human epidermal stem and progenitor cells via CRY1
Source: Commun Biol. 2026 Jan 21;9:291. doi: 10.1038/s42003-026-09576-0 (PMC12923524; doi:10.1038/s42003-026-09576-0)
Supplement: Supplementary file 2 — Supplementary Data 1. List of circadian genes identified in fetal and adult EPSCs [file 42003_2026_9576_MOESM2_ESM.xlsx]

## Sheet: 1A
Supplementary Data 1A. List of circadian genes identifed in fetal epidermal stem and progenitor cells.
JTK																DiffCircaPipeline
CycID	JTK_pvalue	JTK_BH.Q	JTK_period	JTK_adjphase	JTK_amplitude	Fetus_KC_ZT_3.TPM	Fetus_KC_ZT_6.TPM	Fetus_KC_ZT_9.TPM	Fetus_KC_ZT_12.TPM	Fetus_KC_ZT_15.TPM	Fetus_KC_ZT_18.TPM	Fetus_KC_ZT_21.TPM	Fetus_KC_ZT_24.TPM			gname	M	A	phase	peak	pvalue	qvalue	sigma	R2
AADAT	0.00595238	0.204267	24	10.5	5.17602	11.88	19.86	21.48	16.36	14.81	11.81	9.26	11.58			A1BG	0.3075	0.164235	0.304206	22.838	0.879877	0.958576	0.180254	0.399085
AARS2	0.00595238	0.204267	24	12	4.30451	9.47	13.84	15.75	16.47	14.84	9.96	9.54	7.35			A2ML1	15.3637	0.695391	1.39168	18.6842	0.944604	0.986474	4.63641	0.0176782
ABCB9	0.0260417	0.31593	24	12	1.53089	3.05	5.1	5.85	5.24	3.56	3.37	2.89	2.68			A4GALT	3.4175	0.777208	0.162477	23.3794	0.436784	0.626727	1.10504	0.283535
ABCF2	0.0260417	0.31593	24	9	5.39876	28.84	32.46	36.9	28.97	28.72	28.05	21.6	19.87			AAAS	50.35	5.52831	2.51364	14.3986	0.0215474	0.103238	3.02618	0.727508
ABHD15	0.00595238	0.204267	24	9	2.13016	6.14	9.26	9.32	7.4	5.32	4.59	4.34	5.51			AACS	54.0463	3.4728	3.5178	10.563	0.375724	0.56783	5.03795	0.275435
ABHD2	0.0260417	0.31593	24	10.5	6.58316	16.36	22.07	22.65	22.08	20.5	10.69	14.83	9.58			AADAT	14.63	5.32528	3.89799	9.11079	0.0020204	0.0313197	1.87192	0.866211
ABR	0.0260417	0.31593	24	12	10.6207	37.11	39.72	43.82	48.44	40.1	27.76	28.69	23.63			AAGAB	45.9913	5.88664	3.5727	10.3533	0.360126	0.553825	8.6277	0.271361
ABTB1	0.0260417	0.31593	24	22.5	1.30108	7.47	5.73	5.34	5.36	6.27	6.73	9.26	7.3			AAK1	13.9663	1.93354	1.22894	19.3058	0.44406	0.634147	3.17009	0.229355
ACAD9	0.0260417	0.31593	24	12	8.53124	40.16	43.94	48.73	51.4	44.11	34.8	35.84	30.63			AAMDC	33.5175	4.90081	1.57389	17.9882	0.25039	0.438746	5.96214	0.350873
ACADSB	0.00595238	0.204267	21	10.5	0.678823	2.61	3.3	3.91	3.47	3.2	2.23	2.52	2.75			AAMP	120.669	6.06287	2.73686	13.546	0.451448	0.640422	9.23881	0.25624
ACAT1	0.000744048	0.149051	24	18	4.72878	72.4	72.1	73.09	77.37	81.52	85.69	77.76	76.5			AAR2	28.3863	9.69765	4.42419	7.10083	0.00420203	0.044478	4.07463	0.819219
ACIN1	0.0260417	0.31593	24	9	19.6045	104.54	149.01	106.94	144.62	100.39	97.54	81.3	97.97			AARS1	141.584	82.5519	1.30002	19.0343	0.0403547	0.148607	57.1316	0.625509
ACOT11	0.0260417	0.31593	24	6	1.30284	6.93	7.23	5.99	4.45	4.06	3.41	5.92	4.75			AARS2	12.1525	4.46929	3.39454	11.0338	0.000185314	0.0128911	0.854022	0.95635
ACOT4	0.00595238	0.204267	21	15	0.445477	1.5	1.75	1.95	2.69	2.36	2.3	1.92	1.24			AARSD1	50.0675	2.39049	1.10412	19.7826	0.458903	0.646341	3.86828	0.234017
ACP2	0.00595238	0.204267	24	9	3.39765	16.65	20.56	22.56	19.53	17.49	13.1	12.78	16.5			AASDH	7.25	0.48272	2.24566	15.4222	0.882692	0.960199	2.07384	0.0415433
ACSL1	0.0260417	0.31593	21	10.5	3.55144	10.88	14.53	19.08	16.11	13.72	9.49	11.64	12.97			AASDHPPT	49.9475	6.23398	3.18595	11.8306	0.369709	0.562801	9.27752	0.265358
ACTL6A	0.000744048	0.149051	24	15	17.2817	82.02	102.65	117.39	127.97	129.38	119.38	105.82	98.56			AASS	8.2025	1.6134	1.49215	18.3004	0.309686	0.504635	2.08052	0.324824
ACTR1A	0.00595238	0.204267	24	12	17.7201	106.43	108.51	127.66	137.69	127.38	114.26	90.73	82.96			AATF	94.1813	20.7845	3.69995	9.86723	0.000555776	0.018527	5.72253	0.913445
ACTR5	0.00595238	0.204267	24	9	3.00167	9.92	11.28	11.72	10.65	9.46	7.25	4.21	5.7			ABAT	9.18	3.68343	4.73277	5.92217	0.00910813	0.06512	1.71444	0.786905
ADA	0.0260417	0.31593	24	19.5	4.9197	18.51	13.86	17.28	22.72	25.08	25.4	26.34	22.54			ABCA1	7.48125	2.32475	2.17217	15.7029	0.0719907	0.207262	1.74371	0.587115
ADAM12	0.0260417	0.31593	24	7.5	0.279307	0.5	0.78	0.7	0.35	0.24	0.13	0.19	0.14			ABCA10	0.7475	0.211561	6.19079	0.352917	0.82396	0.928293	0.273977	0.322959
ADAMTS1	0.0260417	0.31593	24	9	21.8178	50.53	95.22	64.38	51.06	32.02	21.71	25.12	31.82			ABCA12	3.7475	1.46329	0.490818	22.1252	0.308734	0.503545	1.87786	0.326945
ADAMTSL5	0.0260417	0.31593	24	4.5	0.844993	4.63	3.77	3.04	2.95	2.1	2.52	2.17	3.33			ABCA13	0.12875	0.0806748	3.69902	9.87077	0.967458	0.993812	0.0639591	0.560015
ADAR	0.0260417	0.31593	24	13.5	34.1603	62.8	91.52	123.27	139.07	131.8	66.7	82.73	55.22			ABCA2	0.7625	0.114242	3.90932	9.06751	0.941789	0.985744	0.221244	0.175805
ADCY3	0.000744048	0.149051	24	12	7.29557	20.84	29.61	30.8	36.17	30.77	22.06	19.35	19.27			ABCA5	3.93625	0.33153	5.89825	1.47033	0.784005	0.902163	0.782066	0.125694
ADD1	0.0260417	0.31593	24	12	22.1802	86.25	91.56	103.43	104.2	96.27	64.71	71.47	58.42			ABCA7	1.6925	0.495439	2.27473	15.3112	0.574811	0.74774	0.762091	0.252677
ADGRF4	0.0260417	0.31593	24	7.5	3.41533	6.92	10.47	7.63	3.73	2.47	1.88	2.66	2.55			ABCB10	19.4075	4.51751	3.56868	10.3686	0.0456239	0.159441	3.11977	0.626506
ADGRL2	0.0260417	0.31593	24	12	2.08066	1.59	4.17	5.52	6.29	4.28	2.66	2	1.69			ABCB6	6.98625	1.08738	4.0331	8.59469	0.180322	0.358317	0.910827	0.532753
ADIPOR2	0.0260417	0.31593	24	12	12.5476	43.47	61.55	69.91	71.55	67.32	52.92	52.71	49.91			ABCB7	8.8275	1.33818	2.05667	16.1441	0.187516	0.367458	1.27573	0.468151
ADPGK	0.0260417	0.31593	24	10.5	7.44583	37.1	46.32	49.75	45.26	39.11	37.27	28.73	34.58			ABCB8	15.895	1.67202	3.38035	11.088	0.136184	0.300068	1.42025	0.52579
ADRM1	0.0260417	0.31593	24	10.5	32.4049	222.14	239.79	254.13	254.06	210.43	207.96	179.6	176.77			ABCB9	3.9675	1.52326	3.74598	9.69141	0.0187232	0.0957196	0.519207	0.87319
AGR2	0.0260417	0.31593	24	0	4.75176	12.55	11.55	9.62	9.33	9.38	14.5	36.93	53.51			ABCC1	25.425	3.86584	3.43674	10.8726	0.318032	0.513206	5.27352	0.300655
AKIRIN1	0.0260417	0.31593	24	9	11.3773	74.7	87.18	80.52	79.73	68.69	67.69	58.85	62.28			ABCC10	14.865	1.80908	3.5374	10.4881	0.0781174	0.216166	1.25828	0.623164
AKT1	0.000744048	0.149051	24	12	25.8165	122.24	141.5	151.05	172.11	149.91	135.36	105.35	101			ABCC2	0.60625	0.0423314	2.0414	16.2024	0.9916	0.999813	0.204166	0.0332477
ALAD	0.0260417	0.31593	24	10.5	3.03349	8.3	12.27	10.77	12.3	9.44	7.69	5.6	5.77			ABCC3	14.1962	3.41406	4.6119	6.38383	0.0149115	0.0842462	1.7413	0.754617
ALDH9A1	0.0260417	0.31593	24	15	5.1336	48.96	59.85	61.08	64.96	66.61	64.09	56.68	57.85			ABCC4	8.93625	2.76228	3.71112	9.82458	0.00745565	0.0589876	1.14	0.824467
ALG10	0.015997	0.31593	21	12	0.954594	2.65	4.46	5.25	5.71	4.81	3.97	3.83	3.83			ABCC5	13.9738	4.94397	3.4713	10.7406	0.013328	0.0787617	2.56244	0.748622
AMDHD2	0.0260417	0.31593	24	9	2.37941	9.1	11.7	9.71	9.33	7.55	6.84	5.61	5.85			ABCC9	1.24	0.121442	4.07437	8.43704	0.948848	0.988238	0.467591	0.0512002
AMT	0.0260417	0.31593	24	0	1.10485	3.67	3.48	1.06	3.12	3.17	3.74	4.87	8.23			ABCD1	0.97625	0.141737	2.95664	12.7065	0.912693	0.975181	0.220468	0.248488
ANAPC5	0.0260417	0.31593	24	12	13.5941	68.32	78.96	94.13	80.18	89.38	73.03	64.53	60.65			ABCD3	34.29	6.88809	3.0761	12.2502	0.0067113	0.0561632	3.05759	0.802373
ANKLE2	0.0260417	0.31593	24	7.5	24.6091	97.4	107.14	103.67	77.6	74.01	61.6	63.8	63.43			ABCD4	14.3238	0.9762	1.83887	16.976	0.774002	0.895106	2.96025	0.0800355
ANKRD23	0.0260417	0.31593	24	9	0.318198	0.83	0.99	1.19	0.85	0.74	0.54	0.46	0.32			ABCE1	114.884	34.8781	3.32099	11.3148	0.0009671	0.0229631	10.8507	0.892076
ANKRD54	0.0260417	0.31593	24	10.5	6.2685	17.48	26.74	26.17	21.16	19.79	16.94	11.74	12.95			ABCF1	61.6562	20.0994	4.02421	8.62867	0.00228249	0.0330934	7.5791	0.849086
ANLN	0.0260417	0.31593	24	13.5	50.4804	57.37	92.4	130.79	157.43	161.76	91.7	70.57	44.29			ABCF2	28.1762	6.26443	3.79908	9.48857	0.0124558	0.0760774	3.19704	0.754393
ANO1	0.00595238	0.204267	21	15	8.08577	15.81	17.31	23.82	34.38	38.4	22.4	21.76	15.65			ABCF2-H2BE1	47.6475	14.2903	3.75916	9.64107	0.0185934	0.0955489	8.21835	0.707502
ANP32A	0.0260417	0.31593	21	13.5	22.3163	87.85	114.12	119.2	145.89	140.77	130.85	102.63	106.47			ABCF3	36.5	7.53487	4.10036	8.33779	0.00410519	0.0439756	3.03868	0.831051
ANP32E	0.00595238	0.204267	24	15	18.6641	37.02	54.41	63.01	78.47	81.63	65.75	50.57	44.11			ABCG1	2.2325	1.61339	0.882616	20.6287	0.0743466	0.210317	1.14864	0.612152
AP1M1	0.000744048	0.149051	24	10.5	1.15966	7.93	9.13	9.2	9.14	8.37	7.75	6.46	6.72			ABCG2	2.53375	0.793105	3.23266	11.6522	0.188821	0.369124	0.490821	0.676254
AP1S2	0.0260417	0.31593	21	15	1.9852	10.53	11.03	11.32	13.22	14.39	12.63	8.98	8.19			ABHD10	25.475	6.67676	3.29888	11.3992	0.124539	0.283465	6.28638	0.47436
APAF1	0.0260417	0.31593	24	12	5.05405	9.22	13.18	15.33	16.33	15.66	8.82	7.98	6.94			ABHD11	20.45	6.26113	3.43591	10.8758	0.0636544	0.19398	4.81692	0.574762
APBA2	0.00595238	0.204267	21	10.5	4.97803	10.23	16.51	18.52	18.18	14.02	10.83	10.21	11.33			ABHD12	36.875	3.91889	3.0729	12.2624	0.130789	0.292786	3.60162	0.486429
APBB1	0.0260417	0.31593	24	13.5	3.41179	6.63	6.82	8.17	16	11.65	9.47	5.42	4.65			ABHD13	8.93125	1.75272	3.50801	10.6004	0.0724148	0.207695	1.22124	0.622334
APCDD1	0.0260417	0.31593	24	7.5	0.403051	0.46	1.49	0.96	0.77	0.34	0.15	0.38	0.4			ABHD14A	5.5875	0.281091	5.28782	3.80202	0.871772	0.955253	0.969629	0.0629961
APCDD1L	0.0260417	0.31593	24	9	0.569221	1.42	2.05	2.17	1.52	0.99	1.21	0.82	0.96			ABHD14B	18.9413	3.54225	0.715789	21.2659	0.0314938	0.128964	2.16367	0.681955
ARAP3	0.0260417	0.31593	21	13.5	1.89858	5.34	6.4	7.88	10.93	10.03	7.18	7.2	6.19			ABHD15	6.485	2.50348	4.2089	7.92319	0.0023253	0.0332121	0.651832	0.921879
ARCN1	0.0260417	0.31593	21	13.5	13.5694	92.15	120.23	128.84	141.19	137.35	109.57	114.06	99.11			ABHD16A	22.8525	4.39178	0.918905	20.49	0.01863	0.0955489	2.39245	0.729421
ARFIP2	0.0260417	0.31593	24	9	8.46407	58.1	63.84	66.95	55.93	54.71	52.14	44.97	45.73			ABHD16B	3.4225	1.51557	4.15367	8.13414	0.188455	0.36872	1.53305	0.43879
ARG2	0.0260417	0.31593	24	21	23.4653	38.65	27.75	24.52	34.25	46.98	48.03	84.97	85.12			ABHD17A	55.3687	8.93627	3.90253	9.09345	0.00690149	0.0567643	3.96589	0.802443
ARHGAP17	0.00595238	0.204267	24	10.5	4.89318	17.73	22.05	24.46	22.18	19.16	15.28	14.81	13.64			ABHD17B	11.72	2.18606	3.53293	10.5052	0.0282415	0.121053	1.17835	0.733573
ARHGAP18	0.00595238	0.204267	21	15	8.7805	23.4	25.27	31.05	43.19	47.88	35.14	32.56	23.33			ABHD17C	20.475	4.41141	5.24411	3.96898	0.0215943	0.103319	2.49998	0.713548
ARHGAP44	0.00595238	0.204267	21	13.5	0.461387	0.77	1.66	1.89	2.35	1.96	1.48	1.29	1.13			ABHD18	5.8175	0.252884	3.23879	11.6287	0.959155	0.991477	1.87431	0.014354
ARHGAP45	0.0260417	0.31593	24	10.5	0.968736	2.24	3.61	3.62	2.82	2.63	2.53	1.26	1.35			ABHD2	17.345	6.2983	3.72995	9.75263	0.00498924	0.0484508	2.68509	0.814872
ARHGEF1	0.00595238	0.204267	24	12	17.4726	69.79	76.43	92.53	102.04	90.79	69.49	66.95	49.71			ABHD3	26.2075	5.09169	2.2388	15.4484	0.017199	0.0915298	2.74575	0.733405
ARHGEF19	0.0260417	0.31593	21	13.5	1.85616	2.17	5.91	6.57	6.76	7.06	4.6	3.8	3.09			ABHD4	10.2137	4.24121	0.899176	20.5654	0.166057	0.340352	4.39322	0.42713
ARHGEF26	0.0260417	0.31593	24	12	1.0642	1.19	2.68	2.53	2.77	1.9	1.4	0.62	0.59			ABHD5	20.8475	2.57303	2.31262	15.1664	0.180208	0.358215	2.63321	0.433059
ARL13B	0.0260417	0.31593	21	13.5	1.44427	4.3	9.83	11.76	11.67	12.18	11.17	9.71	7.74			ABHD6	4.72	1.81399	4.18828	8.00196	0.0105422	0.069661	0.604546	0.87809
ARL6	0.000744048	0.149051	21	12	1.33466	2.58	4.37	4.67	5.31	4.6	3.39	2.13	2.85			ABHD8	11.35	4.00279	3.24831	11.5924	0.00923387	0.0655305	1.87907	0.784027
ARMC6	0.0260417	0.31593	24	10.5	11.2359	41.01	46.27	50.73	47.73	39.5	31.5	25.48	24.41			ABI1	49.1838	3.82064	3.88376	9.16512	0.095439	0.24227	3.0451	0.557402
ARMC7	0.0260417	0.31593	24	7.5	1.12784	5.63	7.86	5.92	4.79	3.62	4.23	4.25	4.4			ABI2	12.1525	3.3839	2.05048	16.1678	0.0704127	0.204704	2.60489	0.574475
ARMCX2	0.0260417	0.31593	24	16.5	8.46053	14.95	20.81	27.41	40.28	36.32	30.98	28.12	25.52			ABI3BP	0.985	0.364818	6.23985	0.165542	0.580041	0.751515	0.271893	0.590211
ARMCX4	0.00595238	0.204267	24	10.5	0.843225	1.14	1.85	1.94	1.74	1.72	0.76	0.46	0.49			ABITRAM	23.03	2.2793	5.79498	1.8648	0.202991	0.385661	2.40946	0.417217
ARMCX5-GPRASP2	0.00595238	0.204267	24	7.5	0.321734	0.83	0.9	0.64	0.53	0.37	0	0.29	0.42			ABL1	33.5162	7.84561	3.7332	9.74021	0.0591004	0.185069	5.91558	0.584576
ARNTL	0.00595238	0.204267	24	4.5	10.0886	52.3	35.66	29.21	21.27	20.36	16.54	28.71	31.68			ABL2	14.8112	4.46181	3.64814	10.0651	0.0621561	0.191416	3.37087	0.583614
ARSB	0.0260417	0.31593	24	12	2.36704	5.69	7.33	9.7	9.16	9.06	6.19	5.78	5.32			ABLIM1	12.1062	0.708678	5.82133	1.76414	0.854622	0.946224	2.75831	0.0501593
ASCC2	0.0260417	0.31593	24	10.5	5.18663	52.3	55.78	59.98	58.43	54.72	48.46	51.08	48.42			ABLIM3	8.5675	0.985574	2.45369	14.6276	0.483387	0.667831	1.61876	0.228725
ASF1B	0.0260417	0.31593	24	12	24.7098	25.43	50.91	67.86	58.34	49.6	45.5	14.36	13.98			ABR	36.1587	10.7166	3.64141	10.0909	0.00124136	0.0256691	3.53696	0.880157
ASNSD1	0.0260417	0.31593	24	10.5	10.4457	38.33	55.44	52.68	42.16	38.99	33.22	28.43	30.55			ABRACL	172.656	19.3074	2.68084	13.7599	0.378284	0.570492	27.2627	0.286345
ASPM	0.0260417	0.31593	24	13.5	7.77817	9.83	18.97	19.88	27.9	31.72	17.2	15.6	8.78			ABRAXAS1	3.50625	0.511553	2.44811	14.6489	0.678533	0.828208	1.0936	0.148969
ASS1	0.0260417	0.31593	24	1.5	27.0327	64.36	57.85	44.39	31.39	36.48	43.64	105.21	121.22			ABRAXAS2	20.6125	3.29024	4.26046	7.72626	0.0603739	0.187404	2.37317	0.605952
ATAD3A	0.00595238	0.204267	24	10.5	18.8108	81.37	82.22	100.58	89.14	82.04	62.12	60.45	47.42			ABT1	31.0125	7.75107	4.26534	7.70759	0.00767661	0.0597501	3.61281	0.786431
ATG4A	0.0260417	0.31593	21	12	2.52791	8.72	15.17	15.52	18.12	14.05	12.92	11.19	12.89			ABTB1	6.6825	1.5705	0.484029	22.1511	0.0299794	0.125103	0.694264	0.80368
ATIC	0.000744048	0.149051	21	13.5	17.6512	127.14	134.04	153.78	162.01	155.69	148.6	129.15	129.13			ABTB2	2.4025	0.462186	4.62614	6.32944	0.561939	0.738258	0.61098	0.314032
ATP1B1	0.0260417	0.31593	21	9	9.45402	54.86	62.69	66.96	58.62	48.95	39.8	49.69	51.06			ACAA1	71.9038	4.66615	4.03785	8.57654	0.168018	0.342884	4.47339	0.465363
ATP6V0E1	0.0260417	0.31593	24	10.5	11.296	154.28	156.6	164.35	162.95	137.98	153.04	114.05	128.21			ACAA2	13.6037	1.41032	5.00547	4.88053	0.519857	0.701015	2.56767	0.194425
ATP6V1C2	0.0260417	0.31593	24	18	0.463155	1.86	1.76	2.19	1.9	2.69	4.29	2.63	2.39			ACACA	31.5162	7.42254	2.44888	14.646	0.267725	0.458993	9.4096	0.332353
ATP6V1H	0.0260417	0.31593	24	16.5	6.17127	52.74	63.24	66.33	74.91	72.85	69.17	67.15	63.64			ACACB	0.6425	0.220462	3.14615	11.9826	0.801649	0.913882	0.208488	0.472164
ATP8B1	0.0260417	0.31593	24	9	2.4678	9.3	10.89	11.12	9.56	8.49	4.47	8.48	5.21			ACAD10	6.0075	1.01738	3.07986	12.2358	0.351626	0.54605	1.31506	0.323785
B3GALNT1	0.0260417	0.31593	24	10.5	2.92035	7.78	12.07	15.05	11.03	9.93	7.92	6.92	7.09			ACAD11	13.8675	5.71591	0.884576	20.6212	0.0309289	0.127384	3.64965	0.662421
B3GALT4	0.00595238	0.204267	24	22.5	0.406586	0.8	0.63	0.42	0.44	0.57	0.93	1.79	1.23			ACAD8	15.5738	3.2561	4.24617	7.78081	0.162942	0.336768	3.29543	0.438525
B3GLCT	0.00595238	0.204267	24	10.5	1.63165	7.8	8.28	9.15	8.44	7.36	6.02	5.44	5.69			ACAD9	41.2013	9.03773	3.58353	10.3119	0.000606579	0.0191256	2.54913	0.909551
B4GALNT4	0.000744048	0.149051	24	10.5	2.93096	10.41	11.84	11.88	11.85	10.74	7.72	7.31	7.42			ACADM	44.2388	6.92485	2.70906	13.6522	0.0265606	0.116938	4.16013	0.689118
BABAM1	0.0260417	0.31593	24	16.5	10.3874	86.75	88.13	97.31	110.52	111.14	107.99	104.69	102.38			ACADS	4.6425	0.822721	3.42008	10.9362	0.165812	0.340036	0.423714	0.751004
BABAM2	0.0260417	0.31593	24	21	4.78358	21.14	19.34	18.53	23.14	25.3	26.1	31.09	27.69			ACADSB	2.99875	0.669429	3.79873	9.48993	0.227464	0.414111	0.291323	0.808585
BAG3	0.0260417	0.31593	24	10.5	18.4838	92.84	97.66	111.33	98.6	91.88	80.47	65.34	58.09			ACADVL	141.26	6.2896	2.63961	13.9174	0.752105	0.879078	17.4629	0.0940198
BAHCC1	0.0260417	0.31593	21	13.5	0.569221	0.73	2.02	2.19	3.37	2.68	1.51	1.76	1.17			ACAP2	18.1913	3.42122	1.43288	18.5268	0.469511	0.655801	5.96459	0.208362
BAP1	0.0260417	0.31593	21	13.5	9.5813	59.43	80.62	85.07	94.18	85.37	66.68	71.83	63.91			ACAP3	10.9375	2.94038	4.04407	8.55279	0.00572237	0.0521962	1.14372	0.840955
BARD1	0.0260417	0.31593	24	12	3.54968	4.56	8.74	10.56	9.35	9.58	7.24	3.82	3.58			ACAT1	77.0537	5.92102	1.74121	17.3491	0.0101624	0.0687172	1.84998	0.891246
BCL10	0.0260417	0.31593	24	18	2.27865	30.08	29.48	32.6	34.97	34.49	35.34	33.11	32.62			ACAT2	280.973	23.1131	1.71971	17.4312	0.548446	0.727044	28.625	0.342786
BCL7B	0.0260417	0.31593	24	9	10.4652	50.93	58.6	62.13	56.31	41.57	44.64	41.5	41.54			ACBD3	44.8925	5.26609	2.67436	13.7847	0.16003	0.332958	5.29047	0.442165
BCORL1	0.00334821	0.204267	24	13.5	0.689429	1.38	1.55	2.29	4.17	3.06	1.79	1.55	1.35			ACBD4	1.755	0.517572	0.97059	20.2926	0.408274	0.601035	0.404296	0.567304
BEND3	0.0260417	0.31593	24	9	1.84555	3.9	6.67	6.04	4.9	3.44	3.23	2.05	2.34			ACBD5	15.0237	4.56202	3.57875	10.3302	0.0135757	0.0795749	2.34841	0.751179
BIRC3	0.0260417	0.31593	24	16.5	2.22385	1.21	2.17	6.21	7.68	8.48	8.38	6.8	6.82			ACBD6	76.2163	13.53	0.942213	20.401	0.0698881	0.203844	10.6171	0.565064
BIRC5	0.0260417	0.31593	24	12	22.7635	59.09	84.55	90.43	97.7	87.49	88.4	52.52	48.97			ACCS	4.09	0.791386	0.216215	23.1741	0.313377	0.508123	0.815308	0.429791
BLZF1	0.00595238	0.204267	24	12	7.31502	45.48	46.24	54.26	58.82	55.84	46.15	43.93	38.99			ACD	40.42	9.07517	3.04418	12.3721	0.00668919	0.0560535	4.10782	0.79611
BMP4	0.0260417	0.31593	24	12	3.11481	3.75	5.79	7.42	8.54	5.2	4.44	0.75	0.81			ACER2	3.5725	0.90723	3.05616	12.3263	0.494792	0.678645	1.52274	0.221166
BNIP3	0.0260417	0.31593	24	18	9.49998	56.13	49.94	62.34	74.28	74.97	82.62	68.44	73.13			ACER3	20.2312	5.75246	3.12201	12.0748	0.0397478	0.147593	3.89054	0.636225
BPNT1	0.0260417	0.31593	24	12	5.19193	18.41	22.74	23.88	28.92	25.98	22.28	14.56	17.44			ACIN1	110.289	23.8304	4.00637	8.69681	0.0667794	0.198474	18.457	0.57148
BRAT1	0.0260417	0.31593	24	10.5	4.30098	17.75	21.93	25.11	21.84	19.64	16.84	15.36	13.39			ACKR3	14.3525	12.7785	5.04718	4.7212	0.0430341	0.153884	9.01109	0.616677
BRCC3	0.00595238	0.204267	21	12	5.54195	17.8	26.99	29.25	31.43	28.82	22.28	20.98	21.17			ACLY	185.016	21.9183	2.90701	12.896	0.422521	0.613319	33.1126	0.259546
BRD3OS	0.00595238	0.204267	24	10.5	1.3435	6.92	8.42	9.71	9.14	7.79	7.52	6.28	6.76			ACO1	21.6262	2.88028	3.92949	8.99047	0.783041	0.901719	9.23925	0.0721388
BRF1	0.0260417	0.31593	24	9	4.78535	18.69	27.02	19.23	18.32	13.43	12.35	11.62	12.44			ACO2	73.91	5.63286	2.79637	13.3187	0.374808	0.567453	8.26563	0.270888
BRI3BP	0.00595238	0.204267	24	10.5	10.2248	12.64	29.91	30.21	21.54	17.59	11.52	7.65	8.63			ACOT1	1.92875	0.537184	2.20888	15.5627	0.730586	0.864952	1.37169	0.109286
BTG3	0.0260417	0.31593	21	13.5	10.5783	60.23	92.46	97.57	106.8	96.43	97.31	81.85	78.96			ACOT11	5.3425	1.58104	5.0812	4.59125	0.038568	0.144527	0.820223	0.748265
BTN3A2	0.0260417	0.31593	24	16.5	1.56094	2.87	3.85	4.77	6.97	6.98	6.38	5.82	5.25			ACOT13	9.3675	1.99114	1.73626	17.368	0.0803821	0.219751	1.49774	0.585734
BUB1	0.00595238	0.204267	24	13.5	18.4732	21.83	40.64	49.21	62.01	63.83	43.99	29.85	19.12			ACOT2	9.365	1.18139	1.94796	16.5593	0.226823	0.413354	1.18219	0.444109
BUB1B	0.0260417	0.31593	21	13.5	12.2577	15.4	38.15	45.55	50.13	51.73	30.51	29.02	19.29			ACOT4	1.96375	0.592459	2.64124	13.9112	0.266959	0.458185	0.189818	0.886279
BUB3	0.000744048	0.149051	24	12	31.438	148.32	185.15	192.15	205.53	189.98	165.15	144.89	132.63			ACOT7	169.137	28.0855	2.42383	14.7417	0.110357	0.263439	23.5612	0.531996
C11orf58	0.0260417	0.31593	21	13.5	7.47589	73.92	90.56	93.2	99.44	95.64	93.45	82.23	82.61			ACOT8	16.4	0.62811	1.79246	17.1533	0.809306	0.919391	2.01592	0.0720662
C14orf132	0.00595238	0.204267	21	13.5	0.240416	0.22	0.5	0.63	1.01	0.76	0.38	0.33	0.25			ACOT9	44.665	3.27818	4.20894	7.92303	0.217694	0.402894	3.57516	0.402133
C18orf54	0.0260417	0.31593	21	13.5	2.76302	3.75	7.97	9.99	10.9	12.32	7.83	6.71	5.37			ACOX1	10.2575	1.0843	4.3305	7.4587	0.205496	0.388467	0.948189	0.511281
C1orf112	0.00595238	0.204267	24	13.5	6.81651	7.76	11.06	18.69	23.64	19.27	13.25	11.36	6.55			ACOX3	10.2175	2.35609	3.74925	9.67891	0.0121887	0.0752756	1.01415	0.811954
C1orf159	0.0260417	0.31593	24	12	2.79307	12.5	16.32	16.47	18.83	16.03	15.21	9.92	12.39			ACP1	120.939	9.71203	4.31123	7.5323	0.379627	0.571826	14.0512	0.276514
C1orf198	0.00595238	0.204267	24	9	2.62337	11.28	12.47	13.73	9.53	9.38	7.83	7.39	8.01			ACP2	17.3962	4.33742	4.05951	8.4938	0.000885263	0.0222798	1.19249	0.913673
C5orf34	0.0260417	0.31593	21	13.5	1.78721	3.08	5.69	6.64	7.88	7.27	6.7	4.04	4.8			ACP5	5.2425	1.63757	2.55798	14.2292	0.0540799	0.176673	1.01288	0.67649
C7orf26	0.0260417	0.31593	24	9	9.31613	28.86	38.97	34.76	30.01	21.16	20.98	17.26	18.1			ACP6	6.62875	1.59134	1.10168	19.7919	0.441244	0.631443	2.58318	0.232895
CA12	0.0260417	0.31593	24	7.5	2.37234	6.98	10.74	8.68	6.12	5.89	3.45	5.01	3.94			ACP7	0.76875	0.310213	1.59326	17.9142	0.65622	0.81223	0.216776	0.620964
CA13	0.0260417	0.31593	21	13.5	0.406586	3.18	3.68	4.21	4.1	4.73	3.72	3.62	3.29			ACSF2	16.76	2.66311	1.92847	16.6338	0.129459	0.290851	2.42377	0.491301
CACNB3	0.0260417	0.31593	24	12	2.55619	13.69	15.9	15.75	20.29	15.92	14.47	12.21	11.68			ACSF3	12.7375	1.58517	3.69537	9.88474	0.868942	0.953872	6.74963	0.0422598
CALCRL	0.00595238	0.204267	24	16.5	0.731856	0.17	0.46	1.09	1.82	2.28	1.44	1.26	0.95			ACSL1	13.5525	3.32713	3.81431	9.43042	0.0335781	0.133467	2.07082	0.673749
CAMK2G	0.0260417	0.31593	24	12	2.71883	11.52	14.14	14.63	16.5	16.1	12.1	10.96	11.15			ACSL3	93.2775	9.3483	1.08559	19.8533	0.471772	0.657633	16.2452	0.209433
CARHSP1	0.0260417	0.31593	24	16.5	8.85298	45.46	46.66	65.43	64.08	73.05	70.22	62.42	61.59			ACSL4	74.6262	5.86712	2.70909	13.652	0.631944	0.792249	13.3942	0.133072
CARM1	0.000744048	0.149051	24	13.5	7.6615	44.02	44.94	52.37	59.96	55.72	47.38	44.14	40.33			ACSS1	7.39	1.92418	2.40746	14.8042	0.0912925	0.23599	1.51309	0.564032
CASP1	0.0260417	0.31593	24	16.5	11.4375	26.76	30.5	33.47	54.23	51.78	43.97	34.3	32.17			ACSS2	50.2013	23.2848	0.707833	21.2963	0.049272	0.166949	16.9897	0.600425
CASP10	0.0260417	0.31593	21	13.5	1.73771	4.23	5.29	6.42	8.78	8.55	5.02	5.16	4.43			ACTA2	7.01375	2.1593	1.13849	19.6513	0.146049	0.313927	2.0446	0.471535
CASP2	0.0260417	0.31593	24	10.5	7.35745	15.19	28.25	24.71	22.96	21.49	14.97	11.67	12.13			ACTB	9329.23	1829.55	4.8737	5.38386	0.141644	0.307692	1213.6	0.645157
CASP7	0.00595238	0.204267	24	10.5	12.4804	29.21	42.45	48.66	36.28	32.6	25.48	17.11	17.95			ACTG1	4869.74	1790.16	5.13498	4.38582	0.0285668	0.121847	1001.28	0.718878
CAT	0.0260417	0.31593	24	12	2.83903	22.32	26.09	29.22	29.73	28.54	25.74	25.69	24.01			ACTG2	14.855	6.42451	4.77204	5.77215	0.0443632	0.156683	4.50793	0.619027
CBX2	0.0260417	0.31593	24	10.5	3.04409	5.97	9.21	9.59	8.41	6.72	5.15	2.6	2.5			ACTL10	1.7425	0.840826	5.63201	2.4873	0.246341	0.434274	0.764931	0.491514
CBX6	0.00595238	0.204267	21	13.5	3.58857	5.35	9.82	11.02	16.8	12.87	8.54	6.79	6.41			ACTL6A	110.396	20.645	2.60751	14.04	0.000519874	0.0183051	4.90358	0.934127
CCDC103	0.00595238	0.204267	24	13.5	0.700036	2.16	2.57	3.42	3.97	3.1	2.88	2.38	2.02			ACTN1	726.425	96.9013	3.55809	10.4091	0.255171	0.444561	68.1802	0.617732
CCDC115	0.00595238	0.204267	24	7.5	1.96045	17.48	18.17	17.73	17.32	14.92	14.82	12.26	15.65			ACTN4	461.502	92.8516	3.94158	8.94429	0.184407	0.363403	81.312	0.510567
CCDC120	0.0260417	0.31593	24	10.5	1.82964	10.55	10.22	11.64	11.61	9.89	8.76	7.35	7.44			ACTR10	59.9862	7.68576	2.02512	16.2646	0.618833	0.781147	17.2806	0.13663
CCDC127	0.0260417	0.31593	21	9	0.44371	3.23	4.2	3.64	3.36	3.09	3.03	2.65	3.24			ACTR1A	111.953	23.9545	3.19954	11.7786	0.000507518	0.0182847	6.17259	0.923363
CCDC136	0.0260417	0.31593	21	10.5	0.378302	0.61	1.12	1.23	1.1	1.02	0.56	0.57	0.76			ACTR1B	39.075	3.71577	1.99827	16.3672	0.180738	0.358801	3.83478	0.428936
CCDC14	0.00595238	0.204267	21	13.5	4.29921	14.03	23.07	27.05	28.39	28.35	21.78	21.62	20.8			ACTR2	310.626	45.6173	2.95868	12.6987	0.183718	0.362523	30.0996	0.647577
CCDC15	0.0260417	0.31593	21	13.5	1.30284	1.43	4.54	4.6	6.94	6.06	3.96	4.29	3.35			ACTR3	132.386	16.784	4.61266	6.38095	0.0395868	0.147214	10.224	0.683138
CCDC18	0.00595238	0.204267	21	13.5	2.02763	3.35	6.68	7.34	8.61	9.31	6.71	5.06	3.71			ACTR3B	5.97125	2.54412	4.7263	5.94688	0.0422036	0.152444	1.65762	0.653318
CCDC39	0.0260417	0.31593	21	10.5	0.169706	0.26	0.34	0.62	0.41	0.5	0.23	0.21	0.29			ACTR3C	1.3825	0.142705	4.06058	8.48972	0.94479	0.986483	0.658801	0.0361793
CCDC43	0.0260417	0.31593	24	9	7.00212	37.13	47.08	48.35	43.78	36.7	37.08	32.45	35.1			ACTR5	8.77375	3.46528	3.91324	9.05251	0.00121435	0.0254055	0.983023	0.908603
CCDC61	0.00595238	0.204267	21	13.5	1.22153	7.76	9.07	9.87	12.99	10.34	10.07	8.72	8.42			ACTR6	35.6287	4.33633	2.30048	15.2128	0.262177	0.452156	5.35463	0.344115
CCDC77	0.0260417	0.31593	21	13.5	3.06177	5.66	11.18	11.11	14.27	11.59	11.19	6.02	5.67			ACTR8	20.0663	4.12174	3.77261	9.58969	0.0411725	0.150373	2.74168	0.643885
CCDC86	0.0260417	0.31593	24	9	30.8882	90.89	119.5	126.3	98.03	81.35	75.63	54.41	53.52			ACTRT3	6.3675	1.47929	4.05062	8.52777	0.165329	0.339682	1.38908	0.475695
CCHCR1	0.00595238	0.204267	21	13.5	3.96333	8.84	12.16	17.34	20.55	18.19	13.24	13.14	10.13			ACVR1	29.0738	2.6254	0.278946	22.9345	0.419413	0.610356	4.14604	0.242874
CCN1	0.0260417	0.31593	24	3	123.719	569.48	449.29	392.54	316.82	303.52	257.39	437.33	489.81			ACVR1B	14.1762	1.3234	1.87604	16.8341	0.72563	0.861559	3.61208	0.096974
CCNA2	0.00595238	0.204267	21	15	23.3381	50.53	82.26	83.55	102.99	115.69	86.03	58.5	42.18			ACVR2A	3.6675	0.240854	4.31318	7.52488	0.820312	0.925989	0.43283	0.198539
CCNB2	0.0260417	0.31593	24	16.5	29.5323	46.93	66.88	83.69	110.33	115.83	123.77	79.93	70.85			ACVR2B	1.11375	0.296888	2.13182	15.8571	0.709799	0.84958	0.353446	0.3608
CCP110	0.00595238	0.204267	24	12	5.85484	6.35	12.14	15.54	15.82	15.17	8.02	7.4	4.91			ACY1	48.28	14.1356	0.506616	22.0649	0.0236321	0.109096	8.57698	0.684835
CCT2	0.0260417	0.31593	24	12	61.5006	320.37	332.3	385.48	372.1	368.34	334.2	236.05	229.62			ACYP1	18.4675	4.23719	1.70384	17.4918	0.200515	0.382882	4.70156	0.393856
CCT3	0.000744048	0.149051	24	12	71.7855	459.25	477.5	522.51	542.67	491.74	468.85	362.52	350.09			ACYP2	5.365	2.02548	5.75801	2.00603	0.0368461	0.140974	1.20707	0.692552
CCT4	0.00595238	0.204267	21	16.5	41.2137	307.92	292.65	321.62	364.23	381.92	368.18	314.14	307.57			ADA	21.4662	5.66183	1.50094	18.2668	0.00047839	0.017596	1.47688	0.921615
CCT8	0.00595238	0.204267	21	15	47.5034	339.48	340.25	379.21	414.45	443.01	420.79	367.74	326.44			ADAL	4.395	0.612353	2.82629	13.2044	0.716874	0.854479	1.53591	0.112817
CD24	0.0260417	0.31593	24	7.5	126.197	541	513.84	504.28	360.03	335.31	314.63	326.43	335.43			ADAM10	52.06	5.23129	2.67882	13.7676	0.903747	0.970991	26.4616	0.0303182
CD55	0.00595238	0.204267	21	3	8.97672	32.45	22.34	14.85	14.67	13.7	17.57	29.67	29.7			ADAM12	0.37875	0.313883	4.39924	7.19615	0.630745	0.791144	0.108993	0.869021
CDC14A	0.015997	0.31593	24	12	0.556847	1.17	1.41	1.91	2.16	1.91	1.36	0.82	0.85			ADAM15	145.903	4.5567	2.53319	14.3239	0.900182	0.969309	21.4102	0.0349695
CDC20	0.0260417	0.31593	21	15	88.8798	182.86	244.66	290.11	334.48	365.04	344.43	194.61	169.97			ADAM17	26.305	2.51605	1.51969	18.1952	0.759436	0.884495	7.56281	0.0813422
CDC25A	0.0260417	0.31593	24	10.5	13.2583	18.23	42.14	33	28.97	20.29	15.38	5.32	5.56			ADAM19	57.35	24.6894	3.66079	10.0168	0.0693142	0.203128	19.7095	0.556605
CDC45	0.00595238	0.204267	24	12	18.9929	29.78	39.4	59.75	62.01	56.58	42.23	29.66	24.74			ADAM23	0.33125	0.0753187	2.45831	14.61	0.971751	0.994645	0.064801	0.519408
CDC5L	0.00595238	0.204267	24	12	6.39578	20.67	26.76	29.61	28.93	28.26	21.34	17.78	14.41			ADAM8	106.782	20.5551	2.10596	15.9558	0.2932	0.485772	27.1177	0.314903
CDCA3	0.0260417	0.31593	24	13.5	19.7212	40.76	50.62	57.06	71.11	69.31	62.18	34.51	28.75			ADAM9	181.909	23.1368	2.85563	13.0923	0.344015	0.538276	30.8192	0.310761
CDH26	0.0260417	0.31593	24	16.5	0.132583	0.26	0.28	0.42	0.45	0.65	0.47	0.51	0.41			ADAMTS1	46.4825	29.8205	4.42411	7.10116	0.00239554	0.033524	11.5771	0.841468
CDK1	0.000744048	0.149051	24	13.5	45.8736	82.05	129.24	130.69	184.91	154.62	129.56	83.12	65.15			ADAMTS12	0.80125	0.240689	2.48581	14.5049	0.818658	0.925485	0.484141	0.165083
CDK17	0.0260417	0.31593	21	15	8.85298	29.54	27.55	35.79	45.91	49.42	38.95	33.71	29.32			ADAMTS13	0.505	0.176999	0.780967	21.0169	0.867726	0.953334	0.235748	0.310801
CDK2	0.0260417	0.31593	24	12	28.6042	51.35	74.4	90.37	99.16	89.48	76.65	34.95	35.02			ADAMTS15	11.9062	8.90271	4.59816	6.43633	0.0046585	0.0466186	3.85591	0.810053
CDKN2AIP	0.0260417	0.31593	24	10.5	2.53321	11.38	14.97	16.97	11.49	11.57	10.39	8.36	8.63			ADAMTS19	0.30125	0.177416	3.72173	9.78403	0.856672	0.947442	0.10058	0.713397
CDKN3	0.0260417	0.31593	24	18	20.4248	39.47	48.38	48.64	74.8	77.59	93.32	67.89	59.22			ADAMTS2	0.2975	0.122053	4.16659	8.08481	0.928912	0.98137	0.112395	0.485437
CENPH	0.0260417	0.31593	24	18	11.7839	33.44	34.38	38	48.08	60.97	62.4	51.37	51.24			ADAMTS3	0.375	0.330524	3.26977	11.5104	0.604291	0.770253	0.129009	0.840029
CENPI	0.00595238	0.204267	21	13.5	8.54362	5.76	11.43	18.66	25	22.48	12.05	7.18	7.3			ADAMTS4	1.00625	0.619003	2.18363	15.6591	0.258673	0.448291	0.304082	0.768255
CENPJ	0.0260417	0.31593	24	12	5.32451	5.98	13.28	13.67	15.12	12.25	7.57	6.1	5.5			ADAMTS6	11.8775	1.75453	1.32715	18.9307	0.531005	0.712253	3.31921	0.182694
CENPK	0.00595238	0.204267	24	15	16.2228	22.39	28.51	44.46	54.68	52.09	47.38	29.14	27.26			ADAMTS7	0.705	0.035329	6.15789	0.47859	0.994152	0.999813	0.202784	0.0237063
CENPM	0.0260417	0.31593	24	12	6.83242	30.13	32.67	39.38	40.52	34.58	37.19	21.76	18.91			ADAMTS9	0.435	0.184863	5.01537	4.84272	0.853151	0.945511	0.199451	0.407322
CENPN	0.00595238	0.204267	24	13.5	14.92	61.83	73.15	81.97	94.12	91.2	70.28	61.93	52.16			ADAMTSL1	3.1325	1.45762	1.71209	17.4603	0.113216	0.267467	1.17481	0.551876
CENPO	0.0260417	0.31593	24	12	10.8028	20.77	25.44	37.36	29.29	27.31	17.51	12.38	9.02			ADAMTSL4	1.3725	0.218169	5.8428	1.68214	0.836892	0.936817	0.405749	0.187845
CENPV	0.0260417	0.31593	24	10.5	1.16142	6.5	6.47	8.56	7.69	6.98	6.35	4.77	5.48			ADAMTSL5	3.06375	0.992698	5.11444	4.46428	0.0940389	0.239977	0.472819	0.779075
CEP128	0.00595238	0.204267	21	13.5	3.47189	4.23	5.02	8.52	14.87	12.07	7.54	7.1	4.32			ADAP1	3.61125	1.52678	5.89246	1.49248	0.0285476	0.121847	0.678772	0.801885
CEP55	0.000744048	0.149051	24	15	26.619	39.04	62.16	76.09	100.04	106.92	81.83	63.1	46.76			ADAR	94.1388	40.3437	3.1707	11.8888	0.00221716	0.0326798	15.245	0.848544
CEP57L1	0.00595238	0.204267	24	15	2.26981	4.96	7.34	8.37	11.41	11.44	9.92	8.99	6.91			ADARB1	13.6538	0.195745	1.63521	17.7539	0.9788	0.995992	2.01428	0.00749834
CERK	0.0260417	0.31593	24	9	7.03394	18.15	24.47	23.73	19.27	15.38	11.41	8.17	10.72			ADAT1	11.1163	2.40712	3.17187	11.8844	0.0690552	0.202676	1.77573	0.595149
CETN2	0.00595238	0.204267	21	4.5	6.55842	89.67	85.56	77.75	75.69	68.38	80.49	83.01	104.16			ADAT2	5.5675	0.940266	4.57767	6.51458	0.338226	0.532627	1.14703	0.349628
CETN3	0.0260417	0.31593	24	18	2.34583	8.13	14.16	17.16	18.69	18.9	20.5	18.96	18.5			ADAT3	3.1825	1.5328	3.46103	10.7799	0.0587888	0.184691	0.961768	0.670184
CHAC1	0.0260417	0.31593	24	18	23.552	3.57	5.42	21.16	31	61.36	67.04	36.76	32.15			ADCK1	5.1575	1.02855	3.55733	10.412	0.538542	0.719113	1.898	0.190241
CHD8	0.0260417	0.31593	24	12	9.61312	25.3	31.54	33.1	34.68	33.02	16.09	22.82	13.77			ADCK2	14.8475	3.18254	4.32188	7.49162	0.0436341	0.155139	2.1093	0.645543
CHEK1	0.000744048	0.149051	21	13.5	8.94137	24.6	41.13	44.63	48.59	46.22	43.31	27	25.98			ADCK5	10.8387	1.64892	4.14485	8.16786	0.0411727	0.150373	0.838294	0.755816
CHFR	0.0260417	0.31593	24	6	4.05172	27.24	26.64	21.27	18.47	17.92	16.58	19.77	20.66			ADCY1	0.5025	0.333442	3.0812	12.2307	0.61329	0.777462	0.208143	0.672463
CHMP6	0.0260417	0.31593	24	10.5	9.87651	42.84	42.06	45.04	43.47	36.04	29.33	19.6	25.42			ADCY3	26.1088	8.28981	3.40472	10.9949	0.000198757	0.0129643	1.94627	0.93554
CHMP7	0.0260417	0.31593	24	12	6.09172	35.32	42.11	41.58	46.28	37.59	36.17	31.56	30.61			ADCY4	0.4275	0.242095	0.865591	20.6937	0.768012	0.889882	0.223208	0.484832
CHN1	0.00595238	0.204267	24	10.5	0.358857	0.87	0.97	1.13	1.18	0.9	0.65	0.35	0.39			ADCY6	7.95375	2.30766	3.84283	9.32147	0.0910266	0.235675	1.86043	0.551741
CHTF18	0.0260417	0.31593	24	12	4.96389	20.83	21.91	25.29	30.35	25.75	19.85	18.5	12.57			ADCY7	10.6412	3.88399	3.05879	12.3163	0.0929299	0.238277	3.29234	0.526821
CHTF8	0.00595238	0.204267	24	12	13.6277	47.21	59.78	65.72	69.65	59.84	46.07	45.56	36.69			ADCY9	4.49375	1.43014	3.72738	9.76246	0.0795199	0.218576	0.965322	0.637142
CIAPIN1	0.00595238	0.204267	24	9	12.9719	68.17	77.55	85.05	70.72	67.34	60.06	48.29	52.41			ADD1	84.5387	21.6356	3.65313	10.0461	0.00211355	0.0319497	7.83659	0.859111
CIART	0.0260417	0.31593	24	19.5	2.15137	2.63	1.81	1.29	4.25	5.34	6.23	5.66	3.19			ADD2	0.345	0.221341	4.01083	8.67975	0.788596	0.905503	0.102012	0.790191
CIP2A	0.00595238	0.204267	21	13.5	9.62726	9.53	17.98	27.07	29.75	30.96	19.18	14.16	11.15			ADD3	17.505	4.99258	1.9311	16.6238	0.0758732	0.213029	4.00863	0.553758
CIT	0.0260417	0.31593	24	15	4.13657	4.73	9.27	11.54	16.11	17.44	10.07	11.08	6.59			ADGRA2	0.22125	0.0929258	0.182006	23.3048	0.957886	0.991194	0.11309	0.350712
CKS1B	0.00595238	0.204267	21	18	95.721	348.61	279.49	336.96	434.81	476.48	518.78	471.53	414.76			ADGRA3	29.0413	7.68217	3.85528	9.27391	0.0394359	0.146872	5.22016	0.634044
CLCN4	0.0260417	0.31593	21	12	0.199758	0.22	0.54	0.62	0.72	0.5	0.35	0.29	0.3			ADGRB2	1.05	0.370281	2.76215	13.4494	0.583715	0.754468	0.31685	0.522117
CLN3	0.00595238	0.204267	21	12	2.96808	16.69	18.9	21.69	22	20.08	17.75	14.77	16.29			ADGRE2	1.1375	0.394933	3.8632	9.24368	0.531348	0.71256	0.262474	0.644279
CLN5	0.00595238	0.204267	21	10.5	2.60039	10.72	14.37	16.05	13.91	11.89	10.53	9.64	10.84			ADGRE5	11.8725	2.3774	2.74256	13.5242	0.041196	0.150373	1.49021	0.670628
CLSPN	0.0260417	0.31593	24	12	12.5405	7.59	21.68	27	25.01	18.78	8.84	3	2.42			ADGRF1	3.09375	1.09881	2.31667	15.151	0.103294	0.253688	0.684108	0.673619
CMPK2	0.00595238	0.204267	24	12	4.71994	1.92	5.34	7.98	12.55	8.65	4.86	1.36	1.05			ADGRF4	4.78875	3.83232	4.61125	6.38631	0.00332035	0.0393176	1.45923	0.846573
CMTR1	0.0260417	0.31593	21	13.5	7.91429	22.69	33.45	39.89	52.58	42.7	26.97	30.21	22.72			ADGRG1	54.9188	5.40812	1.85739	16.9053	0.606941	0.772391	11.8547	0.142731
CNN3	0.000744048	0.149051	24	10.5	51.3766	219.84	235.94	276.06	253.86	234.75	203.7	127.57	130.47			ADGRG6	24.885	8.08997	2.6006	14.0664	0.0483197	0.165127	5.81442	0.607645
CNOT11	0.0260417	0.31593	21	13.5	8.13526	42	55.4	62.33	62.99	65.83	52.1	50.99	50.9			ADGRL1	0.6275	0.168804	3.03848	12.3938	0.875725	0.957172	0.192754	0.380247
CNOT8	0.0260417	0.31593	21	13.5	3.79186	36.03	43.67	45.07	46.98	49.31	41.34	40.73	38.73			ADGRL2	3.525	2.3081	3.37072	11.1248	0.00214615	0.0322025	0.545387	0.934761
CNOT9	0.0260417	0.31593	24	12	23.4052	43.21	73.86	76.82	79.99	63.47	46.02	38.78	40.93			ADGRL3	0.65	0.232414	2.51816	14.3813	0.792164	0.907524	0.274276	0.36485
CNPY4	0.0260417	0.31593	21	12	3.54968	9.41	12.38	13.49	19.21	12.94	12.42	6.7	8.16			ADH5	180.956	13.9782	2.83363	13.1763	0.38398	0.576294	16.5958	0.362059
CNTN1	0.0260417	0.31593	24	13.5	5.21138	13.94	19.9	20.95	24.76	32.13	17.16	17.03	12.46			ADHFE1	0.6125	0.676975	0.288619	22.8976	0.24699	0.43505	0.444876	0.64943
CNTNAP3B	0.00595238	0.204267	21	12	0.786656	1.92	3.4	3.59	3.76	2.47	2.27	1.47	1.96			ADI1	57.1088	7.92302	4.95009	5.09205	0.0168943	0.0908772	4.2254	0.737724
COASY	0.0260417	0.31593	21	13.5	6.60084	57.66	67.46	70.95	76.21	71.35	70.26	61.19	67.81			ADIPOR1	124.632	22.9752	1.05013	19.9888	0.0511552	0.17054	16.184	0.617192
COMMD2	0.0260417	0.31593	24	15	2.95571	18.39	21.29	24.32	24.02	27.12	21.96	21.32	18.6			ADIPOR2	58.6675	12.7047	3.21896	11.7045	0.00226173	0.0329957	4.60596	0.858889
COPS4	0.0260417	0.31593	21	16.5	5.80888	46.9	45.62	52.61	57.92	57.97	56.51	54.65	51.64			ADIRF	49.4075	22.211	1.21277	19.3676	0.00783143	0.0604629	10.752	0.773444
CORO2B	0.00595238	0.204267	24	7.5	0.376534	1.88	2.17	1.94	1.76	1.4	1.07	1.37	1.81			ADK	109.596	6.43958	2.22092	15.5167	0.159343	0.332305	5.25998	0.545258
COX6B2	0.0260417	0.31593	24	1.5	0.410122	1.45	1.35	0.8	0.51	0.78	1.32	1.07	1.46			ADM	37.87	25.4452	4.99549	4.91863	0.0124384	0.0760525	13.5921	0.737098
CPNE2	0.0260417	0.31593	24	13.5	3.63453	23.2	22.85	24.45	27.6	27.41	23.37	18.17	18.03			ADM2	6.66625	6.1939	0.942134	20.4013	0.0208467	0.101538	3.63574	0.698962
CPSF3	0.0260417	0.31593	21	13.5	10.2637	39.29	47.78	62.62	68.71	68.44	59.91	57.88	49.15			ADNP	33.1675	2.14362	3.64007	10.096	0.555163	0.733142	4.18956	0.173168
CPSF6	0.0260417	0.31593	24	9	7.8754	23.32	34.86	31.51	26.5	20.46	20.45	12.93	17.61			ADNP2	16.7875	3.90742	2.88645	12.9746	0.0189142	0.0964192	2.13302	0.7286
CPSF7	0.0260417	0.31593	24	10.5	13.1062	48.08	70.34	60.78	56.86	51.23	43.04	34.88	37.53			ADO	18.7712	3.46283	4.74637	5.87019	0.0172633	0.0917547	1.81148	0.745119
CRISPLD1	0.00595238	0.204267	24	9	0.479065	0.34	0.94	1.2	0.77	0.32	0.23	0.05	0.09			ADORA2A	0.6875	0.176089	1.54168	18.1112	0.859081	0.948626	0.0708819	0.831571
CS	0.00595238	0.204267	21	13.5	27.5966	142.37	163.38	184.08	201.89	203.02	167.3	158.33	150.59			ADORA2B	37.0288	4.59049	3.14075	12.0032	0.335375	0.529809	6.44115	0.288931
CSE1L	0.00595238	0.204267	24	15	44.0669	113.99	134.98	170.87	207.05	215.13	163.89	140.39	115.1			ADPGK	39.765	8.77848	3.8368	9.3445	0.000434999	0.0170493	2.325	0.919386
CSF1	0.00334821	0.204267	24	10.5	2.05061	4.24	5.89	6.97	6.29	4.83	3.19	2.94	2.94			ADPRH	1.00125	0.130523	3.76415	9.62202	0.924669	0.980583	0.20637	0.242432
CSK	0.0260417	0.31593	24	9	10.1364	65.93	72.02	79.21	70.99	64.32	57.77	56.57	52.92			ADPRM	8.49125	0.762608	1.22306	19.3283	0.238284	0.425218	0.452151	0.694727
CSNK1G2	0.000744048	0.149051	24	13.5	8.60195	50.44	52.12	60.97	76.45	64.12	57.75	50.46	49.29			ADPRS	48.5538	13.1983	4.14214	8.17818	0.015175	0.0850797	7.23303	0.727051
CSRNP1	0.0260417	0.31593	24	10.5	2.22739	5.26	8.18	10.47	9.27	8.11	7.35	4.41	6.09			ADRB1	0.48375	0.348596	0.738933	21.1775	0.608146	0.773456	0.296078	0.525836
CSTA	0.00595238	0.204267	24	0	87.6477	375.04	321.64	314.17	205.15	271.45	349.71	416.43	530.81			ADRB2	26.6863	4.92557	3.96884	8.84015	0.120126	0.277174	4.52925	0.48616
CSTF2	0.00595238	0.204267	24	12	10.87	24.56	33.85	40.81	39.21	34.62	28.35	18.76	18.02			ADRM1	218.11	38.2649	3.79308	9.5115	0.0525935	0.173719	10.708	0.910841
CTNNBL1	0.00595238	0.204267	24	10.5	11.3137	67.84	76.33	78.69	82.26	69.82	66.29	51.52	54.89			ADSL	95.9038	15.5695	1.60188	17.8813	0.0225286	0.106124	8.92172	0.708995
CTPS1	0.0260417	0.31593	24	10.5	27.4181	127.25	134.56	141.83	136.64	121.29	97.72	86.87	83.32			ADSS1	0.79	0.255254	3.56315	10.3898	0.742799	0.872358	0.179545	0.617873
CTTNBP2	0.0260417	0.31593	24	9	0.537401	1.38	1.78	1.48	1.57	1.26	0.69	0.66	0.77			ADSS2	69.0613	8.56134	1.85223	16.925	0.32545	0.520774	11.8505	0.294552
CWF19L1	0.0260417	0.31593	24	13.5	6.54074	18.66	24.13	28.27	30.48	33.02	23.56	19.98	17.13			ADTRP	6.6	2.3272	0.0892706	23.659	0.113797	0.268117	2.03042	0.512424
CXCL1	0.0260417	0.31593	24	10.5	54.7619	87.74	121.27	177.65	153.37	95.49	107.09	16.86	20.41			AEBP1	32.3738	8.16631	3.34503	11.2229	0.0375952	0.142182	5.48408	0.639499
CXXC1	0.0260417	0.31593	24	9	13.527	43.54	48.94	50.06	48.01	36.3	30.65	26.82	24.02			AEBP2	12.9087	1.89924	2.714	13.6333	0.310388	0.505384	2.47643	0.319978
CYB5B	0.0260417	0.31593	21	13.5	14.8386	43.21	65.33	66.62	77.4	77.29	73.11	48.8	55.01			AEN	46.6163	13.1919	4.04614	8.54488	0.0016129	0.0286485	4.59613	0.868257
CYB5D1	0.0260417	0.31593	24	10.5	3.74413	9.95	18.73	15.21	13.51	11.69	9.68	8.23	8.37			AFAP1	22.055	3.30652	2.41966	14.7576	0.541776	0.721963	6.47729	0.172508
CYB5R1	0.0260417	0.31593	24	6	63.8623	241.18	183.3	146.85	74.76	60.46	59.68	115.73	116.38			AFAP1L1	14.19	3.55917	2.47934	14.5296	0.0160636	0.08812	1.85909	0.745685
CYP24A1	0.0260417	0.31593	24	0	2.89207	6.07	4.23	2.19	2.43	3.48	4.49	9.6	9.42			AFAP1L2	45.9975	13.3076	3.81833	9.41504	0.00323251	0.0388674	5.31664	0.833668
CYP2U1	0.0260417	0.31593	21	9	0.935149	2.2	3.26	4.96	2.82	1.93	1.28	2.71	2.77			AFDN	27.2937	2.3667	2.39963	14.8341	0.618564	0.780972	5.24785	0.13994
CYP4V2	0.00595238	0.204267	24	9	1.15966	4.31	5.86	5.9	4.79	3.99	3.56	3.15	3.5			AFF1	9.84875	0.951337	3.37684	11.1014	0.548966	0.727347	1.75325	0.190639
CYREN	0.00595238	0.204267	24	10.5	8.16001	54.87	63.23	65.99	64.24	57.96	52.17	51.27	50.66			AFF4	30.8562	5.3432	2.92322	12.8341	0.149288	0.317929	5.30165	0.448303
DAGLB	0.000744048	0.149051	24	9	2.52437	13.47	16.32	17.9	15.05	13.43	11.72	10.93	12.11			AFG1L	1.6175	0.273117	0.532862	21.9646	0.860998	0.949229	0.896948	0.0690524
DARS2	0.00595238	0.204267	24	16.5	10.6879	20.91	25.29	30.98	47.48	49.92	34.42	33.33	27.76			AFG3L2	56.9625	12.1481	3.71466	9.81103	0.00211867	0.0319497	4.3453	0.86212
DCAF15	0.0260417	0.31593	24	13.5	5.4571	26.52	24.58	27.93	33.41	28.51	27.67	19.19	19.08			AFMID	7.84375	1.13407	3.85775	9.26448	0.840557	0.939065	4.29921	0.052731
DCAF16	0.0260417	0.31593	21	13.5	0.816708	5.88	8.89	8.95	10.49	9.62	7.18	8.48	6.93			AFTPH	17.485	2.58224	2.59145	14.1014	0.289483	0.481533	3.30772	0.327756
DCLRE1C	0.0260417	0.31593	21	13.5	1.79605	4.48	6.62	7.05	9.96	8.43	7.41	5.92	6.14			AGA	11.5312	1.65973	0.870439	20.6752	0.0882628	0.231792	1.19688	0.606049
DCPS	0.00595238	0.204267	24	12	4.30982	11.86	16.68	18.29	19.92	17	16.32	11.95	10.66			AGAP1	5.37875	0.622757	4.24414	7.78858	0.763201	0.886727	1.77292	0.0898397
DCUN1D3	0.0260417	0.31593	21	12	1.33997	4.76	6.43	8.29	7.66	7.06	6.34	5.73	5.95			AGAP2	0.76125	0.0806817	2.4704	14.5638	0.972544	0.994899	0.312298	0.0506887
DDIAS	0.0260417	0.31593	24	12	8.35447	10.23	20.39	23.2	22.4	18.52	13.12	8.08	7.06			AGAP3	67.8238	9.36768	4.7262	5.94724	0.0663341	0.197592	7.13999	0.579316
DDIT4	0.0260417	0.31593	24	19.5	484.754	114.94	117.79	294.23	517.24	933.35	948.24	947.83	832.02			AGAP4	8.83875	1.18267	5.89616	1.47832	0.133956	0.296731	0.854009	0.605403
DDX1	0.00595238	0.204267	24	12	24.1017	163.22	193.08	196.54	194.88	194.05	174.44	157.54	150.46			AGAP5	5.69375	1.10205	5.95464	1.25496	0.246969	0.43505	1.15875	0.419826
DDX11	0.00595238	0.204267	24	12	14.6654	17.25	35.57	38.69	43.26	34.43	23.35	16.29	13.91			AGAP6	12.375	2.04676	6.20514	0.298115	0.232344	0.41934	2.32108	0.383506
DDX19A	0.00595238	0.204267	24	10.5	10.7763	34.49	44.88	56.83	44.96	40.49	29.74	28.37	26.27			AGAP9	7.6225	1.86554	6.17403	0.416949	0.0708276	0.205419	1.32994	0.611516
DDX23	0.00595238	0.204267	24	10.5	29.4828	81.08	92.03	109.37	96.93	86.4	55.65	49.92	38.94			AGBL5	18.4112	2.04014	1.47118	18.3805	0.0969515	0.244912	1.58817	0.568989
DDX24	0.0260417	0.31593	24	10.5	15.1922	42.89	60.97	62.17	59.12	53.87	40.4	36.35	31.14			AGER	3.61625	0.502314	0.759803	21.0978	0.659882	0.814821	1.00181	0.167449
DDX46	0.00595238	0.204267	21	13.5	8.45169	30.56	42.03	42.55	60.16	53.87	36.64	35.39	32.32			AGFG1	21.1863	1.74686	3.20659	11.7517	0.0957661	0.242843	1.22053	0.621031
DDX56	0.00595238	0.204267	24	9	21.9274	103.11	108.5	118.01	104.91	92.96	87.07	64.01	66.26			AGFG2	4.37625	2.53941	3.54384	10.4635	0.149709	0.318574	2.47817	0.456529
DDX58	0.000744048	0.149051	24	12	14.5116	11.13	18.89	31.17	41.51	31.1	17.57	10.06	8.75			AGGF1	18.1212	2.82355	3.4746	10.728	0.0747051	0.210972	2.14664	0.580552
DDX60	0.00595238	0.204267	24	16.5	13.9583	10.27	13.9	21.88	43.07	48.27	25.26	24.79	14.95			AGK	29.4988	7.11604	3.33328	11.2678	0.0283812	0.121432	4.4397	0.672691
DDX60L	0.000744048	0.149051	21	13.5	5.59675	9.22	15.13	18.15	25.22	20.09	15.25	11.15	10.19			AGL	8.37125	2.35903	3.17255	11.8817	0.0654423	0.196248	1.71856	0.601179
DEK	0.00595238	0.204267	21	13.5	35.1326	100.82	149.06	191.67	198.3	203.64	186.08	148.17	139.47			AGMAT	1.875	0.721534	3.84215	9.32405	0.193252	0.374695	0.348871	0.773856
DENND2A	0.0260417	0.31593	24	13.5	2.55089	1.94	4.59	5.82	6.29	6.35	3.85	2.46	1.75			AGO1	6.15375	1.18228	3.25511	11.5664	0.11721	0.272768	0.819809	0.624599
DENND5B	0.00595238	0.204267	21	13.5	1.41245	1.67	3.27	4.19	4.97	4.37	3.78	1.71	1.87			AGO2	12.6562	2.82413	3.71024	9.82791	0.0821897	0.222683	2.23415	0.561076
DEPDC1	0.00595238	0.204267	24	13.5	8.18123	14.23	23.56	25.79	32.91	36.49	24.4	19.9	14.21			AGO3	3.5575	0.19986	0.0298798	23.8859	0.969289	0.99441	1.70345	0.0108924
DEPDC1B	0.00595238	0.204267	24	15	13.1593	16.02	29.07	35.55	46.4	52.06	39.88	28.79	22.19			AGO4	4.64875	0.934613	1.41943	18.5782	0.24098	0.428276	0.879645	0.474543
DEPP1	0.0260417	0.31593	24	6	1.23213	3.41	4.75	4.49	2.52	2.31	1.45	2.95	3.28			AGPAT1	56.4663	11.2703	2.04778	16.1781	0.0565182	0.180335	8.38871	0.590836
DERL3	0.0260417	0.31593	24	1.5	3.64514	8.51	8.4	5.67	5.54	4.74	6.49	14.58	21.35			AGPAT2	48.4225	1.60785	1.28803	19.0801	0.663822	0.818019	3.68331	0.132277
DFFA	0.00595238	0.204267	24	12	9.51059	27.03	38.53	42.89	44.96	40.03	33.01	27.69	25.12			AGPAT3	16.5775	3.66128	2.5108	14.4095	0.0652329	0.196062	2.7564	0.585315
DGCR8	0.0260417	0.31593	24	9	15.4467	28.22	42.25	41.03	33.56	22.33	17.48	7.38	10.71			AGPAT4	2.62	0.323539	1.98404	16.4215	0.707458	0.847921	0.466496	0.27788
DGKZ	0.0260417	0.31593	24	12	10.3839	43.44	45.5	53.67	57.21	51.07	32.73	39.39	30.51			AGPAT5	19.3362	5.56837	4.43841	7.04651	0.0361898	0.139318	3.6735	0.64766
DHFR	0.00595238	0.204267	24	12	18.5403	37.19	51.7	60.93	67.86	65.89	50.54	31.76	29.73			AGPS	19.3675	5.22462	2.87064	13.035	0.00982003	0.0677016	2.51619	0.775239
DHX15	0.0260417	0.31593	24	12	52.6459	131.24	169.88	201.9	174.94	170.53	125.77	95.59	83.72			AGR2	19.6713	17.1784	0.295635	22.8708	0.0411634	0.150373	11.9985	0.621188
DHX16	0.0260417	0.31593	24	12	11.5612	37.41	44.53	48.84	61.39	53.61	37.21	34.76	29.58			AGRN	156.26	37.5537	3.40687	10.9867	0.159081	0.331925	37.8876	0.440077
DHX29	0.0260417	0.31593	24	13.5	7.85596	23.5	31.13	36.37	38.11	43.89	29.28	27.45	22.3			AGTPBP1	7.51875	2.60969	1.23278	19.2911	0.108332	0.26086	2.26407	0.515242
DHX37	0.0260417	0.31593	24	9	13.3537	29.97	33.17	33.5	30.91	22.56	12.74	12.43	9.47			AGTRAP	91.2075	17.9342	1.61072	17.8475	0.00715361	0.0579574	8.08327	0.79749
DHX38	0.0260417	0.31593	24	12	8.90955	42.46	47.16	48.78	49.37	48.17	28.76	37.82	27.55			AHCTF1	23.3863	5.79264	3.31092	11.3532	0.0814656	0.221451	4.75985	0.542299
DHX57	0.0260417	0.31593	24	13.5	2.72236	11.86	16.14	18.68	19.99	18.69	12.69	15.77	11.39			AHCY	264.214	7.02132	3.62967	10.1357	0.925874	0.981037	21.3036	0.0799526
DHX9	0.0260417	0.31593	24	12	45.4864	115.69	137.85	154.13	166.42	163.93	101.47	87.1	67.54			AHCYL1	58.4688	10.4746	1.17483	19.5125	0.207708	0.391284	11.8678	0.383932
DLAT	0.00595238	0.204267	21	13.5	7.79585	29.83	38.17	44.22	47.34	48.86	39.26	34.37	31.71			AHCYL2	7.86125	1.24983	1.84521	16.9518	0.354568	0.548797	1.6928	0.303667
DLD	0.00595238	0.204267	24	15	9.02268	64.6	74.91	76.11	92.44	93.13	79.67	79.12	74.63			AHDC1	5.46375	1.22437	3.75041	9.6745	0.124878	0.284091	0.918466	0.587055
DLG3	0.0260417	0.31593	24	16.5	2.79307	3.53	4.29	7.08	10.32	10.77	7.52	8.2	6.24			AHI1	2.96625	1.11595	3.00525	12.5208	0.0858377	0.228525	0.625594	0.717961
DLGAP5	0.00595238	0.204267	24	15	22.3764	24.68	45.05	58.11	70.46	85.32	58.89	40.6	29.18			AHNAK	211.261	54.3763	2.9304	12.8067	0.304685	0.499193	70.5158	0.322357
DLL1	0.0260417	0.31593	24	9	8.81409	25.15	40.59	41.38	30.37	27.29	19.02	21.12	21.35			AHNAK2	35.38	8.22805	1.36017	18.8045	0.566642	0.741313	16.9356	0.15884
DNA2	0.00595238	0.204267	24	10.5	5.43058	4.89	12.06	14.11	12.83	11.75	7.84	4.1	4.39			AHR	13.78	3.10611	2.80986	13.2671	0.467665	0.653916	5.39639	0.209514
DNAAF5	0.0260417	0.31593	24	13.5	3.8007	23.62	26.61	27.61	35.98	29.62	26.9	22.85	23.3			AHRR	0.22125	0.0463086	0.437578	22.3286	0.989187	0.999285	0.0749794	0.233811
DNAJA1	0.00595238	0.204267	24	10.5	100.685	190.85	266.86	336.85	229.58	203.4	160.49	60.18	72.95			AHSA1	228.055	46.8166	3.15158	11.9619	0.0646275	0.195267	21.0215	0.798708
DNAJA2	0.0260417	0.31593	24	10.5	11.8794	70.71	81.58	84.02	73.25	71.08	61.81	56.4	51.74			AIDA	111.894	16.0765	1.73994	17.3539	0.0497276	0.167809	11.0392	0.629172
DNAJA4	0.0260417	0.31593	21	13.5	3.02288	5.03	7.07	12.01	11.45	9.55	7.68	6.53	6.22			AIF1L	5.1825	1.05637	5.15852	4.2959	0.148802	0.317365	0.775972	0.5972
DNAJB1	0.00595238	0.204267	24	10.5	53.178	157.62	220.99	268.43	227.08	180.93	160.66	133.95	139.39			AIFM1	58.87	6.30163	1.69877	17.5112	0.144251	0.311456	6.06567	0.463361
DNAJB6	0.0260417	0.31593	24	13.5	34.0861	235.01	241.72	265.62	265.71	268.24	250.42	188.57	182.77			AIFM2	6.28125	0.736937	1.10013	19.7978	0.608913	0.774183	1.47697	0.166085
DNAJC1	0.00595238	0.204267	24	6	15.072	52.21	56.02	47.48	29.04	25.77	24.52	35.1	35.68			AIG1	38.2175	11.26	0.778849	21.025	0.0225733	0.106205	6.74833	0.690141
DNAJC11	0.0260417	0.31593	24	12	15.6341	48.99	58.02	70.86	68.27	60.33	42.71	39.12	35.67			AIMP1	44.8937	3.59478	3.77481	9.58127	0.385817	0.578077	5.38589	0.262746
DNAJC7	0.000744048	0.149051	24	12	17.4673	108.3	121.06	132.11	134.69	129.99	117.4	101.18	96.3			AIMP2	90.425	12.0959	4.39415	7.21559	0.0587311	0.184603	8.79749	0.601965
DNM1L	0.0260417	0.31593	24	15	11.1369	56.71	70.4	82.39	89	96.44	79.54	79.11	74.83			AIP	44.47	8.22054	1.08189	19.8675	0.059127	0.1851	6.16348	0.587308
DNMT1	0.0260417	0.31593	24	12	40.0435	47.04	74.03	104.86	103.73	100.63	46.67	44.93	27.9			AJAP1	11.3212	5.58351	4.20559	7.93581	0.0108884	0.0709713	2.80713	0.759907
DOLPP1	0.0260417	0.31593	24	10.5	5.81595	22.76	32.31	33.5	26.44	26.11	23.36	18.61	21.21			AJM1	0.3625	0.0270658	2.41498	14.7755	0.996401	0.999813	0.142702	0.0279735
DPH2	0.0260417	0.31593	24	9	7.90899	34.22	42.89	42.39	37.69	33.57	29.55	22.91	26.63			AJUBA	131.631	12.3223	0.739777	21.1743	0.434231	0.624645	19.7064	0.238267
DPY19L1	0.0260417	0.31593	24	12	4.8702	18.24	20.63	23.19	24.66	23.85	16.52	16.23	13.87			AK1	28.31	2.96967	1.93462	16.6103	0.9002	0.969309	14.722	0.0315253
DPYSL3	0.0260417	0.31593	24	12	7.35745	18.16	21	28.14	28.62	29.9	20.14	16.72	12.82			AK2	82.8975	5.83321	3.43704	10.8715	0.381132	0.573331	8.57191	0.270322
DRAM1	0.0260417	0.31593	24	6	9.74393	52.44	36.84	33.97	29.66	21.02	19.37	22.23	22.72			AK3	20.7638	0.752911	0.387482	22.5199	0.727859	0.863117	1.91858	0.109688
DSEL	0.0260417	0.31593	24	10.5	1.65109	2.06	4.2	4.35	3.85	3.29	1.66	1.47	1.32			AK4	10.85	2.2392	3.57612	10.3402	0.023776	0.10945	1.16263	0.747953
DTX3L	0.0260417	0.31593	24	12	19.799	17.56	41.5	55.82	51.71	44.22	24.49	21.54	15.96			AK5	0.555	0.144764	1.60585	17.8661	0.904116	0.971093	0.148845	0.430763
DYNC2I2	0.00595238	0.204267	24	13.5	11.2677	50.85	53.27	59.66	72.74	62.44	59.26	44.23	40.29			AK6	41.48	1.67497	3.03622	12.4025	0.896525	0.967239	8.06125	0.033385
DYNLT3	0.0260417	0.31593	24	18	6.53013	25.39	23.68	26.59	34.97	35.83	35.27	35.67	34.17			AK9	0.64125	0.195711	1.61597	17.8274	0.834293	0.935588	0.153803	0.564341
DZIP1L	0.0260417	0.31593	24	10.5	0.986414	2.72	3.23	3.65	4.37	2.69	2.35	1.43	1.74			AKAP1	29.75	7.54598	3.83262	9.36046	0.0207046	0.101241	4.38237	0.703435
E2F2	0.0260417	0.31593	24	10.5	0.236881	0.14	1.7	0.57	0.34	0.24	0.09	0.04	0.07			AKAP10	15	1.55943	3.45223	10.8134	0.227763	0.414328	1.67025	0.410852
E2F6	0.0260417	0.31593	24	7.5	1.13844	11	13.16	11.78	10.75	9.5	9.85	9.37	10.55			AKAP11	11.5775	2.1471	2.84358	13.1383	0.354568	0.548797	3.0606	0.282493
E2F8	0.0260417	0.31593	24	12	1.96752	1.92	5.03	3.77	5.49	2.71	2.24	1.03	0.73			AKAP12	21.0275	18.0173	5.02077	4.82206	0.0546251	0.177421	13.519	0.58694
EARS2	0.0260417	0.31593	24	12	4.12597	9.65	16.86	18.86	25.9	17.3	14.67	13.84	12.21			AKAP13	10.0687	0.10351	2.56034	14.2202	0.996799	0.999813	2.86818	0.00104085
ECI1	0.00595238	0.204267	24	0	5.82656	28.75	28.62	26.23	24.29	26.84	32.75	37.85	50.55			AKAP17A	37.4975	2.3699	1.68922	17.5476	0.582868	0.75375	4.87902	0.15878
ECSIT	0.0260417	0.31593	21	16.5	4.29567	23.82	22.21	30.76	32.31	32.45	34.47	31.43	30.42			AKAP3	0.5025	0.169509	2.34459	15.0443	0.873881	0.956078	0.186771	0.397211
ECT2	0.00595238	0.204267	24	15	16.4367	31.61	40.45	53.8	68.39	74.75	47.57	42.67	32.61			AKAP5	0.165	0.128916	4.24435	7.78777	0.921172	0.978995	0.124517	0.46165
EDARADD	0.015997	0.31593	24	9	3.35876	11.34	13.69	12.5	11.99	10.69	7.34	6.77	7.34			AKAP6	0.445	0.105485	0.0959339	23.6336	0.949714	0.988809	0.223827	0.150876
EDN1	0.0260417	0.31593	24	6	12.1587	40.51	30.11	28.14	14.16	9.58	11.29	12.8	20.81			AKAP7	3.52	0.11077	1.87419	16.8411	0.968893	0.994192	0.692087	0.0200818
EEF1D	0.0260417	0.31593	21	3	65.6071	894.31	768.8	748.95	706.98	723.71	786.91	839.4	838.67			AKAP8	23.3675	8.83986	4.20035	7.95583	0.00825426	0.0621512	4.25839	0.775149
EFNB2	0.0260417	0.31593	24	7.5	15.0331	48.31	71.61	63.7	43.63	40.63	27.47	34.39	33.21			AKAP8L	33.735	3.43592	0.623417	21.6187	0.513794	0.694923	6.39703	0.187515
EFR3B	0.0260417	0.31593	21	12	0.107834	0.13	0.28	0.24	0.43	0.29	0.19	0.08	0.17			AKAP9	12.375	1.67351	1.83402	16.9946	0.584741	0.755324	3.47109	0.1568
EGLN1	0.0260417	0.31593	24	12	3.12895	18.2	18.37	24.84	20.82	19.85	17.05	14.77	14.48			AKIP1	48.7	7.08919	1.39457	18.6731	0.226475	0.413035	8.28038	0.369636
EGLN2	0.0260417	0.31593	24	10.5	10.1788	64.7	69.9	73.39	72.06	64.37	63.48	49.67	46.53			AKIRIN1	72.455	12.092	4.08169	8.40911	0.00167663	0.0291991	4.01184	0.879049
EHF	0.0260417	0.31593	24	16.5	21.6728	30.45	35.12	50.4	80.87	81.18	51	73.16	50.35			AKIRIN2	35.2188	1.91079	3.44083	10.857	0.547132	0.726152	3.63347	0.181163
EIF2AK2	0.000744048	0.149051	21	13.5	17.0749	16.45	28.46	43.18	53.96	52.3	30.7	25.81	19.62			AKNA	6.13875	1.75234	1.86833	16.8635	0.0692154	0.202974	1.22278	0.621638
EIF2B1	0.0260417	0.31593	24	12	8.20951	45.2	54.23	52.21	57.37	52.08	49.17	39.01	38.61			AKR1A1	97.4825	11.2466	0.562497	21.8514	0.0190848	0.0968394	5.85085	0.747216
EIF2S1	0.0260417	0.31593	24	10.5	17.5681	84.02	103.01	104.5	101.64	94.88	88.85	66.29	69.57			AKR1B1	168.352	1.97939	2.19015	15.6342	0.965029	0.993113	12.6584	0.0191859
EIF3B	0.0260417	0.31593	24	9	59.9026	281.21	300.21	314.42	295.09	269.64	215.09	198.04	181.19			AKR1C1	4.96	2.04788	0.401178	22.4676	0.150494	0.319677	1.95715	0.466919
EIF4EBP1	0.0260417	0.31593	24	21	117.194	334.54	258.12	303.84	314.87	381.16	469.13	513.06	499.49			AKR1C2	4.385	1.90705	0.860159	20.7144	0.040399	0.148682	1.15191	0.686784
EIF4H	0.0260417	0.31593	21	13.5	40.945	393.14	471.25	462.34	537.32	501.62	451.75	444.42	421.39			AKR1E2	1.53125	0.555513	2.57836	14.1514	0.458552	0.646139	0.652612	0.36695
ELAC2	0.0260417	0.31593	24	12	15.3018	50.6	59.89	69.97	65.73	61.81	42.48	41.78	33.75			AKR7A2	56.7037	1.32778	3.71851	9.79633	0.627793	0.788392	2.53476	0.180004
ELAVL1	0.00595238	0.204267	21	13.5	6.56549	32.05	37.81	44.28	44.68	43.86	38.33	34.47	32.61			AKT1	134.815	31.1081	3.29398	11.4179	0.00038305	0.0162949	6.72678	0.944779
EME2	0.00595238	0.204267	24	9	1.65463	5.32	7.13	6.14	5.57	4	3.37	3.27	3.54			AKT1S1	44.8375	2.67345	3.32997	11.2805	0.550546	0.729052	5.19184	0.175002
EMP2	0.0260417	0.31593	21	13.5	4.09592	10.75	14.75	18.08	20.76	16.79	16.55	11.02	12.1			AKT2	54.3675	14.8822	3.4132	10.9625	0.301262	0.495442	20.0322	0.306297
ENTPD1	0.0260417	0.31593	21	10.5	1.65817	2.89	6.28	5.43	4.12	3.65	2.67	2.39	2.96			AKT3	3.71875	0.585676	2.14096	15.8221	0.69553	0.839227	1.37842	0.126198
ENTPD2	0.0260417	0.31593	24	6	0.41189	1.53	1.64	1.19	0.9	0.72	0.4	0.86	0.83			AKTIP	18.31	2.81581	0.778786	21.0253	0.156793	0.328801	2.76461	0.453523
EPB41L2	0.0260417	0.31593	24	15	9.44695	29.91	37.94	42.01	59.38	60.56	39.15	41.89	35.57			ALAD	9.0175	3.31681	3.73598	9.72962	0.00174813	0.0296161	1.01004	0.896125
ERAL1	0.00595238	0.204267	24	12	11.9147	59.39	65.42	77.63	77.67	73.17	70.09	53.85	49.96			ALAS1	50.7912	4.99269	3.60984	10.2114	0.0274048	0.119146	2.846	0.711151
ERCC2	0.0260417	0.31593	24	7.5	7.35745	36.64	40.38	38.02	35.56	30.66	22.95	30.28	24.85			ALCAM	89.47	15.6863	4.30007	7.57494	0.156553	0.32863	15.8932	0.437983
ERCC3	0.0260417	0.31593	24	12	11.6319	38.3	46.77	54.17	51.89	47.29	37.61	30.43	29.01			ALDH16A1	20.1025	2.18472	3.01263	12.4926	0.0713594	0.206302	1.53475	0.61848
ERCC6L	0.00595238	0.204267	24	12	8.6762	10.34	18.6	19.74	22.61	21.06	12.36	6.33	5.28			ALDH18A1	63.2362	14.4272	3.92214	9.01853	0.000744202	0.0208997	4.27678	0.901027
ERI1	0.0260417	0.31593	24	12	8.89894	14.6	23.88	28.28	32.78	27.95	17.18	18.76	11.96			ALDH1A3	406.007	239.071	4.89269	5.31132	0.0506244	0.169505	168.903	0.615793
ERICH5	0.00595238	0.204267	24	10.5	0.790192	1.67	2.02	3.07	2.1	1.41	1.01	0.32	0.6			ALDH1B1	28.7138	9.05281	4.2537	7.75207	0.0147299	0.0834469	4.91914	0.730417
ESCO2	0.00595238	0.204267	24	12	7.7711	6.24	14.29	19.12	19.02	14.38	9.17	3.68	3.01			ALDH1L1	0.99625	0.203452	5.71165	2.1831	0.823086	0.927859	0.138287	0.633918
ESPL1	0.00595238	0.204267	24	13.5	6.81297	7.01	11.39	14.38	23.44	22.18	9.85	8.77	4.34			ALDH1L2	19.9775	14.2949	0.929137	20.451	0.0366467	0.140624	9.69275	0.63504
ETNK1	0.0260417	0.31593	21	12	3.35169	9.99	15.59	16.84	17.39	17.09	14.3	11.35	13.83			ALDH2	8.28875	1.50544	0.522913	22.0026	0.153742	0.324588	1.36239	0.494137
ETV1	0.0260417	0.31593	24	15	1.35765	0.21	1.15	1.74	4.63	3.45	2.53	1.54	1.52			ALDH3A2	29.2812	4.73929	3.35747	11.1754	0.105115	0.256493	4.15042	0.510552
EXO1	0.0260417	0.31593	24	10.5	12.4698	13.74	29.34	37.12	24.66	19.86	13.73	5.51	4.99			ALDH4A1	28.6988	4.4191	0.224894	23.141	0.201712	0.384286	4.89008	0.395156
EXOC6	0.0260417	0.31593	24	9	0.53033	1.1	1.7	1.77	1.23	1.03	0.44	0.61	0.6			ALDH5A1	0.43375	0.252697	3.87319	9.20549	0.735387	0.867671	0.0845751	0.877176
EXOSC10	0.0260417	0.31593	24	12	17.0165	64.12	75.9	80.61	89.35	83.08	61.03	57.71	49.12			ALDH6A1	4.18625	2.69497	0.692704	21.3541	0.0639937	0.194288	1.99573	0.593297
EXOSC9	0.00595238	0.204267	24	10.5	18.36	40.99	63.3	78.37	65.25	52.97	50.82	27.75	30.81			ALDH7A1	55.2488	12.2627	0.564529	21.8437	0.056283	0.180132	9.15078	0.589596
EXTL3	0.0260417	0.31593	21	13.5	7.0693	21.44	39.34	35.74	54.33	40.19	29.11	27.25	25.42			ALDH9A1	60.01	6.6171	2.60156	14.0628	0.0118611	0.0739852	3.11744	0.782815
EYA3	0.00595238	0.204267	24	10.5	4.02874	10.44	13.56	13.95	12.79	11.61	7.34	6.76	6.95			ALDOA	1248.27	55.5713	5.5443	2.82235	0.837635	0.937476	137.319	0.115841
F3	0.00595238	0.204267	21	6	220.497	1250.71	1388.85	1144.25	967.52	906	846.84	1062.6	1268.13			ALDOC	16.0475	1.52136	5.81111	1.80321	0.171258	0.346604	1.38788	0.490127
FAAP100	0.0260417	0.31593	24	9	4.2285	16.69	20.07	21.4	18.31	15.7	11.01	13.81	11.56			ALG1	20.005	6.8284	4.04091	8.56488	0.237376	0.424106	8.21176	0.356154
FADS3	0.0260417	0.31593	24	3	7.30972	26.91	22.45	19.97	13.75	9.93	12.59	22.88	26.72			ALG10	4.31375	1.10289	3.13405	12.0288	0.0821304	0.222654	0.562584	0.754574
FAM102B	0.0260417	0.31593	24	13.5	0.756604	1.07	1.79	2.08	2.38	3.17	1.64	1.25	0.74			ALG10B	1.815	0.401425	2.81549	13.2456	0.682296	0.830572	0.740923	0.190171
FAM107B	0.0260417	0.31593	21	18	11.3667	27.76	13.86	18.85	28.46	44.56	35.42	36.85	26.74			ALG11	12.19	3.10756	3.29202	11.4254	0.0927684	0.238087	2.58545	0.53612
FAM111A	0.00595238	0.204267	24	10.5	8.65145	13.92	23.24	26.72	25.77	20.3	15.16	7.66	8.63			ALG12	13.2212	2.22916	2.55936	14.224	0.741768	0.871481	6.42521	0.0878353
FAM111B	0.0260417	0.31593	24	10.5	14.4144	10.5	42.45	37.61	18.31	12	8.22	0.62	0.87			ALG13	12.5563	0.833546	0.236578	23.0963	0.744451	0.873228	2.30243	0.0949012
FAM161A	0.0260417	0.31593	21	13.5	1.01116	1.52	3.18	3	5.95	3.83	2.87	2.32	1.6			ALG14	8.00125	1.2884	3.26508	11.5283	0.944928	0.986515	8.72424	0.0171484
FAM168A	0.0260417	0.31593	24	13.5	2.22208	7.13	10.43	11.09	13.97	12.36	7.92	9.27	7.05			ALG2	33.86	1.92141	2.93417	12.7923	0.528428	0.709713	3.54207	0.190549
FAM171A1	0.00595238	0.204267	24	7.5	5.40583	20.85	26.52	23.65	18.14	16.17	13.04	14.19	15.22			ALG3	40.4688	4.09613	3.52234	10.5456	0.0113729	0.0724959	1.78284	0.808535
FAM181B	0.0260417	0.31593	21	4.5	0.136118	0.49	0.41	0.21	0.28	0.19	0.2	0.39	0.54			ALG5	76.2812	8.15543	0.127581	23.5127	0.335078	0.529487	11.4033	0.290372
FAM189A2	0.0260417	0.31593	21	3	0.491439	1.43	0.78	0.38	0.39	0.33	0.43	1.32	1.37			ALG6	8.475	2.4923	3.89087	9.13798	0.0245398	0.111715	1.38169	0.72245
FAM20C	0.0260417	0.31593	24	10.5	4.94444	18.28	27.94	21.53	37.73	19.42	18.11	14.58	17.29			ALG8	32.4237	5.35443	2.70782	13.6569	0.00191739	0.0307554	1.75218	0.881945
FAM53C	0.0260417	0.31593	24	12	6.25082	15.89	26.3	23.52	26.79	22.33	18.29	14.71	14.59			ALG9	13.5275	1.43614	3.02249	12.4549	0.819554	0.925804	5.08655	0.05995
FANCA	0.000744048	0.149051	24	12	6.76524	11.03	16.23	21.72	22.41	18.06	12.1	10.1	6.75			ALKBH1	9.39	2.61173	4.03941	8.5706	0.0123027	0.0756422	1.2058	0.789613
FANCC	0.0260417	0.31593	21	13.5	1.76423	4.46	7.56	8.22	10.11	8.85	5.71	6.04	5.45			ALKBH2	41.5337	5.21476	4.17704	8.0449	0.310274	0.50533	7.02862	0.305734
FANCD2	0.0260417	0.31593	24	13.5	5.27148	11.21	13.56	16.68	25.06	24.65	14.74	16.31	10.92			ALKBH3	31.645	1.38917	2.09601	15.9938	0.757441	0.882997	4.0452	0.0862122
FANCG	0.00595238	0.204267	24	15	7.60847	16.83	19.75	25.97	35.71	31.75	27.81	21.21	18.99			ALKBH4	8.0725	2.83838	4.40746	7.16476	0.0163928	0.0891419	1.45928	0.751652
FANCI	0.00595238	0.204267	24	13.5	17.6529	29.27	40.43	53.8	66.59	65.07	35.72	35.01	22.44			ALKBH5	43.9288	6.99917	3.72634	9.76643	0.0244671	0.111547	4.12634	0.697127
FANCL	0.0260417	0.31593	21	13.5	7.09582	8.86	14.15	20.73	21.04	21.9	17.48	9.63	10.5			ALKBH6	21.5287	4.97148	3.50583	10.6087	0.0826499	0.223445	4.0799	0.542931
FAR2	0.00595238	0.204267	24	13.5	2.17435	7.32	10.2	10.23	13.1	11.7	10.16	8.5	7.08			ALKBH7	30.4488	4.57263	0.420055	22.3955	0.120028	0.277021	4.17042	0.490252
FARSA	0.0260417	0.31593	24	12	20.6829	104.65	127.78	148.06	132.11	118.52	115.41	95.32	91.59			ALKBH8	10.485	3.36696	3.26528	11.5275	0.00297433	0.0377581	1.17835	0.867226
FASTKD2	0.00595238	0.204267	24	12	5.48008	14.27	21.62	21.75	22.24	20.75	16.56	13.47	12.03			ALMS1	2.985	1.48374	2.91306	12.8729	0.0427065	0.153252	0.788528	0.739074
FBXL7	0.0260417	0.31593	24	15	0.919239	1.26	2.1	2.45	3.48	3.53	2.6	1.9	1.99			ALOX12	0.435	0.210135	0.354058	22.6476	0.808193	0.918629	0.116938	0.720929
FBXO34	0.0260417	0.31593	24	15	2.86025	10.44	11.85	14.89	16.43	17.66	12.18	13.62	10.84			ALOX15B	1.7175	0.860916	0.752065	21.1273	0.201992	0.384643	0.677207	0.563874
FBXO5	0.0260417	0.31593	24	12	9.46109	25.47	35.1	32.57	35.8	26.33	26.1	13.05	10.67			ALOX5AP	7.36375	5.95759	0.170896	23.3472	0.160945	0.334415	6.15134	0.428702
FEN1	0.0260417	0.31593	24	10.5	54.053	87.91	146.78	166.09	137.83	101.34	94.48	24.43	28.84			ALOXE3	5.2225	1.19434	1.12281	19.7112	0.107393	0.259512	0.805357	0.637603
FGF1	0.015997	0.31593	24	3	0.548008	3.38	1.57	1.29	0.81	0.46	0.84	0.84	1.69			ALPK1	4.18625	2.29399	1.10067	19.7958	0.113625	0.267824	2.00675	0.511099
FGFR1OP2	0.0260417	0.31593	24	10.5	7.3327	48.21	52.53	54.66	50.37	49.78	41.85	41.82	38.32			ALPK2	0.24125	0.0761525	4.20585	7.93482	0.971279	0.994579	0.093478	0.346804
FKBP4	0.0260417	0.31593	24	13.5	22.341	85.65	89.17	113.38	138.37	119.19	106.11	80.21	84.29			ALPL	1.2925	0.120638	6.22871	0.20808	0.935435	0.983605	0.198865	0.227445
FLT3LG	0.0260417	0.31593	24	18	1.46371	1.06	1.57	2.55	4.29	4.36	4.97	3.68	3.52			ALS2	17.2512	2.2143	2.86202	13.0679	0.147334	0.3156	2.0686	0.47826
FMNL1	0.000744048	0.149051	24	4.5	0.279307	2.83	1.27	0.83	0.67	0.58	0.65	0.82	0.86			ALS2CL	22.0787	3.13468	5.52471	2.89715	0.770359	0.891638	9.72745	0.0767041
FNDC10	0.00595238	0.204267	24	9	1.41775	5.24	6.36	6.56	5.81	4.27	4.23	3.21	4.38			ALX3	2.18625	0.0653729	0.999378	20.1827	0.987797	0.998954	0.628505	0.00858074
FOXC1	0.0260417	0.31593	24	9	2.17082	5.1	7.41	7.62	5.27	3.69	3.45	3.19	2.85			ALYREF	214.73	26.8578	3.9323	8.97973	0.708884	0.848854	68.6246	0.109162
FOXC2	0.0260417	0.31593	24	12	0.272236	0.39	0.46	0.74	0.95	0.53	0.17	0.33	0.11			AMACR	8.0925	5.51151	4.54906	6.62389	0.00769307	0.0597663	2.57925	0.785083
FOXM1	0.000744048	0.149051	24	13.5	25.7139	48.1	69.32	81.8	106.12	86.67	73.49	49.51	43.44			AMBRA1	12.6387	3.54186	3.96205	8.8661	0.0415451	0.151036	2.35439	0.64419
FOXO4	0.0260417	0.31593	24	12	0.183848	1.43	1.66	1.78	2.12	1.71	1.61	1.62	1.41			AMD 1.00	120.882	44.4162	4.01792	8.65266	0.00341242	0.0399901	17.8809	0.831543
FOXP1	0.000744048	0.149051	21	13.5	3.02288	4.59	8	11	12.43	11.05	9.28	6.75	6.57			AMDHD2	8.21125	2.57785	4.17446	8.05473	0.00585759	0.0527421	0.952618	0.85419
FOXRED1	0.00595238	0.204267	24	15	7.2832	22.33	28.55	32.98	41.95	39.95	33.5	30.26	28.15			AMER1	1.80625	0.501223	3.84266	9.32212	0.445651	0.635356	0.449331	0.49886
FOXRED2	0.0260417	0.31593	21	12	2.06122	1.5	3.3	4.98	5.68	4.62	2.2	1.9	1.78			AMFR	36.1163	0.465462	2.94687	12.7438	0.979299	0.995992	5.08365	0.00666199
FRK	0.0260417	0.31593	21	13.5	0.629325	1.67	2.52	3.13	3.19	3.14	1.9	2.2	1.81			AMIGO1	0.29125	0.265452	4.08779	8.3858	0.714745	0.853165	0.114392	0.811603
FRMD5	0.00595238	0.204267	24	12	2.58094	8.08	9.05	12.04	11.93	11.51	8.59	7.38	6.88			AMIGO2	105.22	27.115	1.89069	16.7781	0.00870189	0.0638399	13.0004	0.776793
FSD1	0.0260417	0.31593	21	16.5	1.37886	5.36	3.96	4.44	6.16	8.19	6.61	5.41	4.65			AMIGO3	1.40875	0.336698	4.59005	6.46729	0.653403	0.809789	0.368463	0.400483
FTH1	0.00595238	0.204267	24	0	713.384	2823.1	2263.28	2244.53	1818.91	1883.33	2326.88	3726.15	4022.08			AMMECR1	12.29	1.86603	2.77384	13.4047	0.514008	0.69513	3.43915	0.190623
FTSJ3	0.00595238	0.204267	24	10.5	17.8933	41.41	57.74	66.41	63.15	50.45	36.98	32.13	29.38			AMMECR1L	21.4675	1.59291	3.77058	9.59746	0.424076	0.61486	2.44477	0.253523
FUBP1	0.00595238	0.204267	24	12	27.213	48.96	84.49	103.54	96.98	85.96	68.05	48.2	46.75			AMN1	4.02625	1.22321	2.02988	16.2464	0.14073	0.306454	0.996259	0.546689
G3BP1	0.00595238	0.204267	24	10.5	23.1931	65.7	86.11	91.23	87.05	81.54	55.23	51.85	47.76			AMOT	0.615	0.244723	3.74636	9.68996	0.755443	0.881409	0.147406	0.687986
GAPVD1	0.0260417	0.31593	21	12	3.83605	9.63	17.61	17.74	20.85	17.07	14.75	11.78	12.55			AMOTL1	60.7762	10.8369	3.64829	10.0646	0.185288	0.364421	11.7319	0.405682
GATAD2A	0.0260417	0.31593	24	12	8.94137	32.84	38.7	43.54	44.37	39.31	28.72	29.78	24.3			AMOTL2	50.7825	8.12148	3.67187	9.97448	0.01159	0.0732837	4.01863	0.765666
GCNT1	0.0260417	0.31593	24	9	0.940452	3.06	3.8	3.69	3.71	2.9	2.35	1.53	2.47			AMPD2	16.1638	2.02453	4.10842	8.30701	0.0230708	0.1075	0.888103	0.806101
GDAP1	0.0260417	0.31593	21	10.5	2.07536	8.52	11.06	11.78	10.98	9.3	7.44	8.06	8.56			AMPD3	11.3238	3.49725	5.4939	3.01486	0.0536789	0.175998	2.49879	0.610449
GID8	0.0260417	0.31593	24	7.5	3.86257	30.24	32.69	31.61	28.38	25.39	23.44	26.08	25.98			AMT	3.9175	2.14053	0.3086	22.8212	0.0547736	0.177672	1.47117	0.628746
GINS1	0.00595238	0.204267	24	10.5	15.8639	13.85	33.66	40.39	38.91	29.23	22.79	8.74	10.18			AMY2B	2.2975	0.743859	0.134372	23.4867	0.254493	0.44385	0.589041	0.560593
GINS2	0.0260417	0.31593	24	10.5	9.21183	23.26	33.14	38.38	35.76	30.15	31.14	12.3	17.07			AMZ1	2.09625	0.296258	5.20085	4.1342	0.814255	0.922743	0.766774	0.106684
GINS4	0.000744048	0.149051	24	12	8.01506	11.87	20.15	21.7	27.93	20.87	15.43	9.15	8.48			AMZ2	111.686	32.1538	0.795356	20.962	0.0384952	0.144372	21.762	0.635894
GIPC2	0.00595238	0.204267	21	10.5	0.28461	0.27	0.6	0.72	0.65	0.64	0.25	0.18	0.29			ANAPC1	27.6988	6.85104	2.88378	12.9848	0.0905584	0.234954	5.83038	0.524853
GJB4	0.0260417	0.31593	24	21	5.82302	22.15	14.16	13.82	18.95	25.26	23.23	27.2	23.17			ANAPC10	28.1425	2.08865	5.49044	3.02805	0.961487	0.99171	17.0374	0.0118802
GJC1	0.00595238	0.204267	24	10.5	7.82414	12.64	22.21	22.54	19.95	19.76	11.97	7.53	8.14			ANAPC11	176.291	18.3828	0.99218	20.2102	0.203251	0.385924	16.7483	0.490774
GLIS3	0.0260417	0.31593	21	12	0.219203	0.17	0.43	0.59	0.77	0.46	0.29	0.27	0.31			ANAPC13	91.5787	8.27085	1.9303	16.6268	0.245912	0.433944	9.71395	0.367073
GLMP	0.0260417	0.31593	21	12	3.02818	23.75	26.83	29.94	29.49	28.37	25.65	23.78	24.25			ANAPC15	92.105	13.141	5.1302	4.40409	0.0772122	0.21495	10.4231	0.559781
GLO1	0.0260417	0.31593	21	15	52.485	319.46	362.24	388.01	423.88	425.67	397.14	292.96	272.4			ANAPC16	36.0463	9.72945	0.559684	21.8622	0.0219159	0.104261	5.76794	0.694776
GLOD4	0.00595238	0.204267	21	12	11.3455	66.57	80.41	91	92.25	83.31	76.19	67.28	73.71			ANAPC2	16.3487	6.96175	3.86314	9.24391	0.000379984	0.0162949	1.83496	0.920097
GLYR1	0.0260417	0.31593	24	13.5	10.7516	34.21	51.14	53.12	56.82	53.79	36.82	39.07	31.16			ANAPC4	24.105	1.52439	4.37216	7.29959	0.218713	0.404021	1.49843	0.452942
GMFB	0.0260417	0.31593	24	10.5	12.8853	55.43	64.35	70.13	63.94	63.9	47.08	44.93	42.06			ANAPC5	76.1475	14.1578	3.35454	11.1866	0.00440253	0.0455785	5.77917	0.827623
GNAI3	0.000744048	0.149051	24	12	3.79716	39.35	41.66	42.9	43.89	42.82	40.2	34.86	33.17			ANAPC7	41.8537	5.45068	3.43653	10.8734	0.198863	0.380944	5.99379	0.398167
GNB1L	0.00595238	0.204267	21	16.5	0.279307	1.19	1.1	1.37	1.53	2.11	1.62	1.46	1.31			ANG	6.21625	2.61532	0.908046	20.5315	0.0275196	0.119376	1.52271	0.702378
GOLGA8A	0.0260417	0.31593	21	9	2.83019	20.03	26.55	22.72	22.46	20.48	15.3	18.8	21.36			ANGEL1	6.06125	0.886506	2.71697	13.6219	0.528371	0.709713	1.56734	0.20378
GPD2	0.0260417	0.31593	24	12	11.6637	20.79	30.46	37.79	37.93	37.31	20.84	24.98	18.73			ANGEL2	11.8012	1.78714	4.03463	8.58883	0.10471	0.255806	1.42388	0.557574
GPI	0.0260417	0.31593	24	10.5	15.8392	120.86	135.77	132.84	169.69	128.73	114.51	107	107.91			ANGPTL4	33.2987	36.7166	5.38764	3.42075	0.365181	0.558294	54.9364	0.263271
GPKOW	0.0260417	0.31593	24	18	3.55675	23.98	28.46	30.58	33.37	33.53	35.94	34.82	31.05			ANK1	0.275	0.160627	3.62563	10.1511	0.879063	0.958576	0.0589838	0.855759
GPR180	0.0260417	0.31593	24	12	2.90974	8.7	11.41	14.44	11.87	12.52	9.41	7.87	7.18			ANK3	2.31	0.990569	1.76201	17.2696	0.193902	0.375509	0.860917	0.514351
GPR39	0.00595238	0.204267	21	9	1.96399	5.87	7.99	8.01	7.9	5.25	5.13	5.06	6.2			ANKAR	0.2625	0.0310758	1.32288	18.947	0.995197	0.999813	0.121398	0.0498106
GPRASP2	0.0260417	0.31593	21	13.5	1.86323	3.11	4.31	5.64	8.09	5.78	5.1	2.96	3.34			ANKDD1A	1.31875	0.154677	0.325232	22.7577	0.893266	0.965012	0.134452	0.514275
GPRC5B	0.00595238	0.204267	24	10.5	1.78544	1.28	3.59	6.6	3.6	1.89	1.22	0.93	0.91			ANKEF1	7.50125	2.23794	3.43001	10.8983	0.0771067	0.214752	1.70655	0.579084
GPX8	0.0260417	0.31593	24	16.5	6.08465	14.04	23.77	29.08	31.16	38.57	36.19	27.4	28.87			ANKFY1	21.1713	7.58568	3.62973	10.1354	0.00370285	0.0417108	3.07766	0.829352
GTF2H4	0.00595238	0.204267	24	12	5.20431	32.43	35.15	35.83	47.92	34.48	33.93	28.03	26.15			ANKH	9.8675	1.902	3.04335	12.3753	0.831704	0.93428	7.05567	0.0549408
GTF3C2	0.0260417	0.31593	24	12	11.1086	36.23	44.97	49.24	47.77	45.54	32.17	29.63	29.15			ANKHD1	19.9763	4.21404	2.02222	16.2757	0.382489	0.574263	6.41719	0.256496
GTF3C5	0.0260417	0.31593	24	12	14.9588	47.93	63.73	65.22	70.31	54.31	50.69	32.99	35.23			ANKHD1-EIF4EBP3	8.4625	2.30934	3.05046	12.3481	0.229286	0.416213	2.6502	0.377896
GTPBP8	0.0260417	0.31593	24	10.5	2.07536	19.25	21.93	22.11	21.98	18.72	19.11	17.7	18.32			ANKIB1	19.0625	4.23081	2.11489	15.9217	0.117098	0.272641	3.85232	0.491074
GUCD1	0.0260417	0.31593	24	12	7.97263	29.96	41.22	41.82	42.39	39.59	31.53	30.53	26.52			ANKK1	2.6575	0.981859	0.624252	21.6155	0.197143	0.37893	0.853013	0.514547
H2AX	0.0260417	0.31593	24	13.5	32.8822	99.24	111.89	122	144.99	127.17	118.99	44.4	46.88			ANKLE1	2.395	1.74515	3.62477	10.1544	0.0155713	0.0866394	0.703828	0.831034
HACD3	0.00595238	0.204267	21	12	14.0431	45.96	70.49	79.19	78.02	75.36	67.22	45.83	48.03			ANKLE2	81.0812	23.4731	4.43377	7.06425	0.00125351	0.0258775	7.79119	0.878956
HAUS2	0.000744048	0.149051	24	10.5	6.51422	21.82	29.58	31.1	30.27	22.89	21.67	15.47	16.72			ANKMY1	3.655	0.81198	0.3145	22.7987	0.362372	0.556113	0.985287	0.352046
HAUS5	0.00595238	0.204267	24	13.5	2.71883	5.6	9.1	9.9	12.01	9.97	8.13	6.09	5.47			ANKMY2	12.2125	2.29783	2.15406	15.7721	0.0366635	0.140624	1.37298	0.691431
HAUS8	0.0260417	0.31593	24	12	9.68736	25.19	34.06	31.5	35	29.43	26.3	12.03	11.11			ANKRA2	11.0475	3.43585	1.05541	19.9686	0.1078	0.260142	3.0304	0.506999
HCN3	0.0260417	0.31593	21	12	0.410122	1.26	2.49	2.47	2.73	2.45	2.35	1.18	1.75			ANKRD10	25.0975	4.23944	4.50672	6.78559	0.462917	0.649793	7.32763	0.211221
HDGFL2	0.00595238	0.204267	24	13.5	7.52362	53.95	58.04	62.86	77.29	63.5	58.53	52.16	45.53			ANKRD11	37.015	11.2005	2.49176	14.4822	0.199711	0.381873	12.5672	0.388552
HDHD5	0.0260417	0.31593	24	12	6.4276	46.4	52.11	56.01	56.49	49.45	47.16	37.1	44.73			ANKRD12	3.78375	1.24275	1.63758	17.7449	0.163371	0.337488	1.10738	0.501878
HDX	0.0260417	0.31593	21	12	0.540937	0.66	1.47	1.5	2.23	1.52	1.28	0.74	1.18			ANKRD13A	39.6112	14.3878	3.87083	9.21453	0.00139665	0.0269149	4.95561	0.870859
HECTD3	0.0260417	0.31593	24	12	6.84303	24.47	28.48	28.75	29.2	24.5	19.14	17.61	15.72			ANKRD13B	5.48875	1.83507	4.0078	8.69131	0.0148763	0.0840856	0.723739	0.837218
HELLS	0.00595238	0.204267	24	10.5	11.9254	17.7	28.41	43.37	32.04	26.05	18	9.97	10.76			ANKRD13C	9.43625	1.22507	3.38087	11.086	0.450264	0.63952	1.9548	0.239082
HELZ2	0.00595238	0.204267	24	12	12.0986	17.5	19.86	29.78	35.24	25.56	11.24	9.08	5.03			ANKRD13D	17.0362	1.11779	0.402402	22.4629	0.491835	0.675927	1.86001	0.224159
HERC5	0.000744048	0.149051	24	15	7.62968	5.18	7.27	11.48	23.57	24.67	15.6	9.22	6.87			ANKRD16	4.63	0.826213	4.86283	5.42535	0.586686	0.756831	1.6257	0.171246
HERC6	0.00595238	0.204267	21	15	16.0266	20.45	26.04	39.03	52.47	54.22	37.68	26.22	19.29			ANKRD17	22.14	5.73116	3.30195	11.3875	0.104856	0.256061	5.08928	0.503605
HFE	0.0260417	0.31593	21	13.5	2.39709	2.29	5.86	5.27	10.17	9.66	4.92	4.86	4.18			ANKRD18A	3.445	0.942303	3.44376	10.8458	0.277253	0.469264	1.00684	0.412015
HIRIP3	0.00595238	0.204267	21	13.5	1.90565	8.73	13.42	15.11	16.04	15.64	13.36	12.68	11.08			ANKRD18B	2.58125	0.71679	3.87819	9.18642	0.239444	0.426637	0.478944	0.641817
HIVEP3	0.0260417	0.31593	24	10.5	0.243952	0.54	0.77	0.76	1.01	0.65	0.43	0.32	0.39			ANKRD2	1.4925	0.599575	3.7642	9.62182	0.438918	0.629104	0.723159	0.354811
HLA-E	0.0260417	0.31593	21	6	17.7236	158.1	158.94	155.89	135.71	128.1	129.98	138.89	141.03			ANKRD23	0.74	0.355839	3.95048	8.91028	0.563768	0.739571	0.121255	0.873253
HMGB2	0.0260417	0.31593	24	15	51.3112	104.77	136.35	133.98	209.8	211.61	208.03	158.63	113.16			ANKRD26	4.03	1.09211	2.89473	12.9429	0.186309	0.365899	0.972399	0.502263
HMMR	0.00595238	0.204267	24	16.5	15.2134	15.11	27.63	35.68	49.15	67.55	46.66	44.16	27.64			ANKRD27	20.58	3.92143	3.17437	11.8748	0.0140422	0.0808343	1.98133	0.75809
HNRNPAB	0.0260417	0.31593	24	9	115.223	478.52	629.77	563.77	502.79	469.16	452.57	293.38	335.92			ANKRD28	21.5763	3.39025	1.98583	16.4147	0.123249	0.281774	3.08397	0.491558
HNRNPDL	0.0260417	0.31593	24	15	11.7503	90.38	149.14	147.85	165.68	171.77	162.36	153.27	147.15			ANKRD29	0.4075	0.145377	2.25283	15.3948	0.902749	0.970636	0.14506	0.445525
HNRNPU	0.0260417	0.31593	24	12	47.5087	179.78	232.67	236.95	243.71	230.9	173.72	165.04	147.04			ANKRD33B	1.8575	0.476253	3.08497	12.2163	0.455118	0.643482	0.381859	0.554447
HNRNPUL1	0.0260417	0.31593	21	13.5	23.2497	96.13	155.6	150.6	187.23	160.8	140.33	125.43	120.76			ANKRD34A	0.39625	0.100023	3.69	9.90525	0.952454	0.990091	0.149244	0.264344
HOXA1	0.0260417	0.31593	21	6	1.08364	10.73	11.41	10.55	9.95	8.77	8.76	10.52	10.66			ANKRD36	3.45875	0.906398	2.58846	14.1128	0.247756	0.435907	0.864113	0.468145
HPS3	0.0260417	0.31593	21	13.5	2.01172	4.81	8.39	9.23	11.62	11.06	7.69	8.25	7.13			ANKRD36B	5.25375	0.458678	0.873408	20.6638	0.762018	0.886038	1.20776	0.103447
HPSE	0.0260417	0.31593	24	12	2.03647	8.39	8.65	10.63	11.55	10.69	8.41	6.89	7.51			ANKRD36C	0.765	0.339712	2.67726	13.7736	0.651287	0.808101	0.393645	0.373356
HROB	0.00595238	0.204267	24	12	2.63044	7.29	8.95	10.52	12.48	9.86	9.31	5.14	4.72			ANKRD37	3.775	0.311573	3.82358	9.395	0.896998	0.96744	1.36206	0.0401795
HS3ST3B1	0.0260417	0.31593	24	9	2.77186	6.86	9.03	7.73	5.47	4.6	3.17	2.62	3.45			ANKRD39	17.9125	3.33018	3.98729	8.76967	0.141026	0.306885	3.1902	0.465739
HS6ST1	0.0260417	0.31593	24	9	9.83232	23.53	41.49	32.46	26.1	19.88	14.02	15.37	15.5			ANKRD40	32.99	6.50847	3.38352	11.0759	0.00522633	0.0495191	2.7396	0.818681
HSD17B8	0.0260417	0.31593	24	22.5	3.86787	11.41	8.44	8.86	10.41	11.2	12.95	19.76	19.34			ANKRD42	5.78375	1.56383	3.69091	9.90175	0.0657498	0.196697	1.01396	0.655523
HSP90AA1	0.0260417	0.31593	24	13.5	434.6	941.1	976.71	1385.09	1551.86	1612.78	1072.34	720.31	567.09			ANKRD44	0.2725	0.109956	3.55293	10.4288	0.941752	0.985744	0.112418	0.43354
HSPA14	0.0260417	0.31593	24	12	6.42053	32.05	36.88	40.86	37.39	39.14	35.41	23.66	22.21			ANKRD46	7.49875	0.0653064	1.27047	19.1472	0.988717	0.999133	0.599571	0.00940195
HSPA1A	0.000744048	0.149051	24	10.5	56.5898	83.28	108.23	256.24	132.77	91.78	55.93	20.7	25.01			ANKRD49	10.785	0.654203	4.25514	7.74656	0.480821	0.665854	0.840128	0.326641
HSPA1B	0.00595238	0.204267	24	9	52.9305	86.1	133.73	194.41	103.66	78.89	57.31	26.04	30.37			ANKRD50	15.005	1.91475	2.91194	12.8772	0.547419	0.726377	3.73385	0.173812
HSPA4	0.0260417	0.31593	24	12	31.9736	101.78	121.47	147.83	140.01	141.48	103.29	93.38	81.04			ANKRD52	28.5725	13.3002	3.73262	9.74244	0.00139318	0.0269149	4.60666	0.869598
ICAM1	0.00595238	0.204267	24	3	1.74302	21.6	6.86	5.47	4.42	3.3	4.64	4.75	6.96			ANKRD54	19.1212	6.79771	3.88337	9.16662	0.00173078	0.0294007	2.34593	0.870418
ICMT	0.000744048	0.149051	24	12	22.8873	53.58	75.88	89.13	92.36	75.99	57.8	50.28	43.54			ANKRD6	1.90125	0.492834	2.94504	12.7508	0.557545	0.73512	0.706929	0.27996
IER2	0.00595238	0.204267	24	13.5	11.7627	72.43	78.47	86.58	92	95.42	82.71	75.59	65.69			ANKRD65	13.2375	3.72562	4.39567	7.20978	0.202791	0.38534	4.14674	0.392378
IFI27L2	0.0260417	0.31593	24	1.5	27.3633	191.75	165.09	160.45	130.37	144.54	165.01	202.97	197.97			ANKRD9	3.77875	1.04266	2.78402	13.3658	0.168364	0.343252	0.842201	0.550795
IFI44	0.00595238	0.204267	21	13.5	26.5324	10.42	28.17	46.64	67.57	63.08	50.64	16.88	16.01			ANKS1A	12.625	2.26026	3.09705	12.1701	0.254376	0.443796	2.7029	0.35874
IFI44L	0.0260417	0.31593	24	15	12.2931	1.72	6.07	13.21	33.97	24.77	20.27	7.59	7.04			ANKS3	9.01375	0.964376	5.94185	1.30381	0.244148	0.431997	0.884228	0.4876
IFIH1	0.00595238	0.204267	21	13.5	8.66029	8.78	15.58	26.22	27.09	23.65	17	11.68	9.46			ANKS6	7.70875	1.90335	3.50537	10.6105	0.0430986	0.153992	1.14633	0.688035
IFIT1	0.000744048	0.149051	24	12	18.3353	4.67	23.17	36.07	45.56	28.99	20.64	3.17	2.95			ANKZF1	24.5125	1.29275	1.43528	18.5176	0.624663	0.785918	2.78734	0.146818
IFIT3	0.00595238	0.204267	24	12	20.5096	9.14	36.9	38.01	60.9	36.56	26.38	8.39	7.42			ANLN	100.789	57.8897	3.00935	12.5051	3.49124e-05	0.00776126	10.6244	0.959598
IFIT5	0.00595238	0.204267	24	10.5	8.71863	13.41	23.12	24.43	23.84	19.16	12.81	6.22	6.12			ANO1	23.6913	10.2834	2.64474	13.8978	0.00275994	0.0358969	4.01271	0.840103
IFITM1	0.00595238	0.204267	24	18	160.598	273.15	234.23	293.24	448.85	630.12	614.63	485.35	412.84			ANO10	26.0975	0.854999	2.71494	13.6297	0.811432	0.920716	2.81794	0.0685956
IFNAR2	0.00595238	0.204267	24	9	2.42538	12.64	13.94	19.55	14.54	12.21	10.81	8.58	11.77			ANO4	9.55375	2.90488	3.18902	11.8188	0.0430869	0.153992	1.91858	0.647136
IFT88	0.000744048	0.149051	24	15	2.44659	3.15	6.1	8.61	9.95	9.98	9.12	7.16	5.99			ANO6	48.7638	8.60581	2.81894	13.2324	0.164541	0.338893	8.90056	0.427882
IGF2BP1	0.0260417	0.31593	24	13.5	1.15612	4.09	5.77	5.83	7.37	6.23	4.1	4.56	3.95			ANO8	2.14625	0.524591	3.81164	9.4406	0.377531	0.569907	0.326436	0.673845
IGSF3	0.0260417	0.31593	24	12	9.76691	27.86	32.21	38.07	39.23	36.36	18.23	25.92	16.96			ANO9	12.035	2.76312	4.0355	8.58551	0.0498139	0.168009	1.88111	0.633172
IK	0.0260417	0.31593	24	13.5	11.0485	107.77	131.69	126.79	140.16	132.1	116.74	113.82	107.57			ANOS1	3.92375	0.9499	4.22725	7.8531	0.16353	0.337542	0.676188	0.612214
IKBKG	0.0260417	0.31593	24	9	2.56326	24.73	24.89	25.07	25.03	22.53	20.8	20.88	21.67			ANP32A	118.472	24.5496	2.69475	13.7068	0.0019494	0.030923	8.29012	0.875241
IL18R1	0.0260417	0.31593	21	12	1.57331	7.26	8.5	11.07	9.57	9.4	7.68	6.77	7.86			ANP32B	315.865	43.5534	1.22399	19.3247	0.232642	0.419374	33.3034	0.577742
IL1A	0.0260417	0.31593	24	18	254.47	215.58	323.55	532.11	722.53	892.31	812.71	745.24	638.55			ANP32E	59.3713	20.5276	2.71349	13.6352	2.75259e-05	0.00730255	3.55451	0.963875
IL1RL1	0.0260417	0.31593	21	3	2.04354	4.91	3.25	1.85	0.8	1.24	1.68	4.84	4.81			ANPEP	59.9162	26.0289	2.79699	13.3163	0.0190433	0.0968185	15.1723	0.701891
IMPA1	0.0260417	0.31593	21	13.5	2.50669	11.37	14.19	17.4	16.11	17.86	14.34	13.19	11.98			ANTKMT	28.92	2.01088	3.65127	10.0532	0.745178	0.873766	5.79495	0.0878661
INAFM2	0.0260417	0.31593	24	9	6.47356	22.71	27.25	27.39	21.97	18.2	17.07	13.34	14.35			ANTXR1	25.2	4.52739	2.85586	13.0914	0.165507	0.339849	4.65176	0.431105
ING5	0.0260417	0.31593	24	9	2.3529	11.54	15.74	15.11	13.93	12.38	10.46	9.95	11.48			ANTXR2	70.8475	21.8993	2.60042	14.0671	0.0469368	0.16267	15.7044	0.608706
INPP5A	0.0260417	0.31593	21	12	1.19855	12.21	12.95	13.84	15.62	13.85	12.44	11.17	12.65			ANXA1	1224.32	110.706	0.877102	20.6497	0.362952	0.556661	36.9567	0.877731
INPP5F	0.00595238	0.204267	21	13.5	4.89141	18.61	27.19	28.14	36.07	28.17	24.23	20.89	19.56			ANXA11	56.8362	7.87429	3.21903	11.7042	0.859422	0.948834	32.4427	0.0450068
INTS9	0.0260417	0.31593	24	12	4.0093	12.61	15.15	19.81	18.26	15.32	14.12	9.14	10.11			ANXA2	7181.52	635.972	1.48024	18.3459	0.552471	0.730704	666.308	0.421568
IP6K1	0.0260417	0.31593	24	10.5	6.32861	22.83	26.44	29.68	27.53	24.49	17.67	18.08	15.36			ANXA3	519.35	97.4309	0.610299	21.6688	0.0978011	0.246211	49.2097	0.758223
IPO11	0.0260417	0.31593	24	15	5.67453	18.48	20.05	26.78	31.46	33.86	20.86	26.16	19.03			ANXA4	73.6887	2.68261	1.01834	20.1102	0.505976	0.687963	4.51927	0.219897
IPO8	0.0260417	0.31593	24	15	4.78358	13.14	18.71	24.99	28.5	29.84	18.84	24.43	17.74			ANXA5	823.434	67.9642	4.21883	7.88526	0.48269	0.667257	47.194	0.623935
IPO9	0.00595238	0.204267	24	13.5	5.81065	15.76	20.14	23.67	30.04	28.24	18.75	17.59	13.87			ANXA6	149.751	24.6724	1.5124	18.2231	0.131684	0.293891	22.6226	0.487584
IRAG1	0.0260417	0.31593	24	4.5	0.13435	0.5	0.31	0.13	0.1	0.06	0.03	0.18	0.23			ANXA7	124.873	19.7	1.51272	18.2218	0.0364137	0.139964	12.431	0.667679
IRX1	0.0260417	0.31593	24	6	3.47189	24.06	25.16	21.28	20.26	16.01	18.27	18.13	20.95			ANXA8	270.446	59.142	4.51314	6.76106	0.0408008	0.149807	22.6348	0.845242
IRX2	0.0260417	0.31593	21	7.5	2.26274	23.81	30.22	24.86	24.6	21.53	20.96	23.56	25.02			ANXA8L1	365.055	94.2392	4.56107	6.57801	0.0345437	0.135624	43.7231	0.787977
ISM1	0.00595238	0.204267	24	10.5	1.26572	1.68	3.15	3.77	3.09	1.84	1.4	0.65	0.76			AOC2	0.81875	0.172761	3.77277	9.58908	0.8799	0.958576	0.29261	0.218061
ISOC2	0.0260417	0.31593	24	22.5	23.0906	87.77	58.97	69.57	76.71	83.38	93.07	120.38	114.59			AOPEP	7.135	0.990454	4.2967	7.58782	0.521608	0.703052	1.75656	0.202774
ITGA4	0.0260417	0.31593	24	13.5	4.85782	6.41	10.73	14.29	16.3	15.05	8.08	8.18	5.31			AOX1	7.7775	1.03385	1.46675	18.3974	0.342547	0.537028	1.30461	0.334395
ITGB3	0.0260417	0.31593	24	6	0.516188	1.64	1.43	0.93	0.47	0.43	0.19	0.4	0.59			AP1AR	14.8963	3.48712	1.19315	19.4425	0.613103	0.777352	7.75574	0.139211
ITPRIPL1	0.0260417	0.31593	24	12	2.60215	3.23	6.92	5.7	7.15	5.35	3.48	1.87	1.8			AP1B1	73.8912	16.8502	3.15649	11.9431	0.0364573	0.140045	11.2438	0.642435
JHY	0.0260417	0.31593	21	12	0.977575	2.36	3.24	3.74	5.21	3.99	2.73	2.48	2.55			AP1G1	30.315	6.87353	3.44404	10.8447	0.00574713	0.0523455	2.97493	0.810271
JMJD6	0.00595238	0.204267	24	9	13.9053	42.17	55.59	60.22	44.12	38.07	37.37	23.42	23.54			AP1G2	49.82	1.20087	2.69865	13.6919	0.837242	0.937125	4.31753	0.0582822
JMJD7-PLA2G4B	0.00595238	0.204267	24	7.5	0.608112	0.62	2.27	1.39	0.53	0.2	0.03	0	0.44			AP1M1	8.0875	1.38821	3.7137	9.8147	0.0229227	0.10705	0.303666	0.943563
JPT2	0.00595238	0.204267	24	10.5	46.3473	176.24	209.22	224.54	214.34	180.66	149.25	127.86	123.83			AP1M2	110.79	1.06803	4.63026	6.3137	0.943242	0.986409	5.73118	0.0270313
KANK2	0.0260417	0.31593	24	10.5	2.83903	4.18	8.19	8.35	6.69	5.45	3.71	3.27	2.66			AP1S1	159.696	15.4347	2.93807	12.7774	0.50008	0.683267	27.0011	0.207237
KATNAL1	0.0260417	0.31593	24	12	2.51907	3.86	7.26	9.12	9.86	7.93	5.61	5.4	5.37			AP1S2	11.2863	2.44667	2.86476	13.0574	0.0158672	0.0874545	1.16429	0.779387
KBTBD6	0.0260417	0.31593	24	7.5	1.82257	7.66	10.4	8.23	7.61	7.25	4.41	6.88	5.15			AP1S3	5.32	2.10945	3.24007	11.6238	0.0195716	0.0980649	1.04569	0.765011
KCNS3	0.000744048	0.149051	24	10.5	1.86676	7.58	8.36	9.84	9.44	7.61	6	4.97	5.72			AP2A1	67.9437	8.50854	2.24459	15.4263	0.334601	0.529011	11.9616	0.288145
KCTD9	0.0260417	0.31593	24	16.5	6.88899	37.87	42.99	44.35	53.45	59.01	46.99	52.36	43.68			AP2A2	29.9275	7.93169	3.71601	9.80589	0.00687136	0.0565923	3.62399	0.793055
KDM1A	0.0260417	0.31593	24	12	24.3987	96.03	109.55	127.81	133.42	135.93	100.99	93.74	83.27			AP2B1	123.64	16.3458	2.15869	15.7544	0.406568	0.599019	25.6015	0.245918
KHDRBS1	0.0260417	0.31593	21	15	14.9482	164.42	171.07	173.99	200.91	207.17	176.86	178.04	149.65			AP2M1	381.965	49.0807	3.76023	9.63696	0.230966	0.418106	29.9043	0.683041
KHSRP	0.0260417	0.31593	24	12	31.5829	89.85	127.81	135.52	158.4	129.87	90.11	92.63	72.2			AP2S1	386.484	20.5689	1.89555	16.7595	0.851833	0.945226	66.0216	0.0720547
KIAA0040	0.000744048	0.149051	24	13.5	8.62317	27.39	32.9	41.22	44.73	44.04	33.67	31.48	24.38			AP3B1	46.625	6.94639	2.83325	13.1778	0.236299	0.423152	8.2686	0.360861
KIAA2013	0.0260417	0.31593	24	9	7.00036	30.9	38.62	40.21	33.45	26.28	25.52	25.5	24.45			AP3D1	88.3637	13.6754	2.324	15.123	0.289444	0.481532	17.8861	0.31865
KIF11	0.00595238	0.204267	24	12	16.7796	21.14	37.68	38.37	50	49.73	28.53	17.54	12.11			AP3M1	23.5963	4.93138	2.94458	12.7526	0.0341712	0.134921	3.16034	0.660773
KIF14	0.0260417	0.31593	24	15	6.02278	6.88	12.57	15.3	23.58	29.65	15.65	16.18	9.94			AP3M2	12.0363	2.62228	2.22692	15.4938	0.0350875	0.136879	1.60326	0.681542
KIF20A	0.00595238	0.204267	24	15	19.4737	27.93	50.95	54.19	71.25	79.9	56.08	41.62	29.15			AP3S1	236.088	34.9408	0.52869	21.9806	0.173925	0.350237	20.3	0.703271
KIF22	0.000744048	0.149051	24	13.5	21.5031	45.62	65.44	76.07	92.81	92.12	74.47	56.42	44.1			AP3S2	11.97	1.31027	1.25852	19.1928	0.328529	0.523698	1.68275	0.326616
KIF24	0.015997	0.31593	24	12	1.99758	1.55	4.14	4.83	4.83	4.44	3.24	1.81	1.45			AP4B1	17.5225	3.30231	3.49512	10.6496	0.569274	0.743431	6.78848	0.159178
KIF2C	0.0260417	0.31593	24	12	15.2399	42.39	52.77	51.11	74	67.61	50.13	40.97	27.37			AP4E1	9.7375	2.81055	2.0513	16.1646	0.179925	0.357869	2.94695	0.421183
KIFBP	0.00595238	0.204267	24	13.5	11.2713	37.82	41.32	49.77	59.38	51.76	44.26	31.17	30.75			AP4M1	9.80125	3.07811	3.76949	9.60162	0.36288	0.556641	4.52606	0.270081
KLHDC3	0.00595238	0.204267	21	15	9.99495	50.03	51.04	60.16	68.18	67.01	63.48	52.29	49.75			AP4S1	4.32125	0.278154	3.36699	11.139	0.751829	0.878838	0.323669	0.371395
KLHL13	0.0260417	0.31593	21	13.5	2.25214	2.23	3.69	5.41	6.88	7.09	3.92	2.42	2.79			AP5B1	6.1975	1.72399	4.03326	8.5941	0.0108805	0.0709563	0.496816	0.905955
KLHL23	0.0260417	0.31593	24	12	2.99636	1.82	4.28	7.14	5.9	6.17	2.7	1.7	1.3			AP5M1	5.585	1.38138	3.19883	11.7814	0.0444439	0.156856	0.651061	0.782674
KMT5A	0.00595238	0.204267	24	15	7.39987	38.64	51.66	52.21	61.84	72.37	61.07	54.85	51.34			AP5S1	4.1175	1.07291	4.39392	7.21646	0.14234	0.308766	0.791455	0.595168
KNTC1	0.00595238	0.204267	21	13.5	5.15127	5.48	11.76	15.64	21.18	19.21	12.68	11.98	9.68			AP5Z1	8.42625	3.07783	5.04918	4.71356	0.0109343	0.0710878	1.45435	0.7818
KPNB1	0.0260417	0.31593	24	13.5	44.005	139.26	192.71	217.23	227.9	221.9	156.79	158.5	126.49			APAF1	11.6825	4.94604	3.39727	11.0234	0.000192717	0.0129193	1.05556	0.946135
KRT17	0.0260417	0.31593	24	4.5	2947.01	11085.5	8571.08	7190.02	3926	3158.84	3192.76	5292.29	5273.83			APBA1	0.415	0.329527	3.97475	8.81757	0.605502	0.771353	0.122023	0.853679
KRT18	0.0260417	0.31593	24	18	354.927	987.98	789.6	1333.08	1660.46	1846.86	1708.51	1737.47	1539.48			APBA2	13.7287	4.44501	3.66429	10.0034	0.00152925	0.0280004	1.43784	0.884335
KRTCAP2	0.0260417	0.31593	24	0	51.3908	255.91	240.35	236.02	168.06	197.67	271.18	283.12	324.47			APBA3	11.7562	2.30454	3.88483	9.16106	0.02297	0.107191	1.19144	0.749565
L1TD1	0.0260417	0.31593	24	12	4.64746	9.74	14.17	14.56	16.5	12.88	10.62	4.83	6.37			APBB1	8.60125	4.34334	2.89415	12.9452	0.0102832	0.0688327	2.11235	0.771808
L3MBTL3	0.000744048	0.149051	21	13.5	6.33744	5.53	14.49	17.92	22.66	21.13	14.92	10.06	8.61			APBB2	22.8663	2.22953	2.44869	14.6467	0.744957	0.873589	6.45675	0.0870805
LAP3	0.00595238	0.204267	21	15	19.4861	89.94	93.74	101.23	130.42	128.44	114.58	100.35	87.47			APBB3	2.76625	0.739256	6.24055	0.162848	0.358857	0.55235	0.838021	0.383684
LARS2	0.0260417	0.31593	24	13.5	6.93141	13.06	19.37	24.53	29.2	25.17	15.63	15.65	12.49			APC	6.905	1.95073	3.45227	10.8133	0.0363976	0.139945	1.12768	0.705358
LAS1L	0.000744048	0.149051	24	13.5	8.65499	49.82	54.61	58.15	75.48	66.85	55.84	52.53	44.83			APC2	0.10625	0.0882924	4.55848	6.58789	0.961248	0.99171	0.0737635	0.534056
LBR	0.0260417	0.31593	21	13.5	14.4886	32.97	59.04	64.33	64.35	69.53	44.76	42.92	38.58			APCDD1	0.61875	0.490569	4.3502	7.38344	0.390078	0.582653	0.269538	0.726029
LDAH	0.0260417	0.31593	21	12	2.19733	5.79	8.18	10.23	10.77	10.14	7.36	7.1	7.86			APCDD1L	1.3925	0.605688	4.18919	7.99847	0.259723	0.449165	0.243523	0.831902
LDLRAP1	0.0260417	0.31593	24	10.5	3.51432	14.55	18.11	22.61	19.36	16.06	13.66	14.43	12.54			APEH	97.5837	5.32225	1.29833	19.0408	0.450771	0.639873	8.49964	0.238776
LEPROTL1	0.0260417	0.31593	21	10.5	4.99217	17.13	25.33	26.51	25.8	24.99	21.08	16.64	20.24			APEX1	300.175	30.3941	2.63845	13.9219	0.450435	0.639617	35.1665	0.37406
LETM1	0.0260417	0.31593	24	9	10.4616	38.85	46.09	47.75	39.4	36.77	24.3	27.82	24.36			APEX2	20.6863	4.56369	4.05629	8.5061	0.0141835	0.081312	2.34924	0.751184
LIG1	0.0260417	0.31593	24	12	11.0733	28.78	32.08	38.74	49.82	40.26	28	23.74	15.76			APH1A	151.882	3.84408	3.94258	8.94047	0.850462	0.944428	12.9012	0.0663155
LIG4	0.00595238	0.204267	24	10.5	3.2739	12.09	15.25	16.95	16.68	15.18	11.49	11.26	10.58			APH1B	3.85625	0.373125	0.974498	20.2777	0.854156	0.94612	1.34564	0.0579453
LMAN2L	0.0260417	0.31593	21	13.5	4.94798	11.2	14.91	22.05	21.85	19.27	16.42	14.68	13.11			API5	106.528	18.2233	3.25269	11.5756	0.00377386	0.042052	6.95083	0.846126
LMCD1	0.0260417	0.31593	21	9	2.39709	2.04	5.93	6.1	4.13	2.6	1.83	1.68	3.05			APIP	35.9325	6.09663	2.04757	16.1789	0.00999037	0.0681082	2.91324	0.777957
LMNB2	0.0260417	0.31593	24	12	46.2731	112.3	136.75	164.07	196.39	180.33	111.21	110.87	73.9			APLF	3.45375	1.17077	1.08639	19.8503	0.158168	0.330632	0.995531	0.525262
LMX1B	0.00595238	0.204267	21	10.5	0.597505	2.12	2.87	2.89	3.39	2.86	2.06	2	2.52			APLN	2.16375	1.55824	3.90202	9.0954	0.0750153	0.211333	1.09845	0.616843
LPCAT2	0.00595238	0.204267	21	13.5	5.69928	20.37	28.5	31.07	38.98	33.92	25.82	23.59	22.44			APLP1	0.71125	0.103532	5.3225	3.66953	0.948412	0.98811	0.0871919	0.530062
LPCAT3	0.0260417	0.31593	24	12	4.68105	21.59	24.48	27.1	28.47	28.95	23.14	19.26	19			APLP2	388.522	18.6107	1.94418	16.5738	0.852982	0.945407	55.1845	0.0833988
LPIN1	0.0260417	0.31593	24	15	11.7062	15.98	28.88	38.13	50.69	54.97	35.78	35.3	35.08			APMAP	101.374	8.78821	4.03405	8.59107	0.030498	0.126129	4.55362	0.748727
LRFN3	0.0260417	0.31593	24	10.5	1.33466	5.69	6.02	6.82	6.33	4.9	4.26	4.09	3.87			APOBEC3B	9.335	1.24557	0.7134	21.275	0.317794	0.51302	1.56424	0.336537
LRP3	0.0260417	0.31593	24	10.5	3.00167	7.83	9.91	10.94	9.8	8.56	6.7	4.23	3.82			APOBEC3C	79.8388	16.6701	1.70319	17.4943	0.0694705	0.203197	13.1379	0.562936
LRRC45	0.0260417	0.31593	21	12	3.82191	6.61	9.96	14.08	18.18	12.21	8.87	8.43	7.04			APOBEC3F	5.59625	1.68652	2.26311	15.3555	0.177742	0.355078	1.68168	0.445864
LRRC59	0.00595238	0.204267	24	10.5	47.7085	323.37	341.24	349.8	347.14	315.59	295.83	227.08	230.29			APOBEC3G	3.41	1.68105	1.86126	16.8905	0.049225	0.166881	1.03525	0.678395
LRRN4	0.00334821	0.204267	24	12	1.16319	1.1	2.63	2.68	4.09	2.63	2.17	1.01	0.52			APOC1	12.6175	2.34193	5.9161	1.40215	0.142065	0.308338	2.19053	0.477645
LY6E	0.00595238	0.204267	24	18	65.3084	329.18	300.24	344.26	422.36	435.8	446.28	359.41	350.43			APOE	34.14	2.3986	5.3178	3.68751	0.574917	0.747745	4.88664	0.161598
LYPD5	0.00595238	0.204267	21	16.5	0.586899	1.03	0.81	1.55	1.93	2.31	2.08	1.16	0.89			APOL2	9.58125	4.15791	3.48982	10.6699	0.00133611	0.026656	1.30772	0.889958
LYPD6	0.00595238	0.204267	24	13.5	1.20738	6.37	6.54	8.1	8.89	8.41	7.87	7.76	6.31			APOL4	0.435	0.113452	0.818782	20.8725	0.941284	0.985629	0.203034	0.199864
MACROH2A2	0.00595238	0.204267	21	13.5	9.5318	35.83	48.53	58.25	67.07	62.74	52.36	51.45	48.29			APOL6	7.8775	3.07966	2.47049	14.5634	0.0368254	0.140938	1.96555	0.662609
MAGEE1	0.00595238	0.204267	24	12	1.04298	1.92	3.27	3.38	3.7	3.55	2.85	1.91	1.81			APOLD1	0.54	0.0954895	5.90566	1.44203	0.956625	0.990614	0.143755	0.260894
MAMDC2	0.00595238	0.204267	24	16.5	4.30628	3.16	5.38	6.28	13.37	13.69	10.36	7.82	5.49			APOO	25.7725	5.87442	1.992	16.3911	0.194433	0.376223	6.47644	0.396931
MAP3K6	0.00595238	0.204267	24	12	3.93151	13.09	15.86	17.81	18.04	16	11.54	11.34	9.6			APOOL	6.61875	0.0580461	3.49477	10.6509	0.9958	0.999813	1.25929	0.00169687
MAP7D2	0.00595238	0.204267	21	12	1.56271	2.06	3.85	4.52	5.05	3.6	2.26	1.94	2.12			APP	701.298	25.6557	4.70615	6.02384	0.92407	0.980498	112.433	0.0399895
MAPK12	0.00595238	0.204267	21	12	2.39709	15.84	19.81	20.38	22.7	18.73	18.14	15.05	16.57			APPBP2	11.385	0.658212	2.30584	15.1924	0.769434	0.89098	1.8965	0.0878942
MAPK8IP3	0.0260417	0.31593	24	6	3.68756	17.99	19.6	16.81	13.71	11.04	8.41	14.62	13.86			APPL1	18.1612	4.21517	3.21396	11.7236	0.0472798	0.163079	2.9271	0.623918
MAPKAP1	0.00595238	0.204267	21	12	13.435	70.62	84.3	90.87	100.78	89	73.12	69.55	75.75			APPL2	24.4475	2.17438	1.39882	18.6569	0.204661	0.387613	2.28657	0.419759
MAPKAPK3	0.00595238	0.204267	21	15	9.17117	70.21	71.64	80.25	92.65	89.86	82.61	76.64	69.32			APRT	170.051	14.596	5.54026	2.83777	0.18938	0.369659	11.199	0.576078
MAPRE1	0.00595238	0.204267	24	12	29.2565	152.52	161.18	173.14	180.62	166.16	138	116.15	113.48			APTX	54.6425	5.52273	3.05332	12.3372	0.224298	0.410746	6.32183	0.379089
MAPRE2	0.0260417	0.31593	24	12	2.91858	8.76	11.52	13.51	11.77	11.6	7.75	7.45	7.03			AQP3	75.135	16.2675	3.28553	11.4502	0.139589	0.304876	15.9405	0.454494
MARVELD3	0.0260417	0.31593	24	10.5	3.95096	9.49	14.84	17.82	14.74	12.21	11.18	6.38	9.15			AQR	13.7012	3.43388	3.09752	12.1683	0.0317449	0.129567	2.11204	0.678946
MAT2B	0.0260417	0.31593	24	16.5	13.7108	49.21	73.43	79.14	94.92	100.75	93.18	84.78	81.72			ARAF	40.3612	1.7676	2.47345	14.5521	0.725262	0.861348	4.77752	0.0987009
MATN3	0.0260417	0.31593	21	16.5	0.604576	3.91	3.63	3.99	4.76	5.68	4.53	4.49	3.06			ARAP1	38.1562	3.77189	2.47523	14.5453	0.62493	0.785918	8.5323	0.135204
MATR3	0.0260417	0.31593	24	15	20.8172	100.31	102.87	128.39	144.08	159.19	113.68	126.73	101.83			ARAP2	5.7575	0.797801	3.0816	12.2291	0.643226	0.801799	1.75041	0.142506
MAX	0.0260417	0.31593	24	10.5	8.41457	52.71	65.59	64.91	59.09	58.74	50.78	47.49	50.04			ARAP3	7.64375	2.3178	2.74099	13.5302	0.00974921	0.0674226	0.942363	0.828754
MBD3	0.0260417	0.31593	24	10.5	4.51488	28.58	31.98	35.91	32.88	28.63	25.72	26.31	24.89			ARC	0.95125	0.337726	0.39456	22.4929	0.61547	0.778706	0.23514	0.622686
MBOAT7	0.0260417	0.31593	21	13.5	7.42462	40.11	46.02	52.58	63.68	52.46	50.24	42.05	45.22			ARCN1	117.812	21.2965	3.01388	12.4878	0.00397616	0.0430976	8.14704	0.845356
MCM2	0.00595238	0.204267	24	12	24.9149	30.82	53.33	80.27	63.94	58.89	35.74	24.02	17.73			AREG	1713.18	790.098	1.11132	19.7551	0.0406794	0.149626	517.403	0.65102
MCM3	0.00595238	0.204267	24	10.5	49.0944	61.18	123.54	166.66	125.9	111.06	84.09	41.1	42.16			AREL1	23.5925	5.24226	3.61397	10.1957	0.0495298	0.167459	3.72322	0.613295
MCM4	0.00595238	0.204267	24	12	44.7616	60.4	96.72	138.08	112.29	101.07	64.32	37.79	31.97			ARF1	464.065	3.39716	3.61346	10.1976	0.994141	0.999813	29.0877	0.0107942
MCM5	0.0260417	0.31593	24	12	28.1146	40.44	71.47	88.83	90.62	65.43	52.95	28.16	29.62			ARF3	117.526	21.4139	3.5623	10.393	0.0101178	0.0685016	10.1445	0.780928
MCM6	0.0260417	0.31593	24	10.5	28.0156	28.92	63.27	90.28	61.95	61.12	42.55	21.28	21.72			ARF4	443.586	19.0451	0.244725	23.0652	0.806178	0.917144	18.9319	0.44739
MCM7	0.00595238	0.204267	24	13.5	74.9144	157.3	195.7	242.18	290.33	270.75	200.09	118.85	101.65			ARF5	227.43	19.1922	5.7439	2.05993	0.451825	0.640551	10.7176	0.719521
MCOLN1	0.015997	0.31593	24	9	2.64988	9.85	11.83	14.14	10.39	9.64	7.72	6.84	6.84			ARF6	122.624	6.3414	2.60674	14.043	0.392945	0.585038	8.58832	0.303698
MDC1	0.0260417	0.31593	21	13.5	5.55432	7.59	14.51	18.75	25.45	21.08	11.28	12.06	10.54			ARFGAP1	56.0962	10.4136	4.78682	5.71568	0.0876947	0.231079	8.76081	0.530586
MED22	0.0260417	0.31593	24	12	5.4624	23.95	24.19	28.33	27.99	25.25	18.56	18.13	14.18			ARFGAP2	61.9225	9.28224	3.80411	9.46937	0.0299732	0.125103	5.74841	0.675949
MED24	0.00595238	0.204267	24	13.5	7.20719	30.77	33.51	38.82	49.99	43.49	31.26	31.04	25.81			ARFGAP3	51.71	7.7021	0.595398	21.7257	0.163491	0.337542	7.90647	0.431552
MED25	0.0260417	0.31593	24	12	5.64094	21.69	25.91	24.21	31.97	27.14	23.86	17.99	15.9			ARFGEF1	21.8738	2.37579	2.77862	13.3864	0.616349	0.779051	5.26334	0.140153
MEIS3	0.00595238	0.204267	24	1.5	2.49962	7.03	5.32	4.26	3.79	3.93	4.99	8.7	10.7			ARFGEF2	13.4588	2.30465	2.82	13.2284	0.434676	0.624908	3.75888	0.231203
MELK	0.000744048	0.149051	21	13.5	30.9147	49.92	78.7	106.78	109.47	109.28	88	62.68	55.3			ARFIP1	25.37	2.61886	2.78002	13.3811	0.281284	0.473567	3.27451	0.338496
MEN1	0.0260417	0.31593	24	12	9.56185	26.73	39.34	41.39	42.49	35.36	29.24	25.47	25.92			ARFIP2	55.2963	9.43227	4.04523	8.54836	0.00386214	0.042599	3.73223	0.836323
MEST	0.0260417	0.31593	24	12	5.49422	20.03	22.71	23.55	25.82	22.31	18.75	10.86	10.45			ARFRP1	32.5237	6.7192	4.38594	7.24695	0.254563	0.443874	8.30742	0.343552
METAP1D	0.0260417	0.31593	21	13.5	0.908632	2.33	3.43	4.31	4.72	4.36	4.13	3.03	3.8			ARG2	48.7837	27.8891	0.665888	21.4565	0.00679063	0.0563718	13.1716	0.781973
METRNL	0.00595238	0.204267	24	4.5	0.622254	8.3	2.25	1.41	1.39	0.73	1.07	1.95	1.97			ARGLU1	36.9075	8.3228	4.46626	6.94015	0.00800645	0.0611718	3.90478	0.784224
METTL2B	0.0260417	0.31593	24	12	3.18552	12	16.09	17.52	16.8	14.88	12.48	11.88	11.27			ARHGAP1	56.7212	10.4541	3.77823	9.56823	0.00652407	0.055327	4.63869	0.802497
METTL3	0.0260417	0.31593	24	12	10.6137	36.25	44.66	48.81	52.84	49.96	42.71	27.46	29.64			ARHGAP10	20.635	3.73885	3.75117	9.67159	0.0708728	0.205419	2.87217	0.575487
METTL4	0.00595238	0.204267	24	15	1.98343	4.01	8.24	8.37	10.44	11.09	10.37	7.89	7.6			ARHGAP11A	37.4663	13.5878	3.24038	11.6227	0.0108972	0.0709911	6.98876	0.751493
MEX3A	0.0260417	0.31593	24	15	0.887419	1.12	2.33	2.39	4.16	4.31	2.81	2.99	2.16			ARHGAP11A-SCG5	0.4	0.250525	2.7877	13.3518	0.766974	0.889322	0.299783	0.358439
MEX3D	0.0260417	0.31593	24	12	5.21845	18.02	23.35	25.34	25.16	23.95	22.31	13.71	14.63			ARHGAP11B	4.5175	2.51685	3.13357	12.0307	0.0651577	0.196017	1.85601	0.595324
MFAP5	0.0260417	0.31593	24	7.5	26.1541	98.22	108.46	103.72	79.81	61.06	65.86	58.07	68.05			ARHGAP12	16.8863	3.02986	2.31984	15.1389	0.0373492	0.142018	1.90585	0.669082
MFSD1	0.0260417	0.31593	21	10.5	8.40043	32.22	43.64	50.7	47.05	39.55	34.77	33.82	36.16			ARHGAP17	18.6638	5.16266	3.79677	9.49741	0.000100583	0.011183	0.833334	0.968459
MFSD14B	0.0260417	0.31593	24	10.5	14.0767	57.91	78.33	80.86	80.67	75.06	66.39	57.51	59.54			ARHGAP18	32.7275	11.46	2.47765	14.5361	0.000534547	0.0183051	3.26582	0.907842
MFSD4B	0.0260417	0.31593	21	9	0.813173	1.2	2.68	1.63	2.55	1.16	0.83	1.05	1.26			ARHGAP19	11.9875	3.92012	3.05364	12.3359	0.0199852	0.0991231	2.18599	0.720101
MFSD9	0.0260417	0.31593	21	12	1.09955	5.14	6.28	7.27	6.87	7.06	5.93	4.89	5.22			ARHGAP21	49.5625	3.21315	2.63922	13.9189	0.762546	0.886379	9.70706	0.0805907
MGAT1	0.0260417	0.31593	24	9	17.561	104.6	129.21	130.95	109.04	98.17	92.41	92.07	88.21			ARHGAP22	6.46125	2.03664	3.53629	10.4924	0.0804465	0.219879	1.55509	0.578443
MGST1	0.000744048	0.149051	24	0	38.6982	461.85	437.64	427.41	393.68	437.63	458.35	492.36	542.48			ARHGAP23	31.1062	3.50452	4.17321	8.05951	0.445568	0.63531	5.84737	0.223216
MICB	0.000744048	0.149051	21	13.5	11.6266	17.18	32.97	41.72	49.96	49.59	38.68	29.88	29.58			ARHGAP24	0.5925	0.286064	2.76328	13.445	0.702782	0.844544	0.256834	0.498107
MID1	0.00595238	0.204267	21	13.5	2.6216	4.17	9.58	9.86	12.32	11.1	6.5	5.58	4.36			ARHGAP25	16.2563	0.960113	2.09434	16.0002	0.842764	0.94027	3.62378	0.0531719
MINPP1	0.0260417	0.31593	24	9	4.14895	18.82	20.39	22.83	18.56	18.33	14.34	12.55	13.53			ARHGAP26	4.74	2.76303	0.561374	21.8557	0.0688655	0.202377	2.09579	0.581676
MIPEP	0.00595238	0.204267	21	13.5	3.2686	17.99	22.75	24.15	28.17	27.32	23.41	22.76	18.62			ARHGAP27	10.8438	1.63536	5.61127	2.56652	0.222374	0.408147	1.7715	0.405388
MIS12	0.0260417	0.31593	24	16.5	9.29845	17.41	29.37	40.19	43.46	50.09	43.74	29.76	31.95			ARHGAP29	120.239	17.1946	2.29599	15.23	0.629928	0.790357	39.3627	0.132437
MIS18BP1	0.00595238	0.204267	24	15	7.67564	8.4	19.62	19.67	27.19	30.87	20.06	16.73	13.75			ARHGAP31	4.43375	1.87127	3.96052	8.87192	0.0830831	0.224271	1.4304	0.577907
MITF	0.0260417	0.31593	21	13.5	0.26163	0.4	1.34	1.39	1.63	1.67	1.16	1.14	1.03			ARHGAP32	4.35125	0.527861	2.34144	15.0563	0.751383	0.878399	1.41234	0.100518
MKI67	0.00595238	0.204267	24	13.5	23.2232	32.89	55.82	62.85	87.89	84.91	35.46	33.33	17.33			ARHGAP33	1.14125	0.538544	3.16119	11.9251	0.376568	0.568729	0.401639	0.589884
MKNK1	0.00595238	0.204267	21	12	4.68281	17.44	24.98	25.23	28.18	23.72	20.32	16.39	18.18			ARHGAP35	21.2162	5.76135	2.77806	13.3886	0.307996	0.502867	7.8122	0.303185
MLLT1	0.0260417	0.31593	21	12	4.98864	19.31	29.99	29.09	33.33	22.64	21.67	18.92	20.47			ARHGAP39	3.9575	1.06999	3.09222	12.1886	0.107697	0.259996	0.648385	0.6854
MMD	0.00595238	0.204267	24	12	2.9946	7.74	9.65	13.32	11.45	10.46	8.93	6.06	5.57			ARHGAP4	1.0675	0.46458	3.69052	9.90325	0.399338	0.591788	0.124267	0.917908
MME	0.0260417	0.31593	24	16.5	1.40891	2.32	3.1	3.97	6.11	6.46	4.04	4.32	3.44			ARHGAP42	2.49125	0.824974	3.55553	10.4189	0.131189	0.29331	0.327829	0.83515
MMP1	0.000744048	0.149051	24	16.5	21.0134	67.09	67.2	80.32	102.08	111.18	105.7	90.99	77.44			ARHGAP44	1.56625	0.624253	3.04646	12.3634	0.238111	0.425055	0.215509	0.87034
MMP15	0.0260417	0.31593	24	12	3.05824	5.31	6.51	9.53	11.86	8.68	4.63	5.11	4.24			ARHGAP45	2.5075	1.05401	3.76841	9.60573	0.0732056	0.20864	0.466956	0.802991
MMP28	0.000744048	0.149051	24	22.5	2.58448	2.71	2.32	1.66	2.26	2.62	5.24	16.5	15.04			ARHGAP5	24.8275	0.403723	2.44449	14.6627	0.990302	0.999764	6.56566	0.0030157
MMS22L	0.0260417	0.31593	24	12	4.0694	2.09	8.52	9.93	9.94	8.55	4.65	3.71	3.4			ARHGAP8	14.3175	2.14979	2.26414	15.3516	0.343864	0.538276	2.99973	0.291223
MND1	0.0260417	0.31593	21	13.5	5.41997	8.91	23.68	25.88	32.78	28.15	28.46	21.12	19.78			ARHGDIA	458.91	109.639	3.26303	11.5362	0.0848687	0.227185	70.2447	0.660893
MNS1	0.015997	0.31593	24	15	0.751301	0.89	1.77	2.18	2.25	2.86	2.25	1.59	1.17			ARHGDIB	160.303	31.5185	2.64516	13.8962	0.0296362	0.12422	18.4337	0.700492
MPDZ	0.0260417	0.31593	24	15	2.97692	3.67	5.32	8.09	11.92	12.04	5.67	7.77	4.72			ARHGEF1	77.2163	21.4681	3.2604	11.5462	0.000424049	0.0167856	5.81224	0.916066
MPLKIP	0.015997	0.31593	24	18	0.611647	3.96	3.64	4.55	4.62	5.18	5.62	4.85	4.85			ARHGEF10	20.47	4.41272	3.94855	8.91764	0.00733532	0.0585183	1.95569	0.802874
MPST	0.0260417	0.31593	24	19.5	10.4298	56.34	42.46	59.82	67.99	73.16	73.65	79.2	69.45			ARHGEF10L	1.4625	0.315032	3.82508	9.38927	0.663567	0.817833	0.266522	0.527794
MRAS	0.0260417	0.31593	24	6	0.521491	3.79	3.19	2.69	2.5	2.34	2.06	2.47	3.02			ARHGEF11	10.4225	2.77503	3.55127	10.4352	0.0237791	0.10945	1.55134	0.719089
MRE11	0.00595238	0.204267	21	13.5	2.65342	5.42	9.55	9.7	15.47	11.42	10.02	7.8	7.5			ARHGEF12	24.55	5.05241	2.59178	14.1001	0.30792	0.502867	6.82837	0.30458
MRI1	0.0260417	0.31593	21	12	3.48073	11.88	17.39	16.78	19.9	17.49	14.91	10.21	12.15			ARHGEF16	12.0638	1.59658	1.63988	17.7361	0.324675	0.51995	2.09549	0.31713
MRPL17	0.0260417	0.31593	24	12	4.278	36.64	37.35	40.68	40.72	38.72	37.36	24.55	26.37			ARHGEF17	4.75625	0.646134	4.02836	8.6128	0.566842	0.741497	1.1319	0.206781
MRPL19	0.00595238	0.204267	24	15	4.0093	14.84	17.58	22.68	23.49	24.87	20.33	19.34	16.87			ARHGEF18	40.0225	11.4257	4.35218	7.37591	0.251335	0.44003	14.1158	0.343891
MRPL35	0.0260417	0.31593	24	10.5	11.8476	43.73	58.9	66.36	57.98	53.85	48.6	36.91	39.56			ARHGEF19	4.995	2.2721	3.12079	12.0795	0.00625294	0.0544089	0.805137	0.864333
MRPL44	0.0260417	0.31593	24	9	6.2579	42.17	47.67	50.07	43.59	39.29	41.99	32.55	33.53			ARHGEF2	68.9562	29.1842	1.56857	18.0085	0.0441848	0.15627	20.7002	0.613921
MRPL49	0.00595238	0.204267	24	10.5	18.4908	54.41	77.15	82.44	82.12	76.03	73.84	45.95	50.92			ARHGEF26	1.71	1.13997	3.62725	10.1449	0.0347239	0.135941	0.277069	0.931237
MRPS11	0.0260417	0.31593	24	12	4.17547	20.58	24.99	27.37	27.56	20.81	23.27	17.59	16.05			ARHGEF28	52.855	13.2282	1.37211	18.7589	0.199603	0.381726	14.8245	0.389121
MRPS2	0.0260417	0.31593	24	9	15.4627	86.6	103.83	106.26	93.25	75.44	86.15	68.55	71.61			ARHGEF3	17.62	7.63438	4.4317	7.07214	0.00629831	0.0546511	3.46805	0.794945
MSANTD4	0.0260417	0.31593	24	7.5	3.44715	17.91	19.49	18.51	17.28	15.6	11.63	14.45	12.46			ARHGEF35	26.9037	4.34129	3.62997	10.1345	0.0710896	0.205808	3.35248	0.572925
MSH5	0.0260417	0.31593	24	18	2.34759	3.96	7.27	7.59	9.74	10.43	11.39	11.06	9.61			ARHGEF37	1.95125	0.143208	4.3597	7.34716	0.92053	0.978775	0.329318	0.131405
MTBP	0.0260417	0.31593	24	12	3.63453	4.44	9.82	11.86	11.89	10.87	7.35	6.7	5.75			ARHGEF39	5.8325	2.46953	2.70897	13.6525	0.145103	0.312701	2.37153	0.464521
MTHFD1	0.000744048	0.149051	24	13.5	29.9707	83.04	107.95	121.26	161.21	144.7	110.82	95.49	79.52			ARHGEF4	8.82	1.25708	4.86277	5.4256	0.270025	0.461478	1.43615	0.380015
MTMR6	0.00595238	0.204267	24	15	4.40881	16.79	24	27.07	31.01	31.23	25.76	24.89	22.51			ARHGEF40	12.38	4.89207	3.40532	10.9926	0.0265269	0.116878	2.98544	0.682351
MTPAP	0.00595238	0.204267	24	7.5	1.41952	10.27	11.55	10.56	9.3	9.04	8.23	7.59	9.13			ARHGEF5	29.7688	5.71983	3.74208	9.70632	0.123426	0.281921	5.33093	0.479432
MTRF1L	0.0260417	0.31593	24	12	3.3729	20.89	22.43	25.68	24.03	23.91	20.87	17.97	17.24			ARHGEF7	17.9638	3.57613	3.42828	10.9049	0.0119809	0.0743972	1.7245	0.774788
MX1	0.0260417	0.31593	24	13.5	93.5927	47.62	83.49	144.81	293.48	208.14	145.32	38.63	33.67			ARHGEF9	5.13625	0.83016	1.45055	18.4593	0.58071	0.751908	1.61272	0.174904
MX2	0.0260417	0.31593	24	13.5	13.2158	4.72	8.82	11.65	37.33	26.42	21.29	4.58	4.04			ARID1A	20.9325	4.84037	3.41112	10.9705	0.127566	0.288104	4.5582	0.474269
MYBBP1A	0.0260417	0.31593	24	10.5	18.8214	53.34	65.33	77.86	66.05	59.08	31.05	46.06	29.68			ARID1B	12.35	2.62677	3.26065	11.5452	0.338347	0.532751	3.68214	0.289334
MYBL1	0.00595238	0.204267	24	13.5	3.75297	3.27	7.66	8.52	9.29	9.24	5.29	3.47	2.99			ARID2	6.86375	1.9202	3.09943	12.1611	0.0889352	0.232772	1.49827	0.567851
MYBL2	0.00595238	0.204267	24	13.5	34.0189	76.21	84.7	108.92	133.84	111.88	85.1	58.47	45.41			ARID3A	5.44625	1.08299	3.13682	12.0182	0.189729	0.36993	0.954099	0.50757
MYD88	0.00595238	0.204267	24	10.5	16.4791	46.16	65.79	66.55	67.88	47.62	42.93	29.38	31.21			ARID3B	9.3575	1.17614	2.43087	14.7148	0.251938	0.440838	1.25455	0.412844
MYH15	0.00595238	0.204267	21	13.5	0.608112	0.71	1.06	1.35	2.35	2.02	1.45	0.99	0.76			ARID4A	4.60625	1.08186	2.30307	15.2029	0.196273	0.377966	0.982884	0.492188
MYL12A	0.00595238	0.204267	24	0	130.5	1174.22	1024.01	999.74	966.17	996.43	1136.32	1205.62	1218.01			ARID4B	10.6487	2.21951	2.95442	12.7149	0.0821406	0.222654	1.71115	0.573731
MYO5B	0.0260417	0.31593	24	6	0.749533	3.49	2.73	2.35	1.61	1.39	1.22	2.1	2.14			ARID5A	8.49125	2.15248	4.27746	7.66132	0.0768376	0.214385	1.62499	0.583972
MYORG	0.00595238	0.204267	24	10.5	1.667	5.08	5.87	6.33	5.86	5.32	3.51	2.77	3.47			ARID5B	5.95875	1.45494	2.72392	13.5954	0.271207	0.462863	1.73208	0.360809
MYOZ3	0.0260417	0.31593	21	13.5	0.19799	0.11	0.25	0.31	0.62	0.47	0.48	0.18	0.15			ARIH1	7.37875	1.12872	2.24161	15.4377	0.322055	0.517102	1.40606	0.340164
MYPOP	0.00595238	0.204267	24	7.5	1.19324	4.6	6.64	5.75	4.17	3.65	3.29	2.96	3.75			ARIH2	50.1688	5.37638	3.16749	11.9011	0.365924	0.55895	7.91559	0.269575
MYZAP	0.0260417	0.31593	24	21	4.14895	2.03	2.02	1.81	4.53	7.57	8.01	11.58	7.33			ARL 1.00	56.2325	6.72166	0.841	20.7876	0.0381979	0.143851	4.32123	0.65936
N4BP1	0.0260417	0.31593	24	12	4.62448	17.89	21.76	25	27.72	24.83	19.3	19.94	16.27			ARL 10.00	3.76875	0.936723	3.06716	12.2843	0.232539	0.41934	0.869791	0.48129
NAA40	0.00595238	0.204267	24	12	7.25315	11.88	18.86	21.86	22.55	19.22	12.87	8.44	8.71			ARL 11.00	0.5725	0.151307	3.87055	9.21559	0.908651	0.973419	0.330447	0.143636
NAA50	0.0260417	0.31593	24	10.5	24.4376	80.02	110.25	118.88	104.05	100.74	78.2	69.25	66.42			ARL13B	9.795	3.05957	2.67892	13.7673	0.0146929	0.0833303	1.54521	0.758244
NAGA	0.000744048	0.149051	21	13.5	4.06056	12.59	15.21	18.38	23.05	21.07	16.15	14.2	13.05			ARL14EP	14.6263	1.83187	3.796	9.50037	0.109844	0.262966	1.47714	0.551644
NAGS	0.0260417	0.31593	21	16.5	7.67918	5.08	4.23	6.76	13.77	20.28	16.78	13.28	9.33			ARL 15.00	8.1575	1.52433	3.30189	11.3877	0.40645	0.598915	2.31784	0.25706
NANOS1	0.000744048	0.149051	24	6	0.549776	1.24	1.63	1.16	0.55	0.29	0.22	0.48	0.62			ARL 16.00	41.365	6.81763	4.78344	5.72862	0.0980618	0.246519	5.89241	0.517131
NAP1L4	0.0260417	0.31593	24	12	32.2087	124.45	150.18	175.38	179.55	163.84	126.93	127.58	106.88			ARL17A	10.4588	3.10979	2.17205	15.7034	0.211915	0.396038	3.5051	0.3864
NAV3	0.00595238	0.204267	21	15	2.17435	4.27	4.58	6.85	9.34	9.67	6.02	5.33	3.83			ARL17B	6.9925	2.68777	2.89818	12.9298	0.313253	0.508077	3.6293	0.304957
NCAPD2	0.0260417	0.31593	24	16.5	28.2489	30.58	40.89	58.29	94.37	106.2	61.11	77.78	46.52			ARL 2.00	111.99	18.0401	1.32547	18.9371	0.00392971	0.0429869	6.734	0.851664
NCAPD3	0.0260417	0.31593	24	13.5	9.49644	9.62	19.73	27.16	32.53	29.04	14.6	15.81	9.47			ARL2BP	72.4975	1.73362	3.35275	11.1935	0.880126	0.958654	7.49726	0.0410207
NCAPG	0.00595238	0.204267	24	13.5	22.5496	23.24	47.96	55.97	70.88	56.03	41.96	23.37	19.64			ARL 3.00	16.0912	0.844391	6.2158	0.257388	0.769344	0.890968	2.48519	0.0845461
NCAPG2	0.00595238	0.204267	24	15	14.9058	27.76	38.75	47.53	67.54	61.05	47.67	38.8	30.74			ARL4A	10.6337	2.00997	1.70613	17.4831	0.104006	0.254484	1.65183	0.542232
NCAPH2	0.00595238	0.204267	24	12	14.1209	39.56	51.81	52.31	79.64	54.43	45.2	32.09	28.76			ARL4C	105.466	42.9622	3.88165	9.1732	0.0102356	0.0688022	21.8219	0.756147
NCDN	0.0260417	0.31593	24	7.5	4.66337	12.51	18.75	17.95	12.46	9.99	7.72	9.5	8.14			ARL4D	35.1437	6.44243	0.612429	21.6607	0.147727	0.315972	6.39579	0.448035
NCF2	0.00595238	0.204267	21	4.5	3.08829	13.61	11.67	9.55	7.68	6.86	9.25	13.4	16.37			ARL5A	15.4925	2.67166	3.48215	10.6992	0.0553911	0.178653	1.85142	0.624888
NCKIPSD	0.0260417	0.31593	21	12	2.81075	8.42	12.98	12.44	15.82	12.35	9.99	7.8	9.6			ARL5B	15.38	4.50663	2.17138	15.7059	0.0992685	0.248512	3.91356	0.514761
NCL	0.0260417	0.31593	24	10.5	137.575	552.88	734.3	751.97	671.25	645.52	509.4	485.5	463.55			ARL 6.00	3.7375	1.4605	3.37438	11.1108	0.0163618	0.0890119	0.396575	0.915614
NCOA5	0.0260417	0.31593	24	9	14.2164	33.02	45.68	39.85	34.4	27.25	19.43	11.91	14.61			ARL6IP1	189.925	31.7161	2.90095	12.9192	0.0717848	0.206908	20.5277	0.656323
NDC80	0.00595238	0.204267	21	13.5	13.3873	20.51	36.64	43.86	48.73	60.2	41.89	30.49	21.66			ARL6IP4	278.332	15.6017	5.8867	1.51446	0.690758	0.836316	17.3299	0.39335
NDOR1	0.0260417	0.31593	24	12	5.52958	10.46	15.69	17.15	18.78	12.66	8.73	8.35	6.56			ARL6IP5	79.5012	1.70004	2.93351	12.7948	0.952405	0.990091	12.2183	0.0152513
NDRG3	0.00595238	0.204267	21	13.5	4.2232	18.71	21.67	24.01	30.53	29.11	24.26	21.42	18.89			ARL6IP6	14.6325	3.95589	2.75034	13.4945	0.00900557	0.0648703	1.83199	0.788591
NDUFA13	0.0260417	0.31593	21	3	17.4284	537.44	465.28	464.3	443.02	450.45	489.06	479.76	513.27			ARL8A	31.2512	4.35087	1.23407	19.2862	0.0217436	0.103727	2.41881	0.721328
NDUFA4L2	0.0260417	0.31593	21	4.5	2.48371	6.77	7.68	6.08	3.54	3.37	3.8	7.34	10.31			ARL8B	63.9775	1.37195	1.83136	17.0047	0.881437	0.959452	5.92166	0.0411735
NDUFV2	0.0260417	0.31593	24	18	28.2595	204.55	204.28	210.65	244.38	252.2	287.24	223.72	235.12			ARL 9.00	1.0525	0.313539	3.29354	11.4196	0.703727	0.845482	0.43163	0.29683
NECAB1	0.015997	0.31593	24	19.5	0.268701	0.13	0.11	0.27	0.49	0.57	0.66	0.65	0.49			ARMC1	31.5562	5.47392	2.87395	13.0223	0.0373744	0.142036	3.58147	0.651423
NECTIN3	0.0260417	0.31593	21	12	1.59276	4.08	8.01	6.71	8.02	6.32	5.35	3.9	4.31			ARMC10	39.2112	3.2037	1.03511	20.0462	0.333299	0.527801	4.38414	0.299324
NEDD1	0.0260417	0.31593	21	13.5	8.22365	17.6	29.71	38.67	36.87	40.41	30.13	26.14	22.94			ARMC2	0.97125	0.122465	4.25168	7.75976	0.95376	0.990293	0.57049	0.0355545
NEIL3	0.00595238	0.204267	24	12	6.5814	8.2	16.61	16.89	17.32	14.24	9.55	6.22	4.28			ARMC5	5.79125	2.10052	4.81122	5.6225	0.0407987	0.149807	1.305	0.674548
NELFB	0.00595238	0.204267	24	12	8.68327	53.73	56.07	60.41	60.83	57.19	46.73	45.29	38.09			ARMC6	38.3287	13.0951	3.84029	9.33117	6.25616e-05	0.00985637	2.58166	0.953667
NELFCD	0.0260417	0.31593	24	13.5	8.58428	62.51	68.29	71.09	77.42	74.21	73.56	59.48	54.83			ARMC7	5.0875	1.55849	4.68839	6.09166	0.0373856	0.142036	0.788673	0.757513
NEMP1	0.0260417	0.31593	21	13.5	5.38992	6.07	12.3	18.78	19.61	21.83	11.71	11.64	8.53			ARMC8	19.2913	3.92865	3.65511	10.0385	0.00896583	0.0647336	1.79358	0.793315
NETO1	0.0260417	0.31593	21	12	3.17491	3.39	11.81	13.45	14.29	9.77	9.28	7.03	8.08			ARMC9	10.1275	1.19962	2.88863	12.9662	0.264153	0.454882	1.32197	0.397141
NF2	0.0260417	0.31593	24	10.5	16.4827	33.79	56.08	51.72	56.43	42.7	30.02	26.27	27.74			ARMCX1	21.7587	4.69901	3.17218	11.8832	0.0436987	0.155266	3.20775	0.631911
NFATC2IP	0.00595238	0.204267	24	12	8.25547	22.67	29.26	34.03	36.59	34.77	26.03	22.04	19.44			ARMCX2	28.0487	9.77013	2.42112	14.752	0.00317831	0.0386231	3.88772	0.834777
NFE2L3	0.00595238	0.204267	24	15	7.42816	14.65	15.65	25.39	30.78	34.29	25.92	21.99	20.7			ARMCX3	26.87	5.59637	1.85474	16.9154	0.0883878	0.232058	4.69371	0.532117
NFKBIE	0.0260417	0.31593	24	12	2.63397	13.83	13.97	19.47	17.33	15.89	15.19	11.94	11.48			ARMCX4	1.2625	0.802587	3.70937	9.83125	0.113209	0.267467	0.186099	0.937025
NHEJ1	0.0260417	0.31593	21	10.5	1.13844	3.65	5.29	5.49	4.65	4.44	3.5	3.62	3.71			ARMCX5	11.0525	2.25347	3.0245	12.4473	0.037507	0.142061	1.35607	0.688395
NID2	0.0260417	0.31593	24	12	0.989949	1.43	1.9	2.94	3.14	2.19	1.14	1.16	1.13			ARMCX5-GPRASP2	0.4975	0.368277	4.69052	6.08355	0.539657	0.720139	0.113347	0.894128
NIF3L1	0.0260417	0.31593	21	13.5	9.39745	23.32	32.83	45.24	45.28	38.05	38.65	25.28	24.95			ARMCX6	16.6025	1.73987	3.11044	12.119	0.221334	0.406871	1.86925	0.409363
NIPA1	0.00595238	0.204267	24	10.5	1.00232	3.16	3.3	5.06	4.22	2.91	2.37	1.88	2.22			ARMH3	12.8575	4.1375	3.39895	11.017	0.000739432	0.0208597	1.104	0.918276
NIPA2	0.0260417	0.31593	24	10.5	11.4445	62.28	75.57	77.03	65.71	67.09	58.46	46.43	51.91			ARMH4	0.54625	0.316361	3.52565	10.533	0.632104	0.79229	0.143702	0.79497
NIPAL1	0.00595238	0.204267	24	10.5	5.28032	13.87	17.77	21.93	17.38	16.53	10.4	9.7	9.79			ARMT1	41.1262	9.67032	3.1817	11.8468	0.000774711	0.0213956	2.8784	0.900295
NLRP2	0.0260417	0.31593	24	12	7.53953	24.19	26.87	30.49	31.74	31.04	20.93	17.23	14.62			ARNT	13.4812	2.4865	2.73373	13.5579	0.0644714	0.195181	1.7935	0.60594
NNMT	0.0260417	0.31593	24	0	1.85616	3.73	2.12	1.94	1.96	2.34	3.58	7.19	8.3			ARNT2	0.21125	0.0766329	3.30544	11.3741	0.970944	0.994579	0.0985871	0.32586
NOL6	0.0260417	0.31593	24	9	35.297	82.41	99.23	110.33	85.47	76.63	44.28	43.97	31.96			ARNTL	29.4662	13.3097	5.37238	3.47901	0.00512333	0.0492577	5.89703	0.802968
NPL	0.0260417	0.31593	24	15	0.378302	2.09	2.77	2.53	3.21	3.45	3.19	3.1	2.32			ARNTL2	38.615	7.25012	3.06152	12.3059	0.0200187	0.0991529	4.12048	0.712377
NR2F6	0.0260417	0.31593	21	12	3.06884	22.96	23.97	27.85	29.37	26.48	26.4	20.26	26.02			ARPC1A	235.81	18.6194	3.15606	11.9447	0.504731	0.687161	13.666	0.59759
NREP	0.0260417	0.31593	24	12	1.03945	3.64	4.3	5.6	4.66	4.61	3.79	2.87	3.01			ARPC1B	382.571	6.07456	0.915405	20.5034	0.969454	0.994439	21.8482	0.0582408
NRIP3	0.00595238	0.204267	24	13.5	0.537401	3.62	3.77	4.05	4.25	4.13	3.88	1.73	1.61			ARPC2	1099.91	60.6305	0.0756711	23.711	0.684899	0.832116	54.0456	0.501698
NRK	0.015997	0.31593	24	13.5	1.6016	1.03	1.23	3.18	4.24	3.18	1.52	0.85	0.6			ARPC3	624.55	28.0081	0.259076	23.0104	0.803123	0.915035	36.9124	0.315344
NSD2	0.00595238	0.204267	24	15	18.9823	35.05	55.84	62	88.44	86.13	64.22	61.63	47.26			ARPC4	231.77	43.7149	4.42471	7.09886	0.0843336	0.226385	20.6641	0.781673
NSMCE1	0.0260417	0.31593	24	22.5	14.9871	83.5	74.29	63.03	77.1	79.14	91.08	100.71	104.67			ARPC4-TTLL3	2.60875	0.387705	5.34377	3.58829	0.548619	0.727067	0.229969	0.694546
NSMCE4A	0.0260417	0.31593	24	18	12.6219	30.97	35.28	40.92	58.3	58.42	59.12	48.21	47.85			ARPC5	56.6713	2.13467	5.19379	4.16118	0.361011	0.554775	2.7043	0.332654
NSUN2	0.0260417	0.31593	24	9	30.6495	112.4	138.1	135.11	125.49	111.77	94.15	68.21	69.66			ARPC5L	68.5012	10.8603	4.23556	7.82136	0.459271	0.646494	18.7221	0.212099
NUF2	0.00595238	0.204267	24	16.5	9.66438	17.94	25.43	27.54	36.51	46.07	36.66	28.11	22.88			ARPIN	5.2825	1.33777	2.79358	13.3293	0.108547	0.261125	0.994665	0.591355
NUP133	0.0260417	0.31593	24	12	8.01152	20.45	26.8	32.97	33.16	32.19	21.27	25.29	19.45			ARPIN-AP3S2	2.7425	1.32229	3.81995	9.40886	0.0931269	0.238439	0.930309	0.617762
NUP155	0.0260417	0.31593	21	13.5	6.4877	8.72	14.97	19.52	24.87	23.74	13.32	14.16	10.74			ARPP19	72.645	15.0143	3.18335	11.8405	0.0228377	0.106827	8.90762	0.69446
NUP160	0.00595238	0.204267	21	13.5	8.90071	19.34	29.69	36.83	38.78	37.92	25.96	24.35	21.48			ARRB1	0.39375	0.207471	3.65931	10.0225	0.811621	0.920762	0.108084	0.746688
NUP54	0.0260417	0.31593	24	12	11.9872	43.37	56.68	63.15	59.13	60.98	53.39	42.3	38.19			ARRB2	22.8325	4.10565	2.97134	12.6503	0.0324255	0.130939	2.54539	0.675466
NUP85	0.00595238	0.204267	24	12	10.8506	36.88	45.14	51.6	57	48.18	45.86	30.31	28.25			ARRDC1	50.8488	12.4099	0.335679	22.7178	0.0535093	0.175581	9.15962	0.594895
NUPR1	0.000744048	0.149051	24	22.5	3.10773	4.67	2.75	1.76	2.45	3.67	5.19	21.1	20.69			ARRDC2	6.1675	1.37248	5.22927	4.02566	0.142396	0.308789	1.17305	0.522704
NUSAP1	0.00595238	0.204267	24	15	25.3462	34.18	60.57	64.49	94.44	99.17	82.78	57.89	47.64			ARRDC3	9.73125	7.40495	0.910792	20.521	0.0865657	0.22955	6.26931	0.527428
NUTM2G	0.0260417	0.31593	24	9	0.224506	0.72	1.09	1.33	0.81	0.91	0.58	0.48	0.66			ARRDC4	10.2613	3.95273	4.30559	7.55384	0.0174356	0.09225	2.14216	0.73146
NXF1	0.0260417	0.31593	24	9	14.1139	50.42	51.28	57.88	49.59	46.57	35.05	25.85	26.69			ARSA	20.6	1.09628	3.34757	11.2132	0.913823	0.975553	5.82038	0.027598
NXPH4	0.0260417	0.31593	24	1.5	0.735391	4.31	4.03	3.84	2.59	3.41	3.94	5	4.86			ARSB	7.27875	2.28096	3.30996	11.3569	0.00306934	0.0381598	0.558292	0.930331
OAS2	0.00595238	0.204267	24	15	23.4512	12.89	22.08	33.71	74.55	69.1	45.69	25.77	18.24			ARSD	5.79875	1.03855	0.0549851	23.79	0.469591	0.655839	1.69173	0.231656
OAS3	0.00595238	0.204267	24	13.5	43.9997	45.82	56.62	89.63	160.47	143.05	81.5	57.28	37.2			ARSG	1.22	0.737098	0.557438	21.8707	0.20881	0.392307	0.458987	0.673544
OAT	0.0260417	0.31593	24	9	47.9312	308.86	345.68	344.06	318.72	306.87	279.55	223.23	229.03			ARSI	11.24	7.9342	4.66106	6.19607	0.0179799	0.0937646	4.53158	0.710349
OBSL1	0.00595238	0.204267	24	12	7.2779	16.41	21.22	27.92	30.65	26.76	20.22	17.23	15.84			ARSJ	10.3887	3.32251	3.40086	11.0097	0.012915	0.0773471	1.64678	0.765064
OGFOD3	0.00595238	0.204267	21	13.5	1.15612	8.04	10.15	10.67	12.21	11.1	9.29	9.25	9			ARSK	6.0425	1.64182	2.61587	14.0081	0.199484	0.381615	1.71308	0.423574
OGG1	0.0260417	0.31593	24	15	2.33168	13.31	14.37	14.77	18.24	18.51	17.22	14.58	14.6			ARTN	84.4712	35.9024	1.01281	20.1313	0.0337441	0.133871	23.8278	0.644914
OLR1	0.00595238	0.204267	24	4.5	1.14198	8.18	4.07	1.48	0.05	0	0.04	0.35	0.6			ARV1	19.6575	1.36676	4.11258	8.29109	0.634538	0.794234	3.04939	0.138461
ORC6	0.0260417	0.31593	24	10.5	23.5749	40.66	72.13	87.13	56.28	50.9	49.33	18.88	21.62			ARVCF	4.23875	1.39395	2.95303	12.7202	0.459724	0.646976	2.31684	0.224565
OSBP2	0.0260417	0.31593	24	4.5	3.87848	15.66	8.72	4.93	3.35	2.18	2.14	7.44	8.26			AS3MT	2.82125	1.72867	2.75047	13.494	0.0288363	0.122341	0.887411	0.752214
OSBPL3	0.0260417	0.31593	24	12	8.04864	20.89	30.07	33	34.68	32.92	21.78	24.79	18.97			ASAH1	44.0225	3.27447	2.10444	15.9616	0.35762	0.551126	4.65053	0.283983
OSGEPL1	0.000744048	0.149051	24	15	2.01879	3.93	5.48	6.85	8.27	9.6	7.08	6.23	5.04			ASAH2	2.28375	0.344239	2.72106	13.6063	0.880408	0.958844	1.40402	0.0458841
OTUD3	0.000744048	0.149051	24	7.5	0.788424	5.72	8.55	6.37	5.48	5.26	4.39	4.88	5.35			ASAH2B	4.12125	0.304008	3.33237	11.2713	0.731827	0.866011	0.416366	0.298979
P2RY1	0.0260417	0.31593	24	9	0.456084	1.41	1.52	2.04	1.22	1.16	0.95	0.6	0.65			ASAP1	27.1625	4.29894	2.9775	12.6268	0.126184	0.286228	3.98696	0.481891
P4HA2	0.0260417	0.31593	24	6	10.5606	65.91	65.78	57.29	55.81	42.45	38.32	50.07	53.35			ASAP2	35.78	7.21294	1.49823	18.2772	0.481569	0.666447	12.9013	0.200039
PABIR2	0.00595238	0.204267	21	13.5	5.34926	16.75	21.59	25.81	28.21	28.94	25.76	18.22	17.91			ASAP3	3.00625	0.371237	1.51735	18.2041	0.732367	0.866137	0.770548	0.156611
PACSIN2	0.0260417	0.31593	24	13.5	11.4145	42.81	49.94	61.83	64.84	62.36	44.32	46.34	37.07			ASB1	14.2225	1.20034	0.848203	20.7601	0.506241	0.6881	2.08974	0.208826
PAFAH2	0.0260417	0.31593	24	12	1.18794	8.08	9.05	9.24	9.66	8.85	7.72	7.27	7.02			ASB13	9.80375	1.91813	4.47764	6.89667	0.108176	0.260732	1.58922	0.538196
PAIP2	0.0260417	0.31593	24	19.5	13.8381	81.83	64.39	72.69	86.31	105.03	99.08	93.96	87.03			ASB16	0.7375	0.0784843	4.9168	5.21921	0.973925	0.994899	0.310133	0.0487372
PANK2	0.0260417	0.31593	24	12	1.68645	15.2	17.4	19.14	17.43	16.94	16.66	15.03	14.38			ASB3	10.6487	2.16226	1.80673	17.0988	0.0981407	0.246618	1.76286	0.54619
PANK4	0.00595238	0.204267	24	13.5	4.31865	13.21	15.75	22.24	22.55	18.66	16.25	15.74	12.55			ASB6	15.365	4.32664	4.40409	7.1776	0.0827079	0.223508	3.54456	0.543789
PAPSS2	0.0260417	0.31593	21	12	2.11425	6.12	7.23	8.7	10.77	9.93	7.39	5.74	6.14			ASB7	7.48375	1.33525	3.26724	11.52	0.110731	0.263708	0.976362	0.599393
PARP10	0.000744048	0.149051	21	13.5	7.34507	8.4	14.95	18.37	29.47	24.32	16.62	11.66	9.12			ASB8	13.1463	3.26539	4.48618	6.86404	0.0524066	0.173193	2.29204	0.618864
PARP14	0.000744048	0.149051	21	13.5	15.0172	9.26	17.66	30.27	44.94	40.71	18.79	14.93	10.85			ASB9	1.70125	0.342919	3.50895	10.5968	0.618891	0.781147	0.261042	0.579929
PARP2	0.0260417	0.31593	21	13.5	14.0856	25.14	41.47	56.22	56.48	58.88	48.9	35.83	36.62			ASCC1	22.08	2.8296	1.61086	17.847	0.120037	0.277021	2.4956	0.507016
PARP9	0.00595238	0.204267	24	13.5	28.3126	17.59	39.08	56.68	73.92	61.19	41.6	16	15.22			ASCC2	53.6463	5.3978	3.72545	9.76983	0.00403016	0.0434308	1.71875	0.887518
PARPBP	0.0260417	0.31593	24	15	3.52846	7.89	9.4	14.63	13.63	16.44	12.85	9.82	9.16			ASCC3	38.2925	9.95171	2.72963	13.5736	0.0786103	0.217145	8.16535	0.54303
PAXIP1	0.0260417	0.31593	24	10.5	4.44417	7.59	14.01	15.51	12.87	11.74	8.1	6.33	6.72			ASDURF	14.1587	7.99951	4.04509	8.54889	0.0952111	0.24179	6.96759	0.513266
PBK	0.00595238	0.204267	24	15	25.3356	37.5	54.59	72.39	83.09	89.62	80.7	46.46	38.58			ASF1A	21.715	5.06002	2.30323	15.2023	0.0136257	0.0796207	2.6044	0.751232
PBX3	0.0260417	0.31593	21	13.5	1.05005	10.37	16.05	17.35	18.93	17.53	16.25	16.8	13.79			ASF1B	40.7475	25.6667	3.39913	11.0163	0.000392047	0.0163907	7.2265	0.909845
PCDHGC3	0.0260417	0.31593	24	13.5	5.0346	21.43	25.47	30.83	35.62	32.25	26.19	28.16	21.24			ASH1L	9.51875	2.94332	3.76879	9.60427	0.165591	0.339849	2.9973	0.43549
PCDHGC5	0.0260417	0.31593	24	9	0.456084	1.09	1.5	1.58	1.27	1.03	0.43	0.92	0.46			ASH2L	34.0588	5.04046	3.23623	11.6385	0.126909	0.287099	4.69682	0.479532
PCGF3	0.00595238	0.204267	24	9	3.13602	19.41	23.95	22.32	20.09	18.08	16.3	15.18	17.82			ASIC1	4.8075	1.33591	3.72691	9.76426	0.0402239	0.148426	0.568597	0.815364
PCK2	0.0260417	0.31593	24	21	56.5403	61.84	49.96	49.27	61.81	97.84	113.4	176.67	180.25			ASL	42.18	4.57172	5.09168	4.5512	0.10839	0.26086	3.95971	0.516067
PCLAF	0.00595238	0.204267	21	15	10.0303	30.27	38.29	43.05	48.51	49.38	48.19	33.41	29.67			ASMTL	12.6738	0.991838	5.65491	2.39982	0.333956	0.528304	1.15454	0.371231
PDCL	0.00595238	0.204267	24	12	5.21138	12.86	18.81	20.25	20.17	20.03	13.93	11.52	10.68			ASNS	156.65	114.378	0.519008	22.0175	0.00408585	0.0438061	48.543	0.816224
PDE1C	0.0260417	0.31593	24	15	1.46371	2.02	2.35	4.23	5.26	5.36	3.27	3.22	2.61			ASNSD1	39.975	12.1637	4.06809	8.46104	0.00137666	0.0268633	4.12202	0.874472
PDE5A	0.0260417	0.31593	24	15	0.940452	1.11	1.6	2.37	3.65	3.89	2.21	2.14	1.64			ASPH	147.731	21.9967	2.46365	14.5895	0.153135	0.323686	21.1506	0.463891
PDF	0.0260417	0.31593	24	9	1.9304	7.76	11.25	9.73	9.47	7.13	6.71	5.72	7.28			ASPHD1	2.8575	1.16311	5.17395	4.23695	0.0940931	0.239977	0.733522	0.667931
PDGFD	0.0260417	0.31593	21	12	0.281075	0.29	0.45	0.96	0.76	0.53	0.35	0.19	0.21			ASPHD2	8.4825	2.10533	3.63388	10.1196	0.0165543	0.0897848	0.947739	0.79789
PDPN	0.0260417	0.31593	24	9	20.8208	110.8	130.38	123.68	97.31	93.76	83.55	79.28	88.72			ASPM	18.735	9.778	2.86496	13.0567	0.00180318	0.0301392	3.52483	0.860261
PDSS1	0.0260417	0.31593	24	10.5	6.05283	17.94	25.47	28.69	23.25	20.68	20.17	11.64	14.65			ASPSCR1	11.485	1.36178	1.48271	18.3365	0.28616	0.478495	1.62413	0.359966
PEAK1	0.0260417	0.31593	21	13.5	0.887419	2.24	3.25	3.8	5.07	4.48	2.73	3.15	2.28			ASS1	63.0675	38.2051	0.0594649	23.7729	0.00852527	0.0632371	18.8929	0.765886
PEDS1-UBE2V1	0.00595238	0.204267	24	13.5	5.4624	19.67	22.83	27.42	33.78	30.22	24.21	23.18	18.35			ASTE1	4.6825	1.7625	4.61811	6.36012	0.135918	0.29966	1.59125	0.495321
PELI3	0.0260417	0.31593	24	9	1.7059	4	6.07	6.6	4.32	3.65	3.09	2.04	1.96			ASTN2	1.80625	0.40731	3.53969	10.4794	0.61947	0.781575	0.578477	0.283983
PELO	0.0260417	0.31593	24	12	2.27335	13.98	16.21	15.85	17.2	17.01	15.74	12.44	12.41			ASXL1	23.0862	4.51131	3.4925	10.6596	0.0472307	0.163	3.12781	0.624658
PELP1	0.00595238	0.204267	24	12	6.54781	19.35	27.74	28.83	30.38	25.06	19.79	18.95	14.89			ASXL2	8.28125	2.10933	3.07388	12.2586	0.148551	0.317008	1.99873	0.471177
PER2	0.0260417	0.31593	24	21	0.924542	2.05	1.84	1.35	2.09	2.53	2.68	5.92	3.39			ATAD1	53.1688	3.07548	3.60483	10.2306	0.959302	0.991477	24.3808	0.0125698
PES1	0.0260417	0.31593	24	9	28.8747	127.1	156.57	157.9	133.39	113.79	101.85	100.71	95.83			ATAD2	25.3475	18.1247	3.62812	10.1416	0.00072644	0.0206803	5.66524	0.891166
PEX19	0.0260417	0.31593	21	13.5	5.33159	19.42	24.12	27.21	34.77	33.47	26.92	26.88	26.77			ATAD2B	3.43	0.525352	3.13573	12.0224	0.654804	0.81088	1.06159	0.163824
PEX26	0.0260417	0.31593	24	12	1.492	5.6	6.44	7.03	7.15	6.48	4.51	4.78	4.05			ATAD3A	75.6675	21.3371	3.73891	9.7184	0.00217546	0.0323164	7.87583	0.854477
PFKFB3	0.0260417	0.31593	24	10.5	13.5853	32.91	36.07	39.28	36.64	26.23	17.22	16.34	12.74			ATAD3B	49.865	25.5846	3.89346	9.12808	0.0649276	0.195835	20.0836	0.56489
PGAM5	0.00595238	0.204267	24	10.5	13.0779	47.44	64.27	67.51	61.44	51.61	47.43	38.14	40.65			ATAD5	4.49875	2.41893	3.5767	10.338	0.00732402	0.0584655	0.959798	0.835562
PGBD1	0.00595238	0.204267	24	10.5	1.55917	7.09	7.6	7.94	8.2	7.45	6.11	3.04	3.74			ATAT1	4.8575	0.354271	1.92704	16.6393	0.757535	0.883024	0.76607	0.146095
PGF	0.0260417	0.31593	21	18	3.55675	23.91	13.92	15.09	25.02	28.31	29.58	19.42	16.87			ATE1	14.2963	3.30018	2.5787	14.1501	0.0920857	0.236983	2.74549	0.536159
PGM2	0.0260417	0.31593	21	13.5	6.56902	32.75	40.66	49.38	54.74	52.72	40.94	45.12	38.72			ATF1	20.3837	0.664645	2.79515	13.3233	0.851191	0.944681	2.49636	0.0536659
PHF13	0.0260417	0.31593	24	12	2.37765	10.05	13.61	15.42	15.9	14.62	12.49	12.07	11.52			ATF2	25.2037	8.07015	1.80564	17.103	0.0891819	0.233093	6.87221	0.524537
PHF19	0.00595238	0.204267	24	18	13.2406	63.58	61.41	70.2	75.1	84.53	94.68	85.49	70.41			ATF3	9.76	7.32436	1.06525	19.9311	0.0341882	0.134946	4.84657	0.646279
PI4KB	0.00595238	0.204267	24	10.5	6.66802	34.65	36.28	41.74	39.52	34.99	29.59	26.76	24.33			ATF4	686.936	342.284	1.44078	18.4966	0.00454097	0.0461086	125.577	0.85598
PIAS4	0.0260417	0.31593	24	10.5	3.8502	15.27	19.82	18.61	20.13	15.9	13.8	11.58	12.53			ATF5	24.9387	3.27939	5.73441	2.09617	0.189667	0.36993	3.48766	0.414281
PIGC	0.0260417	0.31593	21	13.5	5.04167	23.04	30.67	31.18	36.5	35.6	33.59	27.06	28.22			ATF6	21.3438	3.75004	0.955541	20.3501	0.538943	0.719448	7.32968	0.173148
PIGH	0.0260417	0.31593	24	9	3.53553	20.46	32.84	23.52	20.62	17.88	17.79	16.1	17.7			ATF6B	55.9588	6.86584	1.36267	18.795	0.410633	0.602657	10.9101	0.240599
PIK3IP1	0.0260417	0.31593	24	21	2.60569	6.08	4.67	4.76	6.76	8.41	9.56	10.39	9.16			ATF7	22.2288	2.81863	2.98856	12.5845	0.0213708	0.102845	1.44302	0.753224
PITHD1	0.00595238	0.204267	24	7.5	13.5482	58.87	82.1	71.58	58.78	49.41	48.18	41.24	50.8			ATF7IP	11.105	2.82635	2.52274	14.3639	0.286379	0.478668	3.64078	0.325291
PITPNA	0.0260417	0.31593	24	7.5	4.18607	47.53	51.58	48.04	47.69	41.77	39.95	42.81	42.97			ATF7IP2	3.34875	1.04033	2.01681	16.2964	0.295873	0.488964	1.21978	0.367862
PKMYT1	0.0260417	0.31593	24	12	26.4493	43.78	62.35	82.14	80.54	57	49.36	21.25	15.98			ATG10	5.72625	0.465658	1.60883	17.8547	0.937971	0.984301	2.88804	0.0203741
PKN3	0.0260417	0.31593	24	13.5	2.6163	3.2	3.68	4.93	7.73	7.23	6.59	2.92	2.86			ATG101	76.2163	7.22004	4.12246	8.25337	0.395374	0.587174	11.0921	0.25315
PLA2G4A	0.00595238	0.204267	21	15	3.43477	4.54	6.17	7.98	10.68	11.83	9.32	4.62	4.37			ATG12	21.0787	0.643613	2.40939	14.7968	0.877455	0.957803	2.71099	0.043145
PLA2G4B	0.0260417	0.31593	24	21	1.13137	2.7	1.77	1.67	2.33	3.44	2.81	5.37	3.89			ATG13	34.7488	5.80564	1.38508	18.7094	0.216573	0.401256	6.65994	0.37808
PLAGL1	0.015997	0.31593	21	13.5	3.18198	7.02	9.5	12.96	13.94	12.96	9.6	8.46	8.52			ATG14	7.0875	0.873043	3.96844	8.84167	0.379775	0.571957	1.11686	0.328333
PLCE1	0.00595238	0.204267	24	9	0.228042	0.58	0.73	0.76	0.68	0.52	0.43	0.26	0.27			ATG16L1	20.3238	6.69111	3.97053	8.83368	0.00060078	0.01911	1.89727	0.908677
PLEKHO1	0.00595238	0.204267	24	10.5	4.00753	16.13	17.02	22.03	18.76	16.51	16.5	8.58	10.8			ATG16L2	6.68625	0.204285	3.88295	9.16824	0.979823	0.995992	2.2049	0.00682043
PLIN2	0.0260417	0.31593	24	15	5.54195	7.2	13.18	12.54	19.17	19.35	16.36	9.11	8.83			ATG2A	6.71375	1.62095	2.88665	12.9738	0.138907	0.30408	1.44246	0.502543
PLK4	0.00595238	0.204267	24	12	10.0957	13.75	23.79	27.77	30.23	28.12	18.77	13.07	10			ATG2B	4.955	0.685036	2.54292	14.2868	0.624787	0.785918	1.40469	0.159851
PLLP	0.00595238	0.204267	24	16.5	1.73771	2.84	4.63	5.52	7.18	8.06	7.89	7	6.82			ATG3	90.2725	9.46994	1.92525	16.6461	0.196204	0.37795	10.1912	0.408554
PLPP1	0.0260417	0.31593	21	4.5	2.4077	12.01	13.8	10.12	9.09	8.67	9.29	12.77	17.4			ATG4A	13.5725	3.03974	3.26883	11.514	0.0444623	0.156876	2.02026	0.64427
PLPPR2	0.0260417	0.31593	24	7.5	0.707107	8.29	8.36	7.91	8.08	7.23	6.18	7.14	7.67			ATG4B	34.1287	4.82315	4.06609	8.46868	0.468201	0.654485	8.40413	0.208542
PLS1	0.00595238	0.204267	24	15	4.33103	4.93	5.93	8.97	16.16	14.52	9.83	6.86	5.62			ATG4C	9.1925	3.56367	3.29399	11.4179	0.00917297	0.0653588	1.65422	0.78781
PM20D2	0.0260417	0.31593	24	12	6.37103	10.34	15.56	26.4	18.26	18.29	11.68	7.34	7.12			ATG4D	14.6188	0.409886	3.27356	11.4959	0.932679	0.982642	2.36876	0.0233935
PML	0.00595238	0.204267	24	12	15.7685	43.27	51.68	70.52	69.11	60.43	46.11	41.05	34.6			ATG5	41.3125	3.84621	1.53773	18.1263	0.662695	0.817081	9.34953	0.119243
PMPCA	0.0260417	0.31593	24	9	20.2056	85.04	86.05	86.78	75.48	65.84	62.3	42.81	45.25			ATG7	17.695	1.65616	1.5934	17.9137	0.667246	0.819829	4.00708	0.120229
PNO1	0.0260417	0.31593	24	9	10.2849	38.66	58.09	51.09	40.27	36.13	34.4	26.14	29.06			ATG9A	28.9925	3.29993	2.87091	13.0339	0.226274	0.412729	3.76876	0.380169
PNPT1	0.00595238	0.204267	21	13.5	11.9519	21.45	36.65	44.8	48.42	50.66	36.77	27.75	23.49			ATIC	142.442	18.1459	2.90048	12.921	0.00508593	0.049156	3.64483	0.951989
PNRC2	0.0260417	0.31593	24	13.5	12.392	87.27	99.18	102.4	113.28	115.18	96.92	88.69	81.98			ATL1	5.26875	1.10667	4.53611	6.67333	0.320525	0.515628	1.38003	0.3397
POC1A	0.00595238	0.204267	24	13.5	8.19183	19.37	24.26	31.37	40.63	33.4	29.79	24.81	18.48			ATL2	33.02	10.1023	3.38848	11.057	0.0120891	0.0748542	5.26797	0.746324
POF1B	0.00595238	0.204267	21	13.5	0.677055	1.1	2.12	2.13	3.18	3.01	2.04	1.68	1.17			ATL3	30.5362	3.91202	4.41123	7.15035	0.154223	0.325163	3.85934	0.451149
POGLUT2	0.00595238	0.204267	24	10.5	4.73231	12.14	18.55	19.74	19.67	18.24	14.61	11.81	11.85			ATM	7.94125	1.6617	2.33408	15.0845	0.483485	0.667837	2.90086	0.207925
POLA1	0.0260417	0.31593	24	13.5	4.86843	8.29	11.51	16.31	18.27	17.28	9.27	10.27	6.71			ATMIN	21.9438	2.84784	4.05315	8.5181	0.0811389	0.220806	2.20695	0.571201
POLA2	0.0260417	0.31593	21	12	12.5724	15.21	37.76	37.18	54.42	30.92	29.11	12.02	16.07			ATN1	34.7338	7.94238	3.07723	12.2459	0.0124361	0.0760525	4.0997	0.750158
POLD1	0.00595238	0.204267	24	13.5	12.0173	20.71	31.25	38.06	41.36	38.81	23.87	21.42	13.75			ATOX1	210.32	7.59341	3.64486	10.0776	0.946871	0.987728	48.1136	0.0195371
POLE3	0.0260417	0.31593	24	10.5	32.8204	93.49	135.42	138.17	104.46	95.39	79.19	56.31	51.4			ATP10D	21.9163	5.4053	2.74725	13.5063	0.195107	0.377059	5.96472	0.396492
POLQ	0.00595238	0.204267	24	12	5.31037	4.83	10.56	12.68	12.64	10.69	5.3	4.46	2.88			ATP11A	9.61875	3.53134	3.91376	9.05052	0.0067707	0.0563577	1.52708	0.810535
POLR2D	0.0260417	0.31593	24	10.5	4.20198	15.42	21.48	20.47	19.16	16.71	14.58	12.64	12.74			ATP11B	23.6025	5.2124	1.95562	16.5301	0.169706	0.344584	5.44044	0.423412
POLR3G	0.0260417	0.31593	21	12	8.06455	12.86	20.52	25.78	25.05	25.17	18.35	12.28	13.06			ATP11C	11.0275	2.272	3.03316	12.4142	0.0876872	0.231079	1.79529	0.561646
POMGNT2	0.0260417	0.31593	24	10.5	2.95924	10.3	14.46	14.31	13.04	10.35	10.08	6.76	8.83			ATP12A	0.3625	0.146404	4.89873	5.28824	0.89974	0.969064	0.10622	0.603139
POP4	0.0260417	0.31593	24	10.5	3.49311	23.86	27.36	28.25	28.01	25.15	26.05	18.33	20.67			ATP13A1	24.7063	4.3109	3.67906	9.94703	0.0733066	0.208737	3.3686	0.567131
PORCN	0.0260417	0.31593	21	7.5	7.12057	44.69	62.89	51.44	42.74	34.8	38.08	42.02	51.46			ATP13A2	51.1625	12.0421	3.33339	11.2674	0.0200389	0.0991529	6.98175	0.704137
POSTN	0.00595238	0.204267	24	7.5	3.19259	8.77	10.94	9	6.93	5.25	2.86	4.24	4.53			ATP13A3	43.0388	5.60678	3.51553	10.5717	0.411272	0.603126	8.92102	0.240122
PPA2	0.00595238	0.204267	24	19.5	7.68272	69.67	64.33	68.53	71.85	79.38	79.78	87.34	75.8			ATP1A1	258.582	20.0781	2.8645	13.0584	0.679804	0.828757	38.8574	0.176001
PPHLN1	0.0260417	0.31593	24	12	9.62019	53.07	63.97	70.16	66.59	66.71	59.96	51.13	50.44			ATP1B1	54.0787	10.5656	4.33451	7.44339	0.00233117	0.0332579	3.83006	0.858914
PPM1G	0.00595238	0.204267	24	13.5	48.5181	180.42	202.31	238.95	270.31	252.83	216.59	169.72	162.31			ATP1B3	174.458	24.758	4.08258	8.40569	0.0410291	0.150336	12.2964	0.764325
PPME1	0.0260417	0.31593	21	13.5	7.67918	28.62	32.27	42.4	45.58	44.42	36.01	35	32.7			ATP23	3.8675	1.01323	2.92286	12.8355	0.715891	0.853879	2.68777	0.102084
PPP1R14C	0.0260417	0.31593	24	0	5.49599	60.78	62.51	53.69	52.3	54.18	54.64	64.8	67.59			ATP2A2	234.447	44.5283	2.3945	14.8537	0.364225	0.557789	60.2284	0.304241
PPP1R16A	0.000744048	0.149051	24	12	2.08773	12.97	14.18	14.49	17.11	14.25	13.19	11.28	9.54			ATP2B1	30.6762	4.75383	0.64225	21.5468	0.542767	0.722665	9.3624	0.170988
PPP2R5C	0.00595238	0.204267	24	15	7.82944	52.28	64.68	73.84	76.66	83.43	74.64	73.7	65.89			ATP2B4	27.145	3.84224	2.83491	13.1714	0.447133	0.63663	6.45703	0.220738
PPP2R5D	0.0260417	0.31593	24	13.5	9.04743	35.8	36.75	49.07	53.07	50.18	37.74	43.22	29.68			ATP2C1	94.1025	8.43427	3.1016	12.1528	0.289889	0.482015	10.7352	0.330572
PPP5C	0.00595238	0.204267	24	12	18.5032	61.26	73.61	90.99	99.72	85.95	75.02	60.43	56.93			ATP2C2	4.4625	2.18374	0.0376435	23.8562	0.027545	0.119422	1.22704	0.717019
PPP6R1	0.0260417	0.31593	24	12	10.071	51.66	59.07	59.37	71.65	59.24	45.03	46.77	39.77			ATP5F1A	276.485	18.4035	2.98569	12.5955	0.969499	0.994439	166.148	0.00971978
PPP6R3	0.0260417	0.31593	21	13.5	7.76403	29.31	37.31	45.13	50.4	47.73	33.27	36.19	30.69			ATP5F1B	715.095	22.2329	1.93105	16.6239	0.886743	0.962778	20.1735	0.492816
PPT1	0.00595238	0.204267	24	13.5	8.93253	65.66	76.85	77.1	90.31	84.15	68.83	67.25	64.75			ATP5F1C	318.79	10.5901	1.80436	17.1078	0.890255	0.963766	27.9769	0.10284
PRC1	0.000744048	0.149051	24	13.5	38.2386	59.1	94.13	105.73	150.77	134.59	101.43	69.3	53.6			ATP5F1D	169.691	7.63106	4.62542	6.3322	0.81911	0.925779	25.1267	0.0687178
PRDM15	0.0260417	0.31593	24	9	1.25158	3.6	4.32	4.82	4.24	3.55	1.99	2.51	2.18			ATP5F1E	49.4838	4.38969	0.0662133	23.7471	0.87141	0.955042	18.9619	0.0411112
PRDX3	0.00595238	0.204267	24	16.5	29.6578	188.37	205.21	238.98	257.11	270.56	267.74	228.46	226.7			ATP5IF1	370.848	61.6066	0.636819	21.5675	0.101788	0.251874	26.1413	0.816282
PRDX5	0.0260417	0.31593	21	4.5	61.4087	546.3	562.03	491.53	423.42	395.65	531.45	543.22	681.21			ATP5MC1	211.7	19.6715	4.71532	5.98882	0.459055	0.646409	24.9516	0.332107
PRICKLE1	0.0260417	0.31593	21	12	1.75009	3.67	8.97	6.4	9.28	5.84	4.87	3.51	4.47			ATP5MC2	339.195	47.46	0.662495	21.4695	0.273812	0.465843	43.6777	0.485743
PRIM2	0.0260417	0.31593	21	13.5	7.17713	10.69	20.46	25.83	29.5	24.76	20.88	13.85	14.26			ATP5MC3	120.165	9.91833	3.84288	9.32129	0.722	0.859193	27.1135	0.0967004
PRKAR1B	0.000744048	0.149051	21	12	5.66746	17.04	22.33	26.59	27.5	22.52	17.87	15.55	17.14			ATP5ME	940.497	103.763	5.57777	2.69447	0.436051	0.626036	122.617	0.364229
PRKD3	0.00595238	0.204267	21	13.5	3.82545	10.01	18.05	19.9	23.7	20.82	15.25	14.95	13.07			ATP5MF	833.609	72.0642	4.75776	5.82669	0.571225	0.74482	99.9738	0.293625
PRKRA	0.00595238	0.204267	24	21	6.60084	40.25	37.57	37.4	39.63	40.26	45.48	56.81	55.6			ATP5MG	176.63	9.79377	6.10313	0.68775	0.790606	0.906489	29.8752	0.0791679
PRKRIP1	0.0260417	0.31593	24	7.5	2.41123	20.51	23.74	19.67	18.15	16.98	16.38	15.85	17.58			ATP5PB	130.984	6.60587	1.99869	16.3656	0.347347	0.541415	7.56253	0.379037
PROB1	0.000744048	0.149051	24	12	1.35765	2.14	3.39	3.58	4.44	3.43	2.39	1.5	0.95			ATP5PD	503.675	18.0589	0.135825	23.4812	0.861506	0.949462	24.9492	0.295349
PRPF18	0.00595238	0.204267	21	9	3.65928	30.23	32.71	37.46	31.07	27.85	26.79	27.22	27.88			ATP5PF	338.076	14.4715	0.770021	21.0587	0.850735	0.944428	37.8025	0.104937
PRPF3	0.0260417	0.31593	24	9	11.9607	41.02	53.79	49.8	48.91	40.29	36.55	23.87	27.44			ATP5PO	368.544	17.7833	0.80923	20.909	0.789369	0.905821	32.1715	0.196425
PRPF31	0.00595238	0.204267	24	12	18.6128	91.14	103.39	103.78	120.92	102.4	91.72	76.85	73.15			ATP6AP1	62.4825	0.927327	0.414317	22.4174	0.942199	0.985955	5.86517	0.0196063
PRPS1	0.0260417	0.31593	21	13.5	14.8422	34.03	54.08	66.8	65.96	63.29	55.71	40.14	36.94			ATP6AP2	99.8937	7.94788	0.16648	23.3641	0.195248	0.377215	8.22917	0.427342
PRR11	0.00595238	0.204267	21	13.5	13.3325	18.28	36.55	41.84	61.69	54.6	37.94	37.1	27.83			ATP6V0A1	12.3038	2.50231	3.81204	9.4391	0.0479805	0.164586	1.65841	0.645556
PSAT1	0.00595238	0.204267	24	21	150.327	152.67	119.19	106.97	145.16	263.13	276	417.53	413.54			ATP6V0A2	10.15	2.21487	4.23393	7.82758	0.378855	0.571145	3.29874	0.265058
PSEN2	0.0260417	0.31593	24	10.5	1.69352	7.95	8.67	8.93	9.28	7.78	7.51	3.64	4.46			ATP6V0B	203.83	5.24827	4.2075	7.92854	0.894933	0.965973	14.2176	0.0982955
PSIP1	0.0260417	0.31593	24	16.5	13.4386	20.55	26.73	33.08	52.67	51.89	41.53	33.63	32.24			ATP6V0C	211.035	12.8039	4.88132	5.35472	0.715603	0.8538	26.4764	0.157605
PSMB3	0.0260417	0.31593	24	19.5	25.8889	358.13	310	344.53	352.71	391.65	412.27	360.47	359.18			ATP6V0D1	100.186	12.4573	4.08946	8.37941	0.0498856	0.168205	8.51813	0.631131
PSMC3IP	0.0260417	0.31593	24	10.5	11.9589	21.13	38.67	40.7	29.96	26.23	25.64	9.85	11.1			ATP6V0E1	146.433	19.3988	3.85285	9.28319	0.0486348	0.165691	12.2422	0.667635
PSMD1	0.00595238	0.204267	24	12	28.6042	125.15	145.07	146.89	187.46	173.82	133.06	124.27	106.54			ATP6V0E2	2.4625	0.683153	2.63465	13.9364	0.202129	0.384668	0.243458	0.862996
PSMD11	0.00595238	0.204267	24	12	15.924	69.64	79.06	89.81	90.4	85.64	65.89	60.35	58.17			ATP6V1A	19.4363	3.95706	3.16783	11.8998	0.0385161	0.144395	2.57603	0.653703
PSMD12	0.0260417	0.31593	24	10.5	15.1215	49.42	70.18	71.8	65.39	64.65	58.3	36.88	43.35			ATP6V1B2	52.04	3.93636	3.10046	12.1571	0.264786	0.455647	4.75474	0.354135
PSMD14	0.0260417	0.31593	24	16.5	11.9855	174.85	181.4	204.72	202.82	218.91	209.22	193.51	192.11			ATP6V1C1	18.7662	4.87005	3.35421	11.1879	0.000317098	0.0146985	1.07398	0.942693
PSMD2	0.00595238	0.204267	24	12	116.192	671.76	703.01	728.48	890.46	840.57	675.98	647.61	564.25			ATP6V1C2	2.46375	0.858678	1.50838	18.2384	0.178	0.355344	0.586971	0.631276
PSMD3	0.00595238	0.204267	24	13.5	30.1015	172.32	179.02	217.43	229.32	214.92	182.76	174.89	158.33			ATP6V1D	102.05	13.7774	4.46034	6.96274	0.01337	0.0789291	6.74999	0.769206
PSMD5	0.0260417	0.31593	24	12	8.82116	35.59	46.21	50.78	49.81	47.81	39.16	35.75	33.87			ATP6V1E1	142.836	10.4585	4.82511	5.56944	0.352955	0.547319	13.7503	0.316383
PSME3	0.00595238	0.204267	24	10.5	36.3895	126.85	164.72	166.57	164.22	144.98	126.68	86.37	95.9			ATP6V1E2	3.48875	0.759071	1.28918	19.0757	0.399395	0.591788	0.971199	0.328271
PSTPIP2	0.0260417	0.31593	24	12	7.94788	20.32	31.12	36.61	37.72	34.42	26.37	25.48	22.42			ATP6V1F	274.317	10.661	1.18081	19.4896	0.834551	0.935709	17.4594	0.229751
PTBP1	0.00595238	0.204267	24	10.5	60.8289	248.4	281.02	324.81	304.53	254.92	206.75	188.63	181.33			ATP6V1G1	103.605	8.42843	0.165073	23.3695	0.146819	0.314936	7.73008	0.487462
PTDSS1	0.0260417	0.31593	24	12	8.44639	41.8	52.13	62.66	52.56	52.14	41.77	40.2	39.23			ATP6V1H	66.2537	8.10183	2.44753	14.6511	0.00813883	0.0616169	3.57021	0.804678
PTGES	0.0260417	0.31593	24	6	8.10168	18.45	20.62	16	8.11	3.61	2.82	6.6	5.28			ATP7A	1.84375	0.823097	3.12873	12.0491	0.123996	0.282756	0.303589	0.854664
PTGS1	0.0260417	0.31593	24	7.5	10.5094	21.56	28.11	22.69	13.74	11.36	6.57	7.33	6.79			ATP7B	2.48875	0.585177	3.0228	12.4537	0.409043	0.60167	0.598959	0.432981
PTMS	0.0260417	0.31593	21	4.5	16.1574	191.65	191.37	134.97	133.16	121.25	167.9	143.48	192.71			ATP8A2	2.69625	1.03219	4.20011	7.95676	0.124294	0.283176	0.681111	0.647547
PTTG1	0.0260417	0.31593	24	18	82.9542	196.49	200.8	223.58	321.04	337.97	402.91	291.34	264.09			ATP8B1	8.44	2.62614	4.14517	8.16663	0.0381229	0.143698	1.66074	0.666713
PUDP	0.0260417	0.31593	24	9	9.30376	27.87	39.39	39.72	32.15	26.24	21.95	21.05	20.4			ATP8B2	14.185	3.71678	1.89931	16.7452	0.214534	0.398736	4.23201	0.381595
PUF60	0.00595238	0.204267	24	9	25.9544	175.18	178.82	191.99	177.08	163.68	160.29	121.75	123.06			ATP8B3	0.3375	0.153837	2.39972	14.8337	0.891775	0.964538	0.146483	0.468748
PWWP3A	0.0260417	0.31593	24	12	6.03869	15.7	18.48	24.77	25.74	20.25	15.13	12	12.81			ATP9A	5.275	0.529295	2.05489	16.1509	0.79589	0.910121	1.62671	0.0780826
PXMP4	0.0260417	0.31593	24	10.5	0.79196	1.85	3.02	2.68	2.51	2.15	1.57	1.22	1.36			ATP9B	5.1025	0.50706	5.31436	3.70064	0.458402	0.646085	0.430189	0.526392
QRFPR	0.000744048	0.149051	21	13.5	0.176777	0.34	0.57	0.71	0.78	0.73	0.6	0.47	0.41			ATPAF1	34.275	5.22007	1.79035	17.1614	0.113515	0.267709	4.69256	0.49748
R3HCC1	0.00595238	0.204267	24	10.5	6.81474	41.64	45.7	48.84	46.12	39.84	36.76	32.65	33.28			ATPAF2	18.3987	2.33526	3.80152	9.47926	0.0294309	0.123852	1.24387	0.738202
RAB15	0.0260417	0.31593	24	12	1.57331	4.09	4.77	5.58	5.79	4.74	3.39	2.53	2.25			ATPSCKMT	11.46	3.01202	3.70255	9.85732	0.0228141	0.106823	1.68529	0.718736
RAB29	0.00595238	0.204267	21	13.5	4.33456	11.59	17.71	20.69	25.41	23.96	18.72	18.19	16.73			ATR	10.9087	3.06719	3.31295	11.3454	0.0514548	0.171289	2.13463	0.622881
RAB4A	0.0260417	0.31593	21	6	3.52493	25.81	32.9	29.01	24.28	22.01	23.02	25.75	26.38			ATRAID	99.8487	12.9434	0.917775	20.4944	0.0697988	0.203681	9.81087	0.582013
RABAC1	0.0260417	0.31593	24	3	34.8462	311.65	265.65	266.22	219.43	207.97	249.8	261.1	302.59			ATRIP	7.85125	2.94671	3.75456	9.65862	0.0102771	0.0688327	1.36179	0.789287
RAC2	0.0260417	0.31593	24	15	31.1445	111.06	132.86	137.01	190.84	175.76	174.81	138.86	130.03			ATRN	24.4325	2.02565	2.85084	13.1106	0.828565	0.93193	7.41609	0.0563236
RACGAP1	0.00595238	0.204267	24	13.5	25.4947	46.09	74.28	78.2	100.23	99.81	65.58	46.18	35.93			ATRX	9.60125	2.11526	3.34788	11.212	0.316142	0.511148	2.82643	0.309422
RAD51D	0.0260417	0.31593	24	12	1.3382	2.48	4.37	4.26	4.43	3.57	2.64	2.2	2.15			ATXN1	3.97625	0.753428	0.916667	20.4986	0.535022	0.715639	1.30854	0.209621
RAD54L	0.00595238	0.204267	24	12	5.68514	15.67	18.47	23.05	23.64	20.87	20.27	8.37	7.86			ATXN10	56.6013	0.936449	2.85883	13.0801	0.892728	0.965012	4.16336	0.0388991
RAG1	0.0260417	0.31593	24	15	0.238649	0.24	0.49	0.59	0.84	0.91	0.68	0.79	0.3			ATXN1L	13.3125	3.99754	3.80983	9.44753	0.0161568	0.0884368	2.117	0.740432
RALB	0.0260417	0.31593	24	12	10.5041	90.08	105.59	105.93	118.03	102.81	95.12	91.16	89.05			ATXN2	16.5463	3.03376	2.47459	14.5478	0.128935	0.29004	2.79722	0.484807
RARS1	0.0260417	0.31593	24	10.5	31.5193	134.66	173.88	176.53	160.43	144.14	132.39	99.32	98.81			ATXN2L	66.7488	10.6273	1.951	16.5477	0.245234	0.433057	12.8904	0.352232
RASSF10	0.00595238	0.204267	24	7.5	4.40704	7.52	9.23	7.53	2.82	1.62	0.99	1.22	1.36			ATXN3	4.455	0.861887	1.29001	19.0725	0.172357	0.347698	0.537365	0.672992
RAVER1	0.0260417	0.31593	24	12	11.0397	26.38	40.29	41.55	43.03	33.8	29.34	21.1	21.2			ATXN7	8.46875	1.1881	2.75912	13.4609	0.412556	0.603927	1.77052	0.264835
RBBP4	0.0260417	0.31593	21	12	7.20542	22.87	38.57	45.99	43.7	39.97	36.15	30.63	33.63			ATXN7L1	2.4375	0.434036	2.83031	13.189	0.610166	0.775259	0.642246	0.2676
RBBP5	0.0260417	0.31593	24	10.5	3.27037	10.52	13.07	13.9	13.25	12.78	8.33	8.74	7.28			ATXN7L2	3.9475	1.20382	4.70107	6.04325	0.0572685	0.1817	0.555274	0.789919
RBBP7	0.0260417	0.31593	21	15	17.0872	145.38	145.44	155.23	169.19	183.34	168.45	124.02	119.44			ATXN7L3	40.5862	5.22581	3.71211	9.8208	0.100261	0.249775	4.47693	0.521537
RBBP9	0.0260417	0.31593	21	12	2.30517	8.19	12.52	12.86	15.53	13.9	12.06	10	10.03			ATXN7L3B	18.2	1.50636	3.1551	11.9484	0.399429	0.591788	2.21542	0.269999
RBL1	0.000744048	0.149051	24	12	6.54781	6.03	13	15.5	17.37	14.51	8.32	4.64	4.33			AUH	9.64	2.86679	1.16774	19.5396	0.198806	0.380903	3.13456	0.400895
RBM14-RBM4	0.0260417	0.31593	24	12	1.7713	2.39	2.48	3.16	5.66	5.1	1.85	1.67	0.52			AUNIP	10.715	3.16142	3.74484	9.69576	0.0317367	0.129567	1.93909	0.68015
RBM41	0.0260417	0.31593	24	15	1.87914	4.49	8	9.8	10.93	11.44	8.03	8.68	7.35			AUP1	155.606	6.90974	4.82106	5.58491	0.464194	0.650999	7.72864	0.39004
RBM45	0.0260417	0.31593	24	9	4.33456	13.98	15.56	18.02	13.26	11.83	10.2	6.87	7.91			AURKA	84.845	34.7951	3.23666	11.6369	0.00984969	0.0677712	17.5946	0.757794
RBMX	0.0260417	0.31593	24	12	44.5477	185.51	257.48	280.06	280.6	264.74	219.16	217.33	197.02			AURKAIP1	242.218	6.71455	3.45213	10.8138	0.931931	0.98227	25.1309	0.0540243
RCBTB2	0.0260417	0.31593	21	7.5	0.912168	5	6.93	5.66	4.21	4.24	3.43	4.76	5.52			AURKB	108.032	52.6691	3.03427	12.41	0.00284847	0.0365408	20.8906	0.835664
RCC1	0.0260417	0.31593	24	12	28.7686	71.79	103.39	126.97	107.64	103.07	90.38	58.29	55.56			AUTS2	5.69625	1.30823	3.70657	9.84193	0.44055	0.630834	2.08463	0.239582
RECK	0.0260417	0.31593	21	9	0.509117	4.55	5.27	5.73	5.21	4.69	4.47	4.61	4.86			AVEN	44.7963	5.28661	5.58543	2.66521	0.30994	0.504917	7.11118	0.306586
RECQL4	0.0260417	0.31593	24	12	7.5024	14.88	19.74	22.27	26.81	19.15	13.39	9.72	7.95			AVL9	12.055	0.648607	2.92482	12.828	0.781998	0.90101	1.93381	0.0825661
REP15	0.0260417	0.31593	24	12	1.6617	2.5	4.75	4.95	5.89	3.17	4.62	1.98	1.69			AVPI1	18.04	6.06789	0.722155	21.2416	0.00584337	0.0527266	2.66076	0.806223
RET	0.0260417	0.31593	24	12	0.634628	1.16	1.82	1.51	3.28	2.05	1.32	0.92	0.74			AXIN1	25.3038	1.22744	3.52495	10.5357	0.311933	0.507104	1.34976	0.39816
REXO5	0.0260417	0.31593	24	16.5	0.898026	2.59	3.18	3.39	4.61	4.71	4.02	4.35	3.21			AXL	92.5238	26.8414	1.86541	16.8746	0.0176359	0.0927859	15.1931	0.714034
RFC3	0.00595238	0.204267	24	12	24.001	31.88	64.42	66.71	72.01	55.9	42.74	24.2	23.35			AZI2	51.6287	9.95498	1.09548	19.8156	0.0609393	0.188771	7.55069	0.581692
RFC5	0.00595238	0.204267	24	13.5	15.6058	23.45	38.52	53.09	53.81	45.64	38.58	23.93	21.32			AZIN1	88.7975	12.7993	1.51644	18.2076	0.117564	0.273491	11.6333	0.491975
RFLNB	0.0260417	0.31593	24	9	9.16057	28.06	37.28	35.47	32.51	24.64	23.79	14.79	18.75			AZIN2	1.7425	0.585933	1.20185	19.4093	0.402147	0.594825	0.596369	0.435745
RFTN1	0.0260417	0.31593	24	7.5	9.51412	49.15	51.15	49.31	47.99	41.75	32.29	37.67	33.57			B2M	1118.85	140.059	1.0704	19.9114	0.231407	0.418661	82.3472	0.698275
RHBDD2	0.0260417	0.31593	24	7.5	8.08223	44.13	43.42	49.91	34.13	32.44	31.65	31.97	32.89			B3GALNT1	9.72375	3.49859	3.78348	9.54819	0.00356134	0.0408688	1.30318	0.852199
RHEBL1	0.0260417	0.31593	24	18	1.62281	1.52	2.18	2.25	4.1	4.64	6.8	3.9	2.53			B3GALNT2	22.83	2.05993	3.14298	11.9947	0.365897	0.55895	2.93723	0.28237
RIC8A	0.0260417	0.31593	24	10.5	22.3729	84.5	100.96	101.83	102.39	77.19	70.33	54.73	56.17			B3GALT1	0.18375	0.071749	4.67331	6.14928	0.97422	0.994899	0.0684045	0.468125
RIPK3	0.0260417	0.31593	24	12	1.29754	6.16	6.36	7.21	7.63	6.39	6.06	3.8	4.19			B3GALT4	0.85125	0.554252	0.522348	22.0048	0.307294	0.502182	0.239961	0.810175
RIPK4	0.0260417	0.31593	24	9	15.8993	44.09	52.45	55.39	45.38	38.02	28.4	23.59	20.91			B3GALT6	13.1113	5.14638	4.43737	7.05051	0.0130562	0.0777581	2.66885	0.748409
RIPOR1	0.0260417	0.31593	24	12	4.95328	29.2	31.32	31.63	36.95	31.92	26.52	24.47	22.59			B3GALT9	1.4175	0.249031	1.35434	18.8268	0.780129	0.899813	0.329207	0.314026
RNASEH2A	0.00595238	0.204267	21	15	15.6111	79.8	68.05	90.37	102.12	106.48	101.15	81.08	66.15			B3GAT3	26.1837	0.593282	5.54721	2.81123	0.930409	0.982104	3.42515	0.0234397
RNF121	0.00595238	0.204267	24	10.5	4.33456	17.13	20.3	24.1	20.84	18.58	14.7	14.18	13.62			B3GLCT	7.2725	1.8133	3.93988	8.95075	0.00560275	0.0517104	0.305906	0.965647
RNF122	0.0260417	0.31593	24	15	0.883883	1.98	1.83	3.11	3.3	3.58	3.22	2.58	2.04			B3GNT2	28.455	7.00614	3.5016	10.6249	0.0569531	0.181208	5.22393	0.589992
RNF144A	0.0260417	0.31593	21	12	1.5468	2.94	4.2	5.9	6.62	5.41	3.9	3.82	3.06			B3GNT3	5.31	0.709918	3.09867	12.1639	0.431073	0.621204	0.921788	0.321808
RNF181	0.0260417	0.31593	24	0	30.5152	114.33	102.72	96.15	95.62	108.35	139.04	149.25	158.81			B3GNT4	0.76625	0.45978	4.66806	6.16934	0.442361	0.632546	0.301063	0.651063
RNF182	0.015997	0.31593	24	12	0.342947	0.43	0.65	0.78	1	0.65	0.52	0.11	0.16			B3GNT5	57.1737	12.6759	3.11512	12.1011	0.0241869	0.1106	7.65873	0.686663
RNF207	0.0260417	0.31593	24	9	1.38946	3.31	5.14	4.99	4.62	2.97	2.77	2.5	3.05			B3GNT7	0.3225	0.0600276	1.09491	19.8177	0.982262	0.997106	0.121439	0.163508
RNF26	0.00595238	0.204267	24	15	11.8158	27.12	41.08	47.11	55.57	59.81	48.75	40.88	34.35			B3GNT8	2.7425	0.508696	0.730033	21.2115	0.463276	0.649931	0.502566	0.450439
RNPC3	0.0260417	0.31593	24	10.5	1.34174	5.09	6.77	7.33	6.25	5.85	4.85	4.42	4.03			B3GNT9	5.05125	0.302494	2.14786	15.7958	0.86265	0.949911	1.03505	0.0639577
ROR2	0.0260417	0.31593	21	13.5	0.327037	0.55	1.19	1.1	2.13	1.51	1.38	1.08	0.89			B3GNTL1	1.22125	0.48696	3.58483	10.307	0.597768	0.764954	0.801669	0.227906
RP2	0.0260417	0.31593	24	12	4.85782	12.45	15.01	19.41	18.72	18.99	12.63	10.49	9.19			B4GALNT2	0.73125	0.283571	6.22786	0.211321	0.693061	0.837949	0.167235	0.696985
RPA1	0.0260417	0.31593	21	12	16.3589	38.41	62.55	63.03	83.29	63.33	60.13	39.49	41.36			B4GALNT3	4.26	1.30352	4.45388	6.98744	0.0539299	0.17645	0.65586	0.759621
RPE	0.0260417	0.31593	21	13.5	7.08521	28.27	34.66	45.09	51.02	49.86	44.27	43.39	37.73			B4GALNT4	9.89625	2.65749	3.8753	9.19744	0.00172704	0.0294007	0.602325	0.939661
RPIA	0.00595238	0.204267	24	7.5	3.49311	24.14	30.59	26.9	26.66	22.73	20.71	21.44	23.25			B4GALT1	154.359	71.0094	4.97121	5.01136	0.0338636	0.134046	46.6922	0.649154
RPL10A	0.0260417	0.31593	21	1.5	190.64	2666.49	2148.78	2381.23	2121.78	2412.54	2536.48	2710.73	2574.65			B4GALT2	71.6688	4.08685	1.97387	16.4604	0.321046	0.516198	5.29798	0.322513
RPL12	0.00595238	0.204267	24	0	568.928	2963.26	2859.2	2761.82	2492.96	2770.84	3372.03	3668.41	4022.43			B4GALT3	34.1538	4.83104	1.91954	16.6679	0.0743673	0.210317	3.77695	0.566883
RPL5	0.0260417	0.31593	24	0	211.185	1732.39	1716.95	1587.53	1489.41	1594.73	2000.45	1860.16	2072.32			B4GALT4	27.9675	2.63328	4.15432	8.13166	0.0293532	0.12375	1.36301	0.749119
RPL7L1	0.000744048	0.149051	24	12	26.7145	95	120.09	130.67	135.1	128.63	96.34	91.19	81.97			B4GALT5	23.62	5.81574	3.10553	12.1377	0.0697993	0.203681	4.56876	0.564515
RPL8	0.00595238	0.204267	24	1.5	238.272	3565.82	3259.07	3234.2	2994.37	3000.83	3315.54	3460.88	3589.91			B4GALT6	5.705	1.2911	2.90182	12.9159	0.288475	0.480841	1.56055	0.353833
RPLP0	0.0260417	0.31593	24	0	432.838	3950.47	3462.87	3434.78	3099.52	3346.54	3718.16	4075.66	4046.24			B4GALT7	24.635	0.358038	5.03255	4.77708	0.953094	0.990152	2.46045	0.016658
RPS18	0.0260417	0.31593	24	0	886.397	6227.08	5465.5	5713.01	4424.03	5193.78	6051.47	6631.64	7117.27			B4GAT1	6.16125	1.01892	4.51371	6.7589	0.256582	0.446023	1.04967	0.429814
RPS24	0.0260417	0.31593	24	1.5	319.322	4601.03	4009.04	4225.34	3565.45	3801.14	4403.95	4533.04	4684.93			B9D1	31.305	7.67761	0.3815	22.5428	0.116988	0.272641	7.08918	0.484088
RPS6KA3	0.0260417	0.31593	21	12	3.29865	18.54	23.83	24.34	28.21	25.37	23.33	19.89	22.85			B9D2	6.55875	1.30737	4.07463	8.43606	0.141021	0.306885	1.08166	0.538895
RPS6KA4	0.0260417	0.31593	24	10.5	24.9414	95.32	99.79	102.88	101.25	82.43	65.21	63.9	52.09			BABAM1	101.114	11.7211	2.01547	16.3015	0.00604683	0.0535774	4.25464	0.858588
RPS8	0.0260417	0.31593	24	0	309.198	2991.73	2637.41	2670.82	2016.92	2529.53	2800.56	3009.48	3058.63			BABAM2	24.0413	5.33476	1.0569	19.9629	0.00197877	0.0310279	1.82688	0.872152
RPSA	0.0260417	0.31593	24	1.5	197.484	3087.81	2843.44	2799.23	2564.6	2621.3	3028.8	3011.1	3239.24			BACE1	10.4637	1.61485	3.21327	11.7262	0.317336	0.512547	2.10183	0.320761
RPUSD4	0.0260417	0.31593	24	9	2.47487	30.47	34.14	32.28	30.61	29.13	27.03	27.69	28.49			BACE2	40.2762	6.87523	2.55958	14.2231	0.807643	0.918172	23.7383	0.0628865
RRM1	0.000744048	0.149051	24	13.5	31.0703	82.23	94.77	118.3	141.69	140.95	101.98	90.11	64.84			BACH1	22.8663	4.34794	2.00561	16.3391	0.34772	0.541627	6.25801	0.27859
RRM2	0.00595238	0.204267	24	10.5	76.4701	88.7	181.89	193.53	189.67	160.95	135.08	48.12	49.49			BACH2	1.2975	0.105111	2.74227	13.5253	0.957208	0.990738	0.372654	0.059838
RRP12	0.0260417	0.31593	24	7.5	12.9365	45.01	48.33	46.62	39.99	33.93	20.47	29.85	22.25			BAD	92.39	5.23182	0.613801	21.6555	0.375953	0.567937	7.39096	0.286153
RTCB	0.00595238	0.204267	24	12	20.7783	143.64	155.27	173.33	172.72	161.14	144.4	129.16	118.72			BAG1	17.7025	6.20551	4.64008	6.2762	0.00903695	0.064946	2.99565	0.774414
RUVBL1	0.0260417	0.31593	21	13.5	16.5162	112.88	124.04	120.5	151.91	148.41	135.9	118.84	117.26			BAG2	6.845	2.43417	3.6487	10.063	0.354747	0.548986	3.50895	0.277966
S1PR2	0.0260417	0.31593	21	13.5	0.328805	1.94	2.29	2.5	2.61	2.51	2.39	1.5	2.02			BAG3	87.0263	22.0421	3.74993	9.67632	0.00187653	0.0305065	7.7746	0.865419
S1PR3	0.0260417	0.31593	24	9	5.48892	11.32	12.51	13.74	10.69	9.47	5.82	2.3	2.44			BAG4	13.6325	2.25788	3.22071	11.6978	0.0705222	0.204927	1.64534	0.601043
SAA1	0.0260417	0.31593	24	3	36.6988	258.87	170.91	176.62	103.34	91.42	126.07	137.24	177.7			BAG5	21.3238	5.37124	3.89618	9.1177	0.00268419	0.0354123	1.97412	0.85554
SAE1	0.0260417	0.31593	24	12	26.7127	116.75	151.17	147.21	167.11	146.2	138.85	108.64	107.96			BAG6	100.21	10.6004	2.52302	14.3628	0.37471	0.567445	15.7317	0.266448
SAFB	0.0260417	0.31593	24	12	37.0718	67.08	114.87	138.03	120.73	119.69	72.04	70.93	56.43			BAHCC1	1.92875	0.980944	2.99715	12.5517	0.0921585	0.236983	0.465979	0.77999
SAFB2	0.0260417	0.31593	24	12	14.6141	27.44	45.19	59.81	47.92	40.22	27.73	24.46	19.97			BAHD1	11.8375	3.15122	3.99542	8.73862	0.00760826	0.0597206	1.35077	0.813222
SALL2	0.015997	0.31593	21	13.5	0.49851	0.35	0.52	0.85	1.47	1.21	0.82	0.35	0.45			BAIAP2	50.5913	7.63042	5.25951	3.91016	0.0662657	0.197475	5.84878	0.576562
SAMD1	0.00595238	0.204267	24	12	5.12299	16.11	20.22	20.72	25.23	20.48	20.1	9.26	13.08			BAIAP2L1	49.8837	2.47725	3.94393	8.93529	0.260124	0.449515	2.76407	0.391204
SAMD5	0.0260417	0.31593	24	12	0.890955	2.02	2.36	3.29	3.27	2.57	1.97	1.39	1.16			BAIAP2L2	4.3075	1.46432	4.24544	7.78361	0.184053	0.363011	1.4522	0.448551
SAMD9	0.0260417	0.31593	24	12	7.92667	4.8	11.01	19.23	16.75	15.83	7.66	5.08	3.68			BAK1	79.2925	9.06021	4.48513	6.86807	0.261016	0.450653	11.169	0.344874
SAMD9L	0.000744048	0.149051	21	13.5	1.11546	0.5	1.04	2.08	3.32	2.8	1.45	0.92	0.55			BAMBI	25.9425	28.2927	0.552468	21.8897	0.0459139	0.160213	20.3345	0.607646
SAMHD1	0.0260417	0.31593	24	13.5	17.2181	18.08	22.73	30.16	64.7	54.46	36.61	17.96	14.56			BANF1	395.069	14.0738	2.18903	15.6385	0.87905	0.958576	33.9888	0.12062
SAP130	0.0260417	0.31593	21	12	4.62094	11.2	17.31	18.36	23.5	19.44	15.32	12.06	12.18			BANP	10.8488	3.1631	3.91928	9.02946	0.017812	0.0933574	1.67924	0.739481
SARS1	0.0260417	0.31593	24	21	76.2403	252.53	240.44	232.99	268.48	300.69	312.18	460.27	434.42			BAP1	75.8863	14.5466	3.22694	11.674	0.00593064	0.0529343	6.33073	0.808568
SASS6	0.00595238	0.204267	24	12	2.94687	6.85	9.55	10.95	10.54	10.47	7.64	5.96	4.08			BARD1	7.17875	3.58627	3.33209	11.2723	0.000665923	0.0197425	0.894333	0.927871
SAT1	0.0260417	0.31593	21	4.5	67.237	661.92	638.31	559.84	551.59	460.48	550.5	645.86	790.04			BASP1	176.736	21.0051	3.29588	11.4107	0.233526	0.42024	22.1902	0.41753
SCARA3	0.000744048	0.149051	24	12	6.80237	12.28	18.03	21.98	23.19	19.58	13.65	10.11	8.23			BAX	234.942	22.4875	1.47657	18.3599	0.460927	0.648021	23.3656	0.425619
SCARF2	0.00595238	0.204267	24	7.5	0.452548	1.32	1.75	1.34	0.75	0.72	0.45	0.57	1.17			BAZ1A	36.0037	10.877	3.48582	10.6852	0.00856213	0.0633598	5.27892	0.77254
SCFD2	0.000744048	0.149051	24	12	3.71231	7.43	10.8	13.31	13.36	11.71	8.13	6.44	5.87			BAZ1B	43.3413	18.6238	3.51101	10.5889	0.00428849	0.0448838	7.99609	0.812727
SCLT1	0.00595238	0.204267	24	16.5	3.24916	5.67	10.88	14.11	16.22	16.89	16.92	15.91	12.93			BAZ2A	27.5437	7.96717	2.89128	12.9561	0.149491	0.318239	8.00696	0.441986
SCML2	0.0260417	0.31593	24	12	0.505581	0.55	1.09	1.39	1.64	1.07	0.75	0.39	0.5			BAZ2B	8.46	2.09915	2.92973	12.8093	0.293401	0.48604	2.69672	0.32648
SCRN1	0.0260417	0.31593	21	13.5	11.8299	60.73	87.42	91.09	104.19	104.11	72.04	79.75	64.03			BBC3	5.4625	3.43732	0.933403	20.4347	0.0309791	0.127487	2.13505	0.674643
SDC3	0.0260417	0.31593	24	9	2.30517	15.74	17.43	18.09	17.39	15.55	10.54	15.04	13.9			BBIP1	10.4313	1.45345	1.1003	19.7972	0.220082	0.405356	1.53155	0.418772
SDHD	0.0260417	0.31593	24	16.5	5.26264	94.2	99.79	115.05	116.28	119.58	119.36	103.92	114.83			BBOF1	1.8	0.226039	5.13424	4.38864	0.806599	0.917243	0.266693	0.364953
SELENOT	0.0260417	0.31593	24	9	10.5942	67.37	71.4	74.63	62.24	61.03	59.52	45.12	47.94			BBS1	5.68375	0.398885	2.66539	13.819	0.734739	0.867509	0.858924	0.147147
SEMA3E	0.0260417	0.31593	24	12	0.106066	0.29	0.39	0.58	0.49	0.37	0.36	0.27	0.26			BBS10	7.08375	1.60195	1.97043	16.4735	0.144929	0.312543	1.44483	0.49583
SENP3	0.0260417	0.31593	24	12	9.89419	54.03	61.33	69.33	67.83	63.81	53.26	51.56	48.7			BBS12	3.42375	0.292292	6.02443	0.988385	0.782865	0.901719	0.583721	0.167077
SENP8	0.00595238	0.204267	24	1.5	0.715946	3.41	3.12	2.8	1.92	2.39	2.43	3.4	4.12			BBS2	28.2225	8.79745	1.32573	18.9361	0.0330611	0.132392	5.75377	0.651597
SEPTIN6	0.0260417	0.31593	24	15	1.57154	6.91	7.04	8.31	10.69	10.42	8.46	8.21	7.33			BBS4	9.4775	1.43441	2.37472	14.9292	0.153994	0.325009	1.26746	0.506082
SEPTIN7	0.00595238	0.204267	24	13.5	24.0186	134.02	163.04	170.91	191.33	176.38	145.71	139.74	125.64			BBS5	9.50125	2.94468	4.07756	8.42486	0.0184713	0.0952909	1.56478	0.739114
SERAC1	0.00595238	0.204267	21	10.5	1.13491	4.61	5.67	6.77	6.18	5.69	4.54	4.35	4.63			BBS7	19.555	3.56496	2.59874	14.0735	0.0377392	0.14264	2.28061	0.661565
SERINC2	0.0260417	0.31593	24	21	14.2447	244	238.76	241.21	241.94	244.32	258.39	293.33	287.66			BBS9	4.82625	0.925274	1.47496	18.3661	0.249827	0.438005	0.886348	0.465758
SESTD1	0.0260417	0.31593	24	10.5	1.55917	6.22	7.85	8.03	7.93	7.33	5.25	5.8	5.03			BBX	14.8112	5.91563	2.47779	14.5355	0.065925	0.196938	4.60152	0.56937
SETD3	0.0260417	0.31593	24	15	5.41997	44.25	55.45	59.8	62.15	64.87	56.6	57.83	51.51			BCAM	20.19	10.6412	5.19213	4.16753	0.0104314	0.0694812	5.43039	0.754416
SF1	0.000744048	0.149051	24	10.5	46.4605	145.66	179.94	190.66	188.08	147.99	122.16	104.47	105.24			BCAP29	55.9775	11.4041	3.28145	11.4658	0.0124198	0.0760525	5.88841	0.750042
SF3A2	0.0260417	0.31593	24	12	14.0149	63.46	79.05	85.37	85.56	67.44	70.31	55	51.68			BCAP31	322.86	7.94169	4.23253	7.83293	0.930551	0.982117	22.3687	0.0916033
SF3A3	0.0260417	0.31593	24	12	22.5815	75.4	104.25	117.21	114.91	108.55	90.14	82.08	73.21			BCAR1	56.095	12.5569	3.8266	9.38347	0.0487264	0.165731	9.02214	0.607791
SFMBT1	0.000744048	0.149051	24	12	2.18142	2.64	4.3	5.91	7.4	5.2	2.7	2.33	2.24			BCAR3	101.832	12.6328	5.91237	1.41641	0.515004	0.696257	23.6722	0.185556
SFXN1	0.00595238	0.204267	24	10.5	20.3046	43.67	63.15	73.97	70.1	62.3	42.48	36.24	32.49			BCAS2	82.8588	9.38033	3.10407	12.1433	0.11887	0.275368	8.42252	0.498067
SFXN5	0.0260417	0.31593	24	10.5	1.72357	4.48	6.28	6.11	6.89	5.69	3.78	3.64	3.71			BCAS3	5.41625	1.91437	0.95698	20.3446	0.154797	0.326095	1.8335	0.465848
SGK3	0.00595238	0.204267	24	16.5	2.29456	2.88	7.55	10.97	12.29	13.79	12.4	11.34	11.09			BCAS4	18.5362	2.51819	3.96907	8.83926	0.0936527	0.239245	2.02721	0.552462
SGO1	0.00595238	0.204267	24	12	4.88964	7.11	12.71	13.66	17.46	14.45	10.98	6.97	6.1			BCAT1	41.4138	11.9929	1.1245	19.7047	0.0947152	0.240845	10.4219	0.514413
SGO2	0.0260417	0.31593	24	12	10.0975	12.61	25.1	25.16	28.18	29.5	16.71	12.17	8.27			BCAT2	37.0112	5.53382	1.19346	19.4413	0.0921029	0.236983	4.65354	0.530801
SGTA	0.0260417	0.31593	24	9	21.0647	81.95	88.97	104.48	85.26	76.05	63.56	51.67	45.88			BCCIP	155.236	26.4086	3.35341	11.1909	0.0172761	0.0917832	12.7691	0.773849
SH2B1	0.00595238	0.204267	24	9	3.85904	17.42	19.48	20.65	17.76	16	14.29	9.96	12.29			BCDIN3D	4.17	0.584643	5.18943	4.17784	0.481343	0.666407	0.750303	0.326932
SH2B3	0.0260417	0.31593	21	15	3.13248	15.17	14.3	15.6	19.69	23.07	18.03	14.31	13.1			BCHE	1.65	0.728007	2.21438	15.5417	0.200969	0.383339	0.400905	0.725125
SH2D4A	0.0260417	0.31593	24	10.5	5.55079	13.45	22.88	17.54	16.26	14.53	10.84	6.57	6.79			BCKDHA	22.5075	5.40446	0.723864	21.235	0.0372777	0.141845	3.57335	0.646639
SH3BP1	0.00595238	0.204267	24	13.5	12.4133	37.7	41.18	55.75	63.8	57.73	42.31	41.92	32.5			BCKDHB	10.0525	0.438987	2.46348	14.5902	0.942933	0.986327	2.82673	0.0189289
SH3GL1	0.0260417	0.31593	24	10.5	18.1585	101.81	115.8	125.12	118.4	108.85	90.26	92.58	79.22			BCKDK	43.8837	5.85616	3.05799	12.3194	0.0202751	0.0999645	3.23658	0.723684
SHANK2	0.015997	0.31593	21	13.5	0.132583	0.06	0.35	0.36	0.47	0.43	0.2	0.14	0.14			BCL10	32.8362	2.66112	2.07128	16.0883	0.0149726	0.0844764	0.924027	0.869027
SHCBP1	0.00595238	0.204267	24	12	15.3195	17.24	32.97	38.68	44.99	42.88	32.26	16.94	14.26			BCL11A	2.80875	0.468633	2.55065	14.2572	0.580123	0.751538	0.674866	0.278376
SHFL	0.0260417	0.31593	24	12	8.78934	26.68	36.65	36.79	46.08	34.5	34.09	18.69	21.63			BCL11B	6.6225	2.19638	3.70386	9.85229	0.00376509	0.0420341	0.568673	0.922684
SHLD2	0.0260417	0.31593	24	10.5	3.81131	24.31	30.57	31.21	25.8	28.29	24.03	22.83	23.17			BCL2	0.62375	0.216233	3.35015	11.2034	0.805696	0.916877	0.186634	0.517809
SHMT1	0.0260417	0.31593	21	13.5	8.06102	24.93	32.44	36.18	43.99	40.27	38.59	26.95	28.77			BCL2L1	114.009	25.1208	0.794598	20.9649	0.0253918	0.113684	15.1005	0.688861
SHPK	0.0260417	0.31593	24	9	3.28274	10.98	11.65	11.77	11.01	9.26	7.12	5.54	5.4			BCL2L10	1.24875	0.169879	3.54732	10.4502	0.878227	0.958394	0.215894	0.331248
SHTN1	0.0260417	0.31593	24	12	3.81131	9.07	12.97	14.99	16.47	14.31	9.51	10.23	8.29			BCL2L11	2.715	1.58364	4.1577	8.11877	0.0191996	0.0971983	0.614732	0.841503
SIPA1	0.00595238	0.204267	24	13.5	4.46184	4.73	6.4	12.1	16.41	11.06	6.95	5.81	4.52			BCL2L12	63.555	16.1	2.72677	13.5845	0.00304632	0.0380226	6.3068	0.839058
SIPA1L2	0.0260417	0.31593	24	10.5	0.318198	0.91	1.09	1.32	1.28	1.06	0.39	0.74	0.75			BCL2L13	36.1625	4.93036	1.67292	17.6099	0.500444	0.683474	9.04819	0.191941
SKA1	0.00595238	0.204267	24	13.5	7.13117	12.79	22.08	24.56	26.88	25.89	21.46	15.15	12.1			BCL2L2	37.3362	7.45378	0.873163	20.6648	0.144295	0.311499	7.36261	0.45053
SKA2	0.0260417	0.31593	24	15	10.4121	35.77	53.48	54.58	57.93	58.89	57.46	36.5	44.41			BCL2L2-PABPN1	5.89875	2.46255	4.10278	8.32853	0.00512837	0.0492577	0.864784	0.866435
SKA3	0.000744048	0.149051	24	12	14.3543	16.33	34.03	39.28	39.76	34.56	29.44	14.38	13.39			BCL3	13.6975	2.66345	2.60023	14.0679	0.126914	0.287099	2.4212	0.491894
SKP2	0.0260417	0.31593	24	10.5	14.4374	20.15	43.29	48.06	40.09	35.84	28.87	18.79	19.86			BCL6	4.4625	0.78516	1.78827	17.1693	0.542694	0.722665	1.39855	0.201371
SLC16A2	0.000744048	0.149051	24	10.5	12.8269	29.83	40.72	41.76	41.24	30.4	22.84	19.49	20.95			BCL7A	19.5075	3.28141	3.69217	9.89694	0.155845	0.327625	3.25206	0.448885
SLC25A10	0.0260417	0.31593	24	12	6.44705	17.98	20.81	28.87	24.02	21.92	16.76	12.07	11.88			BCL7B	49.6525	10.4694	4.13839	8.1925	0.00181178	0.0302425	3.6331	0.869164
SLC25A13	0.000744048	0.149051	21	13.5	8.17769	25.12	30.49	35.99	45.14	44.27	34.37	27.51	26.57			BCL7C	100.974	6.03043	4.1066	8.31393	0.696414	0.839887	15.4525	0.108607
SLC25A30	0.0260417	0.31593	21	13.5	3.63806	11.03	19.07	20.32	27.34	23.41	14.83	16.72	13.88			BCL9	4.12375	1.24805	3.28562	11.4499	0.0464444	0.161583	0.524488	0.819164
SLC25A40	0.0260417	0.31593	21	13.5	1.74479	4.76	7.77	10.13	8.18	10.56	7.92	7.74	7.12			BCL9L	38.7125	8.66016	3.80429	9.46867	0.126587	0.286567	8.20581	0.471192
SLC25A43	0.00595238	0.204267	21	13.5	2.17435	21.68	23.57	25.33	26.64	27.61	24.76	23.38	23.16			BCLAF1	73.2963	11.731	2.40765	14.8034	0.280944	0.473253	15.1544	0.324044
SLC25A44	0.00595238	0.204267	24	9	5.52074	20.46	22.37	22.6	21.05	17.75	14.16	12.55	13.28			BCLAF3	2.8375	0.395143	0.254077	23.0295	0.619481	0.781575	0.510176	0.324282
SLC27A4	0.0260417	0.31593	24	9	7.9797	28.03	32.82	32.68	30.62	23.21	21.5	15.12	17.39			BCOR	6.0275	2.33371	3.7576	9.64702	0.0120542	0.0747406	1.04234	0.800408
SLC29A1	0.00595238	0.204267	24	10.5	11.9943	24.5	37.81	44.64	40.36	29.64	28.18	13.85	15.05			BCORL1	2.1425	1.15516	2.94453	12.7527	0.0657319	0.196697	0.578377	0.761403
SLC30A6	0.0260417	0.31593	21	12	4.27092	14	20.6	23.76	24.71	21.59	17.28	17.11	17.78			BCR	26.3025	2.25024	4.32002	7.49873	0.503661	0.686334	4.06415	0.196947
SLC35C1	0.0260417	0.31593	24	7.5	4.31865	31.87	31.91	26.06	22.68	21.77	21.44	20.1	22.36			BCS1L	47.8338	3.8303	3.6409	10.0928	0.0170645	0.0913583	1.65744	0.810336
SLC35G1	0.0260417	0.31593	24	9	2.11778	4.75	6.61	8.41	4.76	3.91	3.39	1.98	1.76			BDH1	14.7937	2.0898	3.59473	10.2691	0.371731	0.564844	3.04933	0.273121
SLC37A1	0.00595238	0.204267	21	12	1.20738	4.37	5.87	6.11	8.15	5.98	4.67	4.02	4.71			BDH2	10.6837	1.66733	1.93652	16.603	0.161727	0.335146	1.56895	0.474641
SLC37A4	0.0260417	0.31593	21	13.5	2.25921	17.06	20.71	20.82	22.32	23.91	20.8	18	18.6			BDKRB1	2.98625	1.63559	1.37254	18.7573	0.0324475	0.130939	0.840496	0.751829
SLC38A5	0.0260417	0.31593	24	9	25.8907	198.81	206.38	211.29	184.12	163.23	162.04	148.51	174.83			BDKRB2	10.3613	2.28438	3.62391	10.1577	0.0350262	0.136879	1.35666	0.694023
SLC38A7	0.00595238	0.204267	24	9	3.7512	12.31	16.18	17.29	14.66	11.73	9.22	9.47	10.28			BDP1	10.09	2.95638	3.1775	11.8628	0.0948043	0.241002	2.47354	0.533322
SLC39A1	0.0260417	0.31593	24	13.5	16.9352	107.71	119.53	130.41	141.65	132.68	122.65	101.42	106.85			BECN1	92.7062	6.70072	3.18062	11.8509	0.0662789	0.197475	4.37676	0.652188
SLC39A3	0.0260417	0.31593	24	9	5.61089	27.51	32.87	37.26	30.34	26.61	25.06	22.28	21.84			BEGAIN	0.565	0.190494	5.43823	3.2275	0.840284	0.939065	0.133003	0.621368
SLC39A7	0.0260417	0.31593	24	10.5	16.617	126.9	152.22	160.09	137.62	135.39	122.6	120.5	118.56			BEND3	4.07125	2.07587	4.0577	8.50073	0.00634516	0.0547614	0.677875	0.882384
SLC43A3	0.0260417	0.31593	24	9	29.3661	83.25	103.05	102.49	95.54	77.23	67.93	36.06	39.72			BEND6	2.3375	0.468577	6.07298	0.802919	0.541914	0.722009	0.581118	0.342167
SLC44A4	0.0260417	0.31593	24	6	0.480833	1.54	1.5	0.85	0.69	0.32	0.19	0.47	0.55			BEND7	2.465	0.346565	4.23084	7.83937	0.677753	0.827628	0.482322	0.292303
SLC4A1AP	0.0260417	0.31593	24	12	5.32805	21.38	28.01	31.1	32.26	29.99	24.57	24.85	20.35			BEST1	1.59375	1.26892	0.369615	22.5882	0.104563	0.255547	0.931292	0.59762
SLC4A2	0.00595238	0.204267	24	12	14.6513	40.13	42.71	53.37	66.14	47.85	32.16	28.69	22.48			BET1	45.28	12.099	1.31161	18.99	0.0143539	0.0821757	6.54131	0.732399
SLC4A4	0.0260417	0.31593	21	10.5	0.44371	0.53	1.37	1.17	1.09	0.76	0.52	0.42	0.54			BET1L	34.3762	4.53618	4.86138	5.43089	0.108773	0.261299	3.97988	0.50963
SLC5A6	0.0260417	0.31593	24	9	8.59488	28.21	36.56	35.91	33.73	27.04	22.94	18.01	20.21			BEX1	5.21875	1.8805	3.95596	8.88934	0.0736123	0.209212	1.37632	0.598954
SLC6A11	0.0260417	0.31593	24	7.5	2.83903	5.11	11.57	6.1	2.39	1.22	1.32	1.54	2.29			BEX2	16.2462	14.5594	0.448421	22.2872	0.0319364	0.130136	9.55969	0.649814
SLC6A9	0.0260417	0.31593	24	21	14.3295	7.56	7.17	7.05	15.23	22.77	25.5	37.91	36.1			BEX3	188.928	39.4746	1.40205	18.6446	0.156637	0.328656	37.848	0.46531
SLFN11	0.0260417	0.31593	24	15	4.29567	3.06	8.32	13.85	16.76	16.81	13	10.95	10.47			BEX4	51.3987	15.0794	1.1898	19.4553	0.00325234	0.0389937	6.04571	0.832692
SLITRK5	0.0260417	0.31593	24	12	0.406586	0.18	0.83	0.72	0.94	0.62	0.45	0.14	0.13			BFAR	60.28	5.42027	2.22483	15.5018	0.236769	0.423751	6.30721	0.371395
SLTM	0.00595238	0.204267	21	13.5	13.23	35.46	52.47	67.48	69.44	65.66	54.05	47.74	45.73			BFSP1	2.71125	0.964528	5.55174	2.79393	0.135542	0.299264	0.618067	0.660818
SMARCD2	0.00595238	0.204267	21	13.5	5.11592	53.98	67.77	68.27	77.42	72.89	68.93	67.49	66.23			BHLHA15	1.38375	1.04735	0.810251	20.9051	0.16369	0.337613	0.861677	0.541685
SMC2	0.0260417	0.31593	21	13.5	9.37447	13.92	21.34	28.99	39.38	36.07	22.49	22.92	14.19			BHLHB9	2.46	1.26705	3.41143	10.9693	0.0253259	0.113593	0.331115	0.921349
SMC4	0.00595238	0.204267	24	13.5	27.0433	47.65	74.61	97.25	105.48	130.01	77.18	73.09	44.92			BHLHE40	75.5475	36.5984	1.61495	17.8313	0.0175412	0.0925218	20.9752	0.708929
SMPD2	0.0260417	0.31593	24	9	1.67584	15.23	16.37	16.01	14.27	13.98	12.37	11.92	13.93			BHLHE41	0.43875	0.0541134	4.06935	8.45622	0.986501	0.99835	0.230032	0.0423945
SMPD4	0.0260417	0.31593	24	12	17.2711	61.82	70.95	84.99	81.49	74.72	59.87	47.49	44.3			BICC1	6.62	2.49545	3.5032	10.6188	0.00998247	0.0681082	1.08536	0.808758
SMYD5	0.0260417	0.31593	24	10.5	6.68216	31.72	39.89	41.59	36.87	35.66	31.28	27.84	22.16			BICD1	6.69375	1.49627	3.91494	9.04602	0.377754	0.570036	2.16619	0.276252
SNRNP48	0.0260417	0.31593	24	10.5	2.26981	6.94	10.11	10.98	8.91	8.43	7.44	5.47	5.66			BICD2	53.4813	12.022	4.16123	8.10527	0.0096214	0.0669471	5.91218	0.767867
SNRPA	0.0260417	0.31593	24	18	46.213	100.66	109.22	116.28	149.82	182.61	194.61	180.66	177.07			BICDL1	2.945	0.10841	5.48256	3.05818	0.971494	0.994643	0.736395	0.0170428
SNX10	0.0260417	0.31593	24	15	4.278	9.78	10.08	16.69	15.51	18.21	14.77	11.65	10.06			BICRA	2.665	0.360268	3.47492	10.7268	0.612867	0.777241	0.318128	0.50641
SOAT1	0.0260417	0.31593	21	12	8.91308	25.71	48.37	36.42	78.73	36.2	32.29	21.7	26.88			BICRAL	3.77375	0.793264	1.35397	18.8282	0.400298	0.592792	1.04249	0.316573
SP100	0.0260417	0.31593	24	15	33.6547	48.58	63.95	100.61	126.48	126.98	98.67	81.88	70.32			BID	29.7587	5.61633	4.53893	6.66257	0.0414718	0.150967	3.79481	0.636672
SP110	0.00595238	0.204267	24	13.5	14.5735	10.15	21.16	29.74	40.59	31.58	22.39	9.46	8.8			BIK	15.4712	3.08716	1.34176	18.8749	0.181278	0.359472	3.24632	0.419779
SPAG1	0.0260417	0.31593	24	12	4.71287	12.67	14.85	18.59	18.16	15.85	12.96	7.15	7.66			BIN1	42.9275	3.9977	2.8218	13.2215	0.0366731	0.140624	2.42102	0.685661
SPAG5	0.0260417	0.31593	24	13.5	12.7562	20.29	32.3	38.26	49.49	51.24	27.93	27.44	14.74			BIN3	32.2713	8.07212	4.40975	7.15601	0.104933	0.25617	7.20524	0.501018
SPATA13	0.00595238	0.204267	24	10.5	0.519723	0.99	1.54	1.79	1.26	1.04	0.7	0.39	0.63			BIRC2	86.5037	15.797	3.35526	11.1839	0.0240939	0.11037	9.37094	0.694506
SPATA5	0.0260417	0.31593	21	13.5	1.37886	1.82	3.19	4.76	6.23	5.6	3.34	4.2	2.64			BIRC3	5.96875	3.25632	2.01381	16.3078	0.00895147	0.0647052	1.49562	0.79133
SPDL1	0.0260417	0.31593	24	12	17.5751	34.26	52.9	53.43	58.67	60.6	45.9	28.31	22.11			BIRC5	76.1437	23.9154	3.17165	11.8852	0.0012221	0.0254822	7.97412	0.877986
SPEG	0.0260417	0.31593	24	0	2.55089	15.35	14.08	10.53	13.23	11.15	14.23	16.62	16.94			BIRC6	12.2225	3.55767	3.12976	12.0452	0.12111	0.278591	3.26547	0.487068
SPICE1	0.000744048	0.149051	24	12	1.73771	3.96	5.39	6.85	7.11	6.23	4.34	3.95	3.94			BIVM	19.9475	3.94339	2.68955	13.7267	0.0802121	0.219671	3.1642	0.554072
SPIRE2	0.015997	0.31593	21	12	0.346482	0.75	1.13	1.3	1.87	1.13	1.01	0.61	1.06			BIVM-ERCC5	0.455	0.444408	4.24049	7.80253	0.503865	0.686408	0.428254	0.462796
SPOCD1	0.0260417	0.31593	24	6	7.53776	25.74	25.02	15.13	10.21	6.19	6.48	8.68	11.82			BLCAP	107.065	4.94447	4.21467	7.90116	0.177564	0.354985	3.412	0.626867
SPOCK1	0.0260417	0.31593	21	13.5	0.643467	2.05	2.83	3.22	4.46	3.78	2.85	2.97	2.16			BLM	13.8038	7.38518	3.52603	10.5316	0.0374497	0.142059	4.98938	0.636727
SPR	0.00595238	0.204267	24	10.5	6.9155	32.12	35.52	39.11	35.76	30.39	29.86	18.36	21.2			BLMH	6.2175	3.09755	0.756239	21.1114	0.0609581	0.188771	2.28733	0.59467
SPRR2A	0.0260417	0.31593	24	6	10.4369	49.09	29.77	19.98	9.61	5.68	6.15	8.22	10.79			BLNK	2.17125	0.183102	4.48752	6.85893	0.879059	0.958576	0.366328	0.166573
SPRR2D	0.00595238	0.204267	24	4.5	102.371	330.28	234.24	145.44	83.58	50.27	70.22	190.19	215.79			BLOC1S1	80.7225	7.08603	5.84019	1.69211	0.0450201	0.158027	4.49632	0.665207
SPTB	0.00595238	0.204267	24	10.5	0.222739	0.3	0.4	0.42	0.52	0.39	0.12	0.07	0.08			BLOC1S2	56.6538	5.27146	6.27356	0.0367511	0.420283	0.611275	8.43713	0.237975
SREBF1	0.0260417	0.31593	24	15	3.03526	26.16	39.54	40.04	46.38	43.8	42.33	41.2	39.41			BLOC1S3	9.0275	0.971782	0.518045	22.0212	0.274246	0.466281	0.986723	0.436923
SRPX	0.00595238	0.204267	24	16.5	20.7324	98.59	114.78	121.14	143.42	158.67	150.43	139.07	137.93			BLOC1S4	17.6575	2.982	5.12088	4.43966	0.126571	0.286567	2.72182	0.489861
SRRT	0.0260417	0.31593	24	12	36.7059	89.65	105.02	115.35	130.44	100.95	78.02	48.42	45.29			BLOC1S5	9.92875	1.57344	2.76556	13.4363	0.110081	0.263253	1.23409	0.565303
SRSF1	0.00595238	0.204267	24	12	38.2474	109.96	146.52	166.79	166.11	157.29	119.94	98.84	94.49			BLOC1S6	29.2963	2.54886	1.99985	16.3611	0.548638	0.727067	4.99217	0.17256
SRSF11	0.0260417	0.31593	21	10.5	15.1975	52.34	89.61	95.28	90.32	88.62	76.36	66.93	79.94			BLVRA	96.985	17.2514	1.6351	17.7544	0.0445847	0.15713	11.8839	0.627677
SS18	0.0260417	0.31593	24	12	15.9983	66.16	85.15	81.81	89.29	89.05	66.94	62.79	58.47			BLVRB	59.1512	17.8845	0.876448	20.6522	0.00872518	0.0638464	8.75718	0.76941
SSB	0.0260417	0.31593	21	15	14.9748	197.42	212.71	241.66	233.56	288.02	219.03	217.72	196.62			BLZF1	48.7137	8.61503	3.14359	11.9924	0.000608579	0.0191256	2.34055	0.91553
SSBP4	0.0260417	0.31593	21	13.5	6.15713	21.2	27.3	32.86	36.14	30.82	30.29	23.79	26.46			BMERB1	4.7	0.222756	1.74214	17.3455	0.897189	0.96744	0.797085	0.0588055
SSX2IP	0.00595238	0.204267	21	12	3.80247	6.05	12.5	13.55	17.49	12.96	8.88	7.73	8.06			BMI1	14.1137	2.84838	3.75834	9.64422	0.306274	0.501107	3.79063	0.311158
ST3GAL2	0.00595238	0.204267	24	12	1.4478	3.07	4.85	5.21	6.09	4.4	3.24	2.81	2.8			BMP1	57.5075	10.6961	4.53191	6.6894	0.0332981	0.132947	6.91691	0.656712
ST3GAL5	0.00595238	0.204267	24	9	7.14531	24.12	27.04	28.61	25.61	21.98	20.01	10.71	10.85			BMP2	4.8075	1.07087	4.00244	8.7118	0.183403	0.362015	0.922423	0.518816
STAMBPL1	0.00595238	0.204267	21	12	2.0948	4.66	8.6	10.59	11.05	9.19	8.59	6.31	7.19			BMP2K	13.8387	2.77574	3.96923	8.83868	0.0470058	0.16269	1.85202	0.642478
STARD13	0.00595238	0.204267	24	10.5	4.20198	7.54	12.24	14.02	12.53	11.71	7.06	5.85	5.78			BMP4	4.5875	3.596	3.49966	10.6323	0.000454518	0.0172002	0.831945	0.93729
STAT1	0.00595238	0.204267	24	15	63.4522	65.71	80.48	117.87	225.5	220.41	131.46	109.34	75.44			BMP6	3.58625	4.74955	5.0639	4.65733	0.0801947	0.219671	3.90289	0.542279
STAT5A	0.0260417	0.31593	24	6	1.25865	7.27	3.77	2.7	1.98	1.16	0.93	1.36	1.54			BMP8A	0.57125	0.0814071	0.268812	22.9732	0.969588	0.994439	0.215582	0.102394
STIMATE	0.0260417	0.31593	24	10.5	4.12243	13.14	16.81	17.79	17.13	15.2	10.91	11.14	10.62			BMPR1A	9.76	1.90435	3.37179	11.1207	0.0255941	0.114344	0.917009	0.775289
STIP1	0.0260417	0.31593	24	13.5	70.3112	212.34	227.86	292.76	325.19	292.87	248.12	166.79	169.27			BMPR1B	1.00875	0.450596	3.91494	9.04602	0.45576	0.644026	0.294802	0.651445
STK38	0.0260417	0.31593	21	12	5.56316	22.03	30.68	33.01	35.36	30.46	26.12	23.67	24.16			BMPR2	13.6525	2.48381	3.26064	11.5453	0.134044	0.296819	2.28487	0.485961
STRBP	0.000744048	0.149051	21	13.5	2.93096	5.05	7.12	9.71	12.1	11.84	8.96	6.87	6.4			BMS1	55.4637	14.2249	3.61346	10.1976	0.438816	0.629104	23.8322	0.221797
STX1B	0.0260417	0.31593	24	0	0.16617	0.21	0.19	0.15	0.07	0.13	0.34	0.43	0.52			BMT2	6.28875	0.668209	3.6464	10.0718	0.466319	0.652801	0.900386	0.305851
SUCLA2	0.00595238	0.204267	24	15	7.08167	37.81	45.45	52.89	54.36	54.64	49.06	46.28	40.43			BNC1	103.721	11.0014	2.86519	13.0558	0.154134	0.325138	10.6586	0.460128
SUFU	0.0260417	0.31593	24	13.5	1.68645	4.91	6.76	7.96	9.91	8.13	5.32	5.99	4.66			BNC2	0.31125	0.134564	3.17293	11.8803	0.913712	0.975553	0.0851565	0.6664
SULT1A4	0.00595238	0.204267	24	12	0.0777817	0.06	0.11	0.19	13.83	0.09	0.07	0.05	0			BNIP1	20.56	0.843579	3.2522	11.5775	0.75458	0.880708	2.35914	0.092798
SUV39H1	0.0260417	0.31593	24	12	7.56074	17.46	26.1	27.96	28.69	20.81	19.27	10.29	11.1			BNIP2	30.7237	4.43543	2.3501	15.0233	0.034497	0.135624	2.78005	0.670659
SYDE1	0.00595238	0.204267	24	10.5	3.27037	12.26	13.22	16.54	15.46	12.52	11.14	8.49	7.55			BNIP3	67.7313	12.8326	1.77002	17.239	0.00700151	0.0572471	5.79806	0.796699
SYN1	0.000744048	0.149051	24	0	0.325269	0.79	0.55	0.37	0.36	0.41	0.65	0.95	1.73			BNIP3L	27.2413	7.78574	0.512827	22.0411	0.0161265	0.0883258	4.28905	0.724982
SYNGR2	0.0260417	0.31593	24	3	14.7838	60.05	50.53	49.8	38.3	34.79	36.08	58.4	59.73			BOC	5.45	1.82573	3.73425	9.73623	0.0846034	0.226718	1.39098	0.579519
SYNGR3	0.0260417	0.31593	24	22.5	0.551543	1	0.63	0.73	0.77	0.99	1.37	2.34	2.02			BOD1	54.395	11.2257	0.784251	21.0044	0.137208	0.301714	10.9296	0.457684
SYNM	0.0260417	0.31593	24	9	0.629325	1.21	1.81	1.34	1.36	0.69	0.44	0.27	0.49			BOD1L1	13.205	2.66107	3.11483	12.1022	0.421223	0.612186	4.2721	0.236874
SYTL4	0.0260417	0.31593	24	12	0.685894	0.6	1.24	2.05	1.75	1.13	0.73	0.45	0.35			BOK	29.23	5.3353	4.16416	8.09407	0.171644	0.347152	5.57949	0.422468
SZRD1	0.0260417	0.31593	24	12	21.1018	95.08	111.97	115.89	122.42	109.16	88.22	80.17	75.56			BOLA1	16.6675	1.92059	2.39181	14.864	0.270209	0.461602	2.30841	0.356406
TACC3	0.00595238	0.204267	24	12	35.5675	59.57	91.25	97.01	131.7	109.6	90.31	45.19	40.68			BOLA2	91.7675	3.25521	2.58782	14.1152	0.997423	0.999813	104.023	0.000782792
TAF1A	0.00595238	0.204267	21	13.5	1.85439	8.82	15.07	17.52	18.25	17.75	16.01	15.45	13.34			BOLA2-SMG1P6	63.8375	4.55378	0.240431	23.0816	0.0780284	0.216097	3.31316	0.601799
TAF9B	0.0260417	0.31593	24	15	2.29279	11.77	14.69	17.28	16.79	18.91	16.2	15.06	13.73			BOLA2B	182.439	25.7461	4.3873	7.24176	0.914528	0.976222	138.303	0.0269755
TANGO6	0.00595238	0.204267	21	13.5	3.92621	5.38	11.14	13.73	16.59	15.15	8.36	8.27	7.15			BOLA3	185.371	20.6134	1.55136	18.0742	0.194717	0.376539	17.7312	0.519512
TAP2	0.0260417	0.31593	21	13.5	12.042	46.69	57.31	68.99	87.63	78.72	60.51	63.3	50.57			BOP 1.00	97.3175	38.7215	3.78034	9.56016	0.0115054	0.072934	20.1721	0.746691
TARS1	0.0260417	0.31593	24	16.5	46.1776	160.76	180.57	233.93	259.43	295.87	243.73	258.45	221.05			BORA	16.4587	3.73036	3.13093	12.0407	0.0801782	0.219671	2.99351	0.554031
TATDN2	0.0260417	0.31593	24	10.5	6.10056	23.5	28.46	34.83	28.87	28.45	19.87	20.51	17.01			BORCS5	4.385	0.413315	5.65076	2.41568	0.953743	0.990293	2.99395	0.0150173
TBC1D1	0.0260417	0.31593	21	13.5	5.5172	22.06	29.86	28.5	47.79	36.07	35.55	28.21	26.8			BORCS6	12.3287	0.491633	1.46103	18.4193	0.857364	0.947821	1.85423	0.0532452
TBC1D10B	0.00595238	0.204267	24	10.5	6.07582	28.91	33.72	38.15	36.57	31.54	26.86	26.52	23.12			BORCS7	10.5062	1.66946	4.47783	6.89596	0.137222	0.301714	1.46554	0.50935
TBC1D2B	0.0260417	0.31593	24	10.5	8.10698	18.39	25.08	28.02	26.84	23.67	13.62	15.36	12.14			BORCS8	30.0413	6.21501	3.44874	10.8268	0.00512232	0.0492577	2.60582	0.819845
TBC1D3L	0.0260417	0.31593	24	0	2.49962	8.02	6.59	4.62	5.07	4.78	6.95	9.11	10.9			BORCS8-MEF2B	2.40625	0.490226	2.3188	15.1428	0.444275	0.634264	0.390973	0.557078
TBCCD1	0.0260417	0.31593	21	12	3.22794	8.78	13.94	15.46	15.08	14.39	10.74	9.98	10.64			BPGM	39.6613	11.2658	4.52644	6.71028	0.336638	0.531065	16.0636	0.282378
TCAF2	0.00595238	0.204267	21	12	0.827315	0.79	1.16	2.27	2.64	1.75	1.53	0.52	0.92			BPHL	10.1075	0.498042	3.67473	9.96356	0.809269	0.919391	1.55797	0.0755744
TCEAL3	0.0260417	0.31593	21	0	4.32573	46.13	40.25	42.33	35.2	42.89	46.32	49.09	44.6			BPNT1	21.7763	5.87111	3.21393	11.7237	0.00145134	0.0273688	1.93091	0.880898
TCEAL9	0.0260417	0.31593	24	18	23.8419	74.51	78.2	97.64	112.13	133.7	126.75	115.11	110.43			BPNT2	36.25	6.12436	3.58662	10.3001	0.137848	0.302555	5.91856	0.461381
TCF19	0.00595238	0.204267	24	10.5	17.31	33.41	51.11	56.11	55.44	41.43	35.8	15.32	15.34			BPTF	9.785	2.15677	3.66855	9.98718	0.179433	0.357383	2.20534	0.433476
TCF3	0.0260417	0.31593	21	13.5	6.52306	34.08	44.96	44.29	59.93	46.91	43.55	37.93	36.82			BRAF	4.6175	0.812066	1.59581	17.9044	0.493376	0.677373	1.31786	0.23299
TCHP	0.0260417	0.31593	24	12	7.38219	17.41	27.78	29.33	31.53	27.27	19.72	18.78	17.27			BRAP	15.3837	1.48604	3.91659	9.03971	0.0818368	0.222031	0.897272	0.686947
TCOF1	0.0260417	0.31593	24	13.5	35.7831	58.84	85.15	115.91	135.69	119.17	64.56	72.57	38.8			BRAT1	18.9825	4.94737	3.70972	9.8299	0.00045428	0.0172002	1.21932	0.929431
TDG	0.0260417	0.31593	24	10.5	11.4799	37.69	56.69	51.3	41.97	37.76	30.4	26.52	28.74			BRCA1	17.8137	10.8719	3.26115	11.5433	8.98549e-05	0.0108777	2.28442	0.947698
TDP1	0.000744048	0.149051	21	13.5	4.07294	12.58	20.54	22.9	26.26	23.19	20.6	17.1	16.18			BRCA2	4.4975	2.91819	3.22889	11.6665	0.00308687	0.0381956	1.01027	0.869705
TDP2	0.0260417	0.31593	24	10.5	8.58428	45.27	58.46	57.43	52.14	50.17	44.78	38.05	42.83			BRCC3	24.84	6.01489	3.25679	11.56	0.00225699	0.0329957	2.14976	0.862311
TDRD7	0.0260417	0.31593	24	13.5	3.82368	8.25	7.96	11.69	15.18	13.21	8.52	6.04	4.83			BRD1	20.9312	0.202788	2.93824	12.7768	0.987571	0.998947	2.79583	0.00419111
TELO2	0.0260417	0.31593	24	10.5	10.543	30.97	35.21	41.09	35.85	29.3	20.62	17.22	15.21			BRD2	117.539	10.4238	4.94415	5.11475	0.280677	0.473133	12.801	0.346603
TENT5B	0.0260417	0.31593	24	7.5	5.68514	32.04	35.19	30.06	28.3	27.11	22.06	22.1	22.8			BRD3	9.3225	2.96855	2.7599	13.458	0.0574284	0.181876	2.13157	0.608089
TEX10	0.0260417	0.31593	24	12	12.1534	32.48	47.34	52.92	52.11	50.23	39.7	35.11	29.46			BRD3OS	7.8175	1.51508	3.60523	10.229	0.0189026	0.0964192	0.42158	0.911758
TFAP2C	0.0260417	0.31593	24	12	5.81949	19.63	22.36	22.63	22.78	20.15	14.65	12.34	11.82			BRD4	23.1225	0.913588	2.78047	13.3794	0.846061	0.941959	3.45498	0.0529739
TFDP1	0.0260417	0.31593	24	12	48.2141	131.07	167.19	197.58	180.59	161.24	135.55	88.86	86.9			BRD7	47.9787	4.97873	2.51673	14.3868	0.812224	0.921134	17.3952	0.0615039
TGOLN2	0.0260417	0.31593	24	9	11.022	31.96	37.83	40.13	32.79	29.23	16.14	23.24	16.45			BRD8	27.1288	4.93314	3.35497	11.185	0.108346	0.26086	4.38266	0.503374
THOP1	0.0260417	0.31593	24	12	7.54129	25.94	29.74	34.03	39.49	29.36	24.98	21.59	16.77			BRD9	42.8725	15.6764	4.42737	7.08868	0.0211997	0.102576	9.32359	0.693401
TIGAR	0.0260417	0.31593	24	6	1.78544	19.67	19.95	17.05	16.18	14.7	14.09	16.07	15.19			BRF1	16.6375	6.23454	4.40516	7.17352	0.00576672	0.0524473	2.74036	0.805477
TIGD5	0.0260417	0.31593	24	6	1.19147	5.43	5.97	5	4.45	3.14	3.25	3.45	3.47			BRF2	8.48125	1.68435	4.85292	5.46321	0.077273	0.215023	1.18677	0.617074
TIMELESS	0.00595238	0.204267	24	13.5	8.26785	17.06	22.53	28.84	36.83	33.54	20.3	20.1	14.21			BRI3	64.6287	15.6278	0.513352	22.0391	0.0121681	0.0751854	8.12388	0.747505
TIMM23B	0.0260417	0.31593	24	4.5	1.35411	12.67	12.23	11.82	9.38	10.95	8.79	11.28	12.15			BRI3BP	17.4612	11.1763	3.90294	9.09186	0.00103702	0.0234835	3.66897	0.881283
TIMP1	0.0260417	0.31593	24	6	14.3684	303.08	221.63	220.76	211.63	195.22	193.04	206.53	209.33			BRIP1	9.5725	3.09211	3.74757	9.68533	0.0137565	0.0800418	1.54083	0.763132
TK1	0.0260417	0.31593	24	12	39.6899	177.07	172.54	226.69	227.23	215.73	185.88	132.55	110.44			BRIX1	76.3213	18.3709	3.74108	9.71014	0.0287514	0.122183	11.5901	0.667765
TLNRD1	0.00595238	0.204267	24	10.5	2.13193	15.35	16.93	18.48	17.31	15.87	14.41	14.03	11.34			BRK1	209.243	11.119	5.82063	1.76682	0.700709	0.842978	18.6965	0.220542
TLR3	0.0260417	0.31593	24	15	0.661145	0.58	1.53	2.26	2.54	3.29	2.15	1.86	1.55			BRMS1	86.1287	19.2398	4.03609	8.58329	0.0083625	0.0625386	9.12636	0.780483
TMA16	0.0260417	0.31593	24	16.5	2.53144	32.48	42.37	43.06	43.29	48.65	45.9	44.23	42.19			BRMS1L	12.6562	2.04434	3.27706	11.4826	0.0380757	0.143651	1.17053	0.709324
TMCC2	0.0260417	0.31593	21	10.5	0.51442	1.04	1.41	1.73	1.9	1.28	0.65	0.81	1.2			BROX	28.4913	1.23706	1.80353	17.111	0.777371	0.89792	3.78752	0.0786314
TMEM104	0.0260417	0.31593	24	10.5	3.50371	12.05	15.11	15.04	14.03	12.23	9.17	8.33	9.08			BRPF1	11.3775	3.27186	3.98341	8.78451	0.0138401	0.080266	1.64069	0.760849
TMEM106C	0.00595238	0.204267	21	16.5	11.8352	84.15	65.68	94.38	99.19	112.96	100.7	91.07	80.59			BRPF3	9.1225	1.82073	3.61682	10.1848	0.124252	0.283176	1.57645	0.516239
TMEM141	0.0260417	0.31593	24	22.5	14.3154	107	93.49	85.45	96.73	98.63	112.95	117.76	117.8			BRSK1	0.6475	0.189617	2.53942	14.3001	0.84868	0.943751	0.215282	0.382954
TMEM154	0.00595238	0.204267	24	16.5	7.00036	13.95	14.34	22.35	31.2	33.82	24.8	23.33	21.9			BRWD1	12.8675	4.28622	0.787463	20.9921	0.137724	0.302444	4.14617	0.460904
TMEM185A	0.00595238	0.204267	24	10.5	2.32108	11.91	15.19	15.21	12.88	12.09	10.6	9.78	10.46			BRWD3	4.93625	1.77129	2.8146	13.249	0.143189	0.309916	1.63236	0.485059
TMEM19	0.00595238	0.204267	24	12	2.17789	4.79	7.37	7.68	8.34	7.36	5.15	4.31	4.05			BSCL2	27.21	3.0837	2.26371	15.3533	0.0138313	0.0802524	1.37246	0.801533
TMEM199	0.0260417	0.31593	24	9	3.25092	18.14	19.69	19.42	18.35	17.03	15.04	11.86	13.13			BSDC1	32.1313	4.97228	2.66392	13.8246	0.194504	0.376302	5.4355	0.401002
TMEM201	0.0260417	0.31593	24	9	5.61443	13.81	20.69	18.12	14.14	12.98	9.22	5.99	6.14			BSG	775.569	45.8575	0.721442	21.2443	0.695904	0.839515	54.9704	0.357631
TMEM217	0.0260417	0.31593	24	6	0.700036	1.88	1.96	1.07	0.62	0.78	0.24	0.35	1.06			BST1	5.2275	1.0895	3.73283	9.74163	0.420377	0.611275	1.63844	0.261305
TMEM220	0.00595238	0.204267	21	13.5	0.544472	0.34	0.78	1.24	1.97	1.61	0.98	0.86	0.69			BST2	5.37625	1.8209	2.67609	13.7781	0.0909445	0.235609	1.42307	0.567065
TMEM25	0.00595238	0.204267	24	9	2.89207	13.01	19.15	16.92	15.65	12.84	12.02	11.28	12.82			BTAF1	15.3475	3.11709	3.11557	12.0994	0.170447	0.345697	3.20151	0.431291
TMEM265	0.0260417	0.31593	24	3	8.5666	47.32	42.9	32.32	26.67	25.08	35.91	37.64	42.32			BTBD1	48.72	2.96462	3.08623	12.2115	0.448666	0.638267	4.84081	0.230798
TMEM41A	0.00595238	0.204267	24	7.5	6.10587	22.68	29.59	25.39	19.86	17.69	14.8	14.99	15.4			BTBD10	71.95	0.764486	5.15861	4.29555	0.938195	0.984301	4.41248	0.0234508
TMEM44	0.00595238	0.204267	21	12	1.95161	8.24	9.98	12.01	11.63	10.2	8.78	7.2	8.6			BTBD11	5.3675	2.30483	3.41953	10.9384	0.0832182	0.22441	1.8135	0.56374
TMEM65	0.00595238	0.204267	21	13.5	0.756604	3.81	4.57	5.17	5.86	5.85	5.12	4.69	4.18			BTBD19	2.31625	0.42251	0.173624	23.3368	0.69172	0.837014	0.842868	0.167376
TMPO	0.0260417	0.31593	24	13.5	54.9634	51.21	109.91	129.1	129.16	131.66	90.56	51.4	45.05			BTBD2	37.6125	3.30876	1.39625	18.6667	0.544282	0.724171	6.46337	0.173317
TMX2	0.000744048	0.149051	24	9	6.59024	115.55	123.93	133.13	123.32	114.95	114.2	107.49	114.62			BTBD3	15.0938	2.4904	3.27124	11.5048	0.11935	0.276099	2.18906	0.5087
TNFAIP8L1	0.0260417	0.31593	24	15	2.70822	5.01	6.86	6.15	13.06	13.14	9.27	7.01	5.62			BTBD6	56.1737	6.67018	4.26198	7.72045	0.0378718	0.143098	4.27762	0.660463
TNFRSF10D	0.00595238	0.204267	24	7.5	4.57145	21.86	27.74	15.86	12.18	11.4	9.43	11.06	11.54			BTBD7	25.42	4.30566	3.7432	9.70201	0.0109039	0.0709975	2.05427	0.778487
TNFRSF6B	0.0260417	0.31593	24	18	32.1875	153.32	138.22	170.8	184.38	221.43	207.47	209.89	181.39			BTBD8	1.15625	0.659549	1.67879	17.5875	0.27656	0.468473	0.475219	0.606451
TNFSF10	0.0260417	0.31593	21	13.5	1.90212	3.73	3.93	4.9	7.74	5.42	6.71	3.79	3.77			BTBD9	2.20375	0.600209	3.98438	8.78081	0.356274	0.550203	0.511934	0.523737
TOMM40L	0.0260417	0.31593	24	12	5.17602	15.29	20.58	22.34	21.58	17.28	16.93	11.02	9.34			BTD	4.15	0.692916	3.97337	8.82286	0.217706	0.402894	0.290609	0.81976
TOPBP1	0.0260417	0.31593	24	12	10.4175	16.18	30.14	34.6	36.69	33.18	21.7	20.82	16.53			BTF3	966.258	92.3585	0.176243	23.3268	0.392514	0.584654	64.7486	0.619444
TOR1A	0.0260417	0.31593	21	9	5.73817	40.66	51.47	52.14	45.67	43.03	40.29	42.47	43.49			BTF3L4	20.8275	5.17124	1.34854	18.8489	0.0307161	0.126737	3.2513	0.66929
TOR1B	0.0260417	0.31593	24	9	4.07647	18.96	28.51	24.7	19.57	16.8	15.54	15.33	18.36			BTG1	30.1762	11.2235	0.806138	20.9208	0.0211393	0.102443	6.65226	0.694865
TPM1	0.0260417	0.31593	24	6	191.481	551.41	621.35	498.15	341.29	216.51	233.12	246.71	270.81			BTG2	25.885	9.22376	0.994354	20.2018	0.14844	0.316989	9.26923	0.442017
TPM4	0.0260417	0.31593	24	6	186.505	1335.52	1324.02	1158.04	971.24	920.1	899.05	1032.41	1046.21			BTG3	88.9513	16.8464	2.85062	13.1114	0.0126971	0.0768205	8.6132	0.753716
TPX2	0.00595238	0.204267	24	13.5	47.4451	69.9	130.59	139.29	193.67	177.5	127.53	87.08	64.06			BTN2A1	16.13	1.88468	4.96322	5.04191	0.0579622	0.18297	1.16817	0.675574
TRABD	0.000744048	0.149051	24	15	4.85075	52.51	55.11	59.01	62.44	62.47	61.55	58.33	54.33			BTN2A2	6.82875	1.87142	2.65536	13.8573	0.105838	0.257552	1.5454	0.539838
TRAF2	0.0260417	0.31593	24	10.5	10.8859	26.28	34.92	46.45	34.59	29.77	24.09	16.33	15.05			BTN3A1	7.0975	3.238	1.51451	18.215	0.0440236	0.156123	2.18754	0.636733
TRAF5	0.0260417	0.31593	24	9	0.597505	3.7	4.79	4.18	4.04	3.91	3.01	2.95	3.37			BTN3A2	5.36125	1.82448	2.13196	15.8565	0.0115047	0.072934	0.63151	0.869747
TRAIP	0.00595238	0.204267	24	12	3.37113	10.96	12.89	14.25	15.72	13.65	10.89	8.15	7.71			BTN3A3	3.81375	1.65182	1.5841	17.9492	0.0559193	0.179613	1.05445	0.662526
TRDMT1	0.0260417	0.31593	24	15	1.29401	2.21	3.35	3.78	4.59	5.78	4.55	2.48	2.98			BTRC	8.1	1.09645	3.39558	11.0299	0.218338	0.403746	1.03673	0.472244
TRIM14	0.00595238	0.204267	21	13.5	13.4775	14.65	28.5	35.88	51.46	40.09	29.81	16.15	16.67			BUB1	41.31	22.1058	2.92087	12.8431	1.01427e-05	0.00526955	3.29277	0.973014
TRIM16	0.0260417	0.31593	24	4.5	12.9454	70.21	55.9	57.96	39.92	32.9	38.85	47.4	54.6			BUB1B	34.9725	17.1284	3.04862	12.3551	0.000762096	0.0211639	5.35511	0.891119
TRIM21	0.0260417	0.31593	24	10.5	14.4038	34.75	44.67	44.41	51.4	34.77	26.22	14.9	15			BUB1B-PAK6	1.20375	0.494838	3.79559	9.50192	0.765308	0.888182	1.37809	0.0935029
TRIM25	0.00595238	0.204267	24	10.5	21.4554	54.34	73.89	80.04	78.4	68.34	43.96	43.41	42.98			BUB3	170.475	34.4684	3.31626	11.3328	0.00176857	0.0296801	5.44428	0.969758
TRIM27	0.0260417	0.31593	24	10.5	5.38108	53.19	63.46	60.41	58.43	53.46	51.85	50.47	50.97			BUD13	24.4275	6.65286	3.70611	9.84371	0.00310854	0.0382067	2.55119	0.844727
TRIM28	0.000744048	0.149051	24	12	44.2684	202.37	230.81	261.19	277.99	249.41	219.76	178.09	165.63			BUD23	115.749	6.74411	5.41535	3.31487	0.237922	0.4249	6.84381	0.43721
TRIM34	0.000744048	0.149051	21	13.5	3.02111	3.06	5.58	7.5	11.12	9.61	6.2	3.74	3.18			BUD31	179.623	11.0292	6.05718	0.863268	0.394324	0.586168	10.2608	0.48033
TRIM5	0.0260417	0.31593	24	15	13.8876	16.01	27.07	40.72	60.11	55.64	41.59	40.52	34.51			BVES	4.595	0.903656	2.93859	12.7754	0.152676	0.322938	0.542702	0.689254
TRIM68	0.0260417	0.31593	24	10.5	1.48492	7.11	8.89	8.94	7.95	7.3	5.92	5.88	5.82			BYSL	60.7088	21.1578	4.18116	8.02916	0.00182268	0.0302624	7.67481	0.858755
TRIP13	0.0260417	0.31593	24	13.5	20.3152	54.66	58.36	73.4	86.04	86.37	71.47	51.36	37.06			BZW1	400.259	52.2485	3.47348	10.7323	0.202222	0.384668	24.5672	0.783479
TRMT2B	0.0260417	0.31593	21	12	2.32638	6.48	8.53	8.82	12.72	12.01	8.27	7.77	7.94			BZW2	101.88	1.24928	4.02558	8.6234	0.888404	0.962778	4.51583	0.0576932
TRMT61B	0.0260417	0.31593	21	12	4.65983	10.34	22.55	23.09	23.27	21.79	19.19	12.36	17.12			C10orf82	2.46375	1.09854	3.55951	10.4037	0.060861	0.188587	0.454896	0.823492
TRMU	0.0260417	0.31593	24	10.5	5.19723	27.58	27.96	32.17	28.25	23.01	23.71	14.77	15.19			C10orf88	8.56375	0.965122	3.79339	9.51031	0.249052	0.437138	0.906482	0.475576
TRPT1	0.0260417	0.31593	24	21	5.34219	17.82	16.73	14.51	20.11	22.05	22.92	29.25	25.39			C10orf95	1.795	0.76845	1.15289	19.5963	0.156212	0.328195	0.321912	0.820103
TRUB2	0.0260417	0.31593	24	9	2.26274	10.75	13.7	14.31	11.39	10	9.39	8.89	8.82			C11orf1	10.35	2.92327	0.923568	20.4722	0.753361	0.880062	8.69795	0.0828745
TSEN54	0.0260417	0.31593	24	9	5.11945	17.62	22.99	22.36	16.47	14.33	12.56	10.88	12.64			C11orf24	43.2662	9.4672	3.6984	9.87313	0.00393844	0.0430021	3.83084	0.830103
TTC13	0.0260417	0.31593	21	7.5	1.88798	8.57	11.76	10.94	9.77	7.06	7.33	8.31	9.86			C11orf42	0.39125	0.135641	1.6194	17.8143	0.925275	0.980975	0.32927	0.119532
TTC14	0.0260417	0.31593	24	7.5	2.26981	14.52	16.87	15.16	13.57	11.63	9.52	12.38	12			C11orf49	21.405	4.14206	1.77131	17.2341	0.0248427	0.1126	2.40883	0.702862
TTC27	0.0260417	0.31593	21	13.5	6.71751	27.3	35.48	40.62	40.66	42.37	33.54	31.11	27.31			C11orf52	1.7725	0.7277	5.17188	4.24489	0.424258	0.614982	0.983093	0.304751
TTC4	0.0260417	0.31593	24	9	8.76459	44.17	58.27	50.26	48.87	43.69	38.37	32.87	33.2			C11orf54	1.73875	0.271929	1.62729	17.7842	0.800672	0.913163	0.57656	0.151072
TTF2	0.0260417	0.31593	21	13.5	2.33699	4.52	9.53	10.64	11.79	12.17	7.68	7.62	5.8			C11orf58	88.8812	10.325	2.88475	12.9811	0.00622178	0.0543273	4.01232	0.84121
TTI1	0.00595238	0.204267	24	12	7.24431	11	21.03	22.37	24.2	21.22	13.52	12.71	10.76			C11orf68	53.825	0.439873	5.25736	3.91838	0.973328	0.994899	4.04032	0.00939324
TTK	0.0260417	0.31593	21	15	9.75454	21.25	34.13	32.73	47.13	50.18	34.18	27.55	17.42			C11orf71	3.1875	1.38862	0.388883	22.5146	0.200503	0.382882	1.42242	0.432602
TTLL12	0.0260417	0.31593	24	12	17.2569	58.47	75.49	87.53	94.51	82.44	59.05	64.65	57.91			C11orf80	11.6275	0.947628	1.01281	20.1313	0.308416	0.503356	1.00836	0.414017
TTPAL	0.0260417	0.31593	24	7.5	7.63322	25.97	31.38	26.03	25.84	20.5	14.93	15.64	15.11			C11orf91	1.66375	0.308519	1.24332	19.2509	0.791317	0.906914	0.731745	0.124505
TUB	0.00595238	0.204267	24	10.5	1.35765	1.94	2.8	4.45	3.41	3.26	1.83	1.04	1.09			C11orf98	202.301	33.8056	3.52559	10.5333	0.110699	0.263708	24.4164	0.605299
TUBB	0.00595238	0.204267	24	13.5	474.877	1405.99	1591.9	1774.06	2160.76	1918.44	1725.93	1042.59	930.21			C12orf29	22.3788	4.61647	3.94941	8.91435	0.0644404	0.195168	3.5024	0.581569
TUBB4B	0.00595238	0.204267	24	10.5	253.424	1109.87	1139.51	1253.25	1252.32	1036.57	997.6	415.38	437.03			C12orf4	15.9775	5.18226	3.69648	9.8805	0.00231101	0.0331981	1.86055	0.861237
TUBGCP3	0.0260417	0.31593	21	13.5	1.96576	17.16	29.26	29.21	32.14	30.76	30.42	27.94	25.75			C12orf43	15.8338	6.32364	3.93769	8.95914	0.0199539	0.0990633	3.65259	0.705697
TUBGCP4	0.0260417	0.31593	21	13.5	3.30572	7	9.3	13.27	15.76	14.68	10.32	10.33	8.68			C12orf50	2.09125	0.33205	4.41397	7.13987	0.961913	0.991863	2.64545	0.0124468
TYMS	0.0260417	0.31593	24	13.5	51.7708	122.72	150.3	175.82	196.75	190.77	180.04	102.19	91.46			C12orf54	3.6675	0.399865	6.05636	0.866398	0.912788	0.975199	2.02135	0.0303563
TYRO3	0.0260417	0.31593	24	12	1.08541	2.86	3.93	3.9	5.7	3.56	3.02	2.32	1.78			C12orf57	161.447	17.3703	5.98485	1.13957	0.293596	0.486298	21.2192	0.349
U2AF2	0.0260417	0.31593	24	12	38.2615	182.68	202.37	217.08	223.11	189.1	165.42	142.13	128.55			C12orf60	2.8025	0.90385	3.89017	9.14066	0.443962	0.634108	1.37955	0.255624
U2SURP	0.0260417	0.31593	21	13.5	7.24431	32.05	51.14	49.87	55.9	55.56	39.7	38.78	36.79			C12orf73	5.375	0.412378	5.45363	3.16865	0.688636	0.834623	0.754557	0.192861
UBAP2L	0.00595238	0.204267	24	12	28.4062	63.53	94.4	105.02	109.8	99.84	65.21	64.66	54.07			C12orf75	239.002	25.0797	0.475207	22.1848	0.382143	0.57418	21.7679	0.515021
UBASH3B	0.0260417	0.31593	24	12	6.9544	18.52	21.45	26.77	23.03	22.05	13.42	11.49	9.88			C12orf76	2.99625	1.50667	0.669216	21.4438	0.134412	0.297424	1.31902	0.510719
UBB	0.00595238	0.204267	21	16.5	138.114	984.08	859.97	1144.29	1175.88	1266.23	1252.14	1078.25	935.53			C14orf119	52.19	2.76622	2.5851	14.1256	0.970618	0.994439	25.9147	0.00903297
UBE2T	0.0260417	0.31593	21	13.5	36.1508	49.83	95.53	124.21	127.68	123.81	118.41	52.69	60.34			C14orf132	0.51	0.33872	3.1049	12.1402	0.590093	0.758878	0.117536	0.869178
UBQLN1	0.0260417	0.31593	21	13.5	8.89894	71.29	90.77	96.53	105.75	104.68	91.17	93.97	79.37			C14orf28	3.4475	1.257	1.00324	20.1679	0.300441	0.494744	1.55823	0.342363
UBR7	0.00595238	0.204267	24	12	9.75631	20.2	30.61	42.32	31.29	31.26	21.51	17.47	15.2			C14orf93	6.4825	1.50509	1.48013	18.3463	0.222706	0.408552	1.62848	0.405951
UCK1	0.0260417	0.31593	24	9	5.59321	22.91	28.07	29.85	24	21.82	18.79	17.89	15.12			C15orf39	14.2662	5.91838	4.10642	8.31464	0.0426948	0.153252	4.10125	0.6249
UEVLD	0.00595238	0.204267	24	13.5	3.83782	15.43	18.46	19.73	22.22	24.93	18.92	15.88	14.63			C15orf40	11.275	1.73486	2.17149	15.7055	0.177084	0.354481	1.70854	0.452006
UGT8	0.0260417	0.31593	24	13.5	0.912168	0.99	1.33	3.21	2.95	2.1	1.57	1.02	0.95			C15orf61	2.28	0.592996	0.74436	21.1568	0.459122	0.646431	0.743858	0.33705
ULBP3	0.0260417	0.31593	24	7.5	2.28926	6.34	9.42	7.69	4.82	3.41	3.52	3.04	3.79			C15orf62	0.71375	0.0234332	5.97103	1.19236	0.997404	0.999813	0.191829	0.0117971
UMPS	0.0260417	0.31593	24	9	6.41346	15.7	27.23	22.59	18.52	14.4	14.29	8.19	9.22			C16orf46	1.0575	0.0765236	2.02872	16.2509	0.976592	0.995433	0.360867	0.0347245
UNC119B	0.0260417	0.31593	24	9	6.27734	21.93	31.84	28.3	22.85	20.64	15.66	16.55	16.57			C16orf72	33.475	3.94084	0.952727	20.3608	0.684681	0.832018	10.0401	0.109726
UNC93B1	0.00595238	0.204267	21	13.5	2.80191	8.59	11.26	12	21.65	14.97	14.53	10.97	10.65			C16orf74	102.058	18.3274	0.188718	23.2792	0.0665116	0.197971	14.0798	0.57546
UNG	0.0260417	0.31593	24	10.5	25.1447	41.93	80.02	92.37	69.31	57.58	55.42	31.06	35.38			C16orf87	6.27375	1.62331	3.46659	10.7586	0.679054	0.828486	4.05138	0.113817
UPF3B	0.00595238	0.204267	24	10.5	5.73464	13.24	19.44	19.86	18.36	17.08	11.32	8.98	9.23			C16orf91	28.4875	5.09809	5.00875	4.86797	0.143308	0.310064	4.98337	0.45571
UPP1	0.0260417	0.31593	24	21	104.408	196.3	148.83	161.41	195.32	238.3	285.33	463.58	449.55			C16orf95	2.97125	0.581713	1.1707	19.5283	0.487573	0.671699	0.774045	0.311214
UROS	0.0260417	0.31593	24	9	4.34517	60.81	62.7	64.18	61.56	58.4	59.31	49.56	54.3			C17orf100	2.275	0.973139	0.554002	21.8839	0.220312	0.405532	0.911746	0.476813
USB1	0.0260417	0.31593	24	10.5	11.9819	61.62	73.93	72.62	75.96	62.02	61.11	42.76	47.64			C17orf107	0.71375	0.383035	0.920827	20.4827	0.555345	0.733156	0.297094	0.570775
USP14	0.0260417	0.31593	24	12	12.0738	63.63	71.69	84.77	76.37	77.43	65.24	57.08	55.4			C17orf49	89.3787	14.067	0.221621	23.1535	0.0333732	0.133119	8.91767	0.665623
USP15	0.0260417	0.31593	21	13.5	2.90267	12.03	20.23	20.88	30.08	21.62	15.75	17.33	14.69			C17orf58	7.75	0.251759	5.24321	3.9724	0.924132	0.980498	1.24284	0.0317834
USP18	0.00595238	0.204267	24	13.5	9.41866	5.55	10.98	18.32	27.62	18.76	14.45	3.4	3.39			C17orf67	0.99	0.158531	0.833847	20.8149	0.902668	0.970636	0.344578	0.144812
USP30	0.00595238	0.204267	21	9	1.07834	3.18	4.82	4.55	4.41	3.17	2.88	3.02	3.72			C17orf75	14.1337	2.37114	1.34712	18.8544	0.859527	0.948867	9.75191	0.0451602
USP39	0.00595238	0.204267	24	15	11.2289	53.15	61.37	76.4	76.46	77.5	67.89	61.87	57.28			C17orf80	14.8812	4.12859	3.76425	9.62161	0.00102104	0.0233183	1.17451	0.908131
UTP18	0.0260417	0.31593	24	12	11.4516	63.79	69.3	93.86	72.87	80.78	67.07	60.01	54.19			C17orf97	4.75	0.888026	4.92362	5.19318	0.686227	0.833152	2.17375	0.117786
UTP25	0.0260417	0.31593	24	10.5	2.25744	9.43	10.18	10.83	10.66	9.81	6.69	7.51	5.88			C18orf21	37.0838	4.39676	4.64386	6.26177	0.243932	0.431738	5.24661	0.359721
UTP4	0.0260417	0.31593	24	10.5	21.9062	78.25	106.5	112.07	97.84	92.35	82.03	60.43	62.99			C18orf25	20.3525	4.48828	3.96189	8.86669	0.0513191	0.170939	3.19492	0.612224
UXS1	0.00595238	0.204267	21	7.5	9.9596	55.08	60.42	56.84	44.99	42.15	38.48	42.72	46.34			C18orf32	2.425	0.371484	1.7746	17.2215	0.613978	0.777622	0.39151	0.41869
VOPP1	0.000744048	0.149051	24	12	18.1479	79.61	89.57	103.62	107.49	100.84	86.84	67.31	65.81			C18orf54	8.105	3.59192	2.88829	12.9675	0.00141957	0.0270611	1.09635	0.895692
VPS45	0.0260417	0.31593	21	12	2.95571	18	23.77	26.91	28.36	26.83	24.12	22.75	23.54			C19orf12	8.61875	1.04798	5.08097	4.59212	0.184162	0.363138	0.8395	0.5549
VRK1	0.000744048	0.149051	24	12	20.347	43.89	63.52	72.66	73.63	69.4	61.19	39.45	34.74			C19orf25	13.6738	2.05585	4.5464	6.63403	0.266578	0.457847	2.48913	0.353058
WBP4	0.015997	0.31593	21	12	3.57089	20.68	25.44	27.32	29.23	27.32	26.47	19.98	21.04			C19orf33	1131.61	108.533	0.529061	21.9791	0.606604	0.772204	194.467	0.199479
WDCP	0.0260417	0.31593	24	10.5	3.41002	8.58	11.3	11.92	9.09	8.81	5.75	4.25	3.76			C19orf44	4.06375	1.04677	4.27498	7.67079	0.127626	0.288187	0.696284	0.643887
WDHD1	0.0260417	0.31593	21	13.5	5.23789	6.79	14.2	19.51	22.05	20.91	12.39	12.7	9.06			C19orf47	16.195	7.37541	3.87096	9.21403	0.0203142	0.100089	4.3065	0.701176
WDR45B	0.00595238	0.204267	21	10.5	9.09339	68.31	82.6	83.27	74.92	73.75	67.68	67.06	69.91			C19orf53	152.656	9.6505	3.24854	11.5915	0.713839	0.852573	24.9862	0.106617
WDR46	0.00595238	0.204267	24	10.5	11.494	71.38	74.75	79.78	75.43	71.71	63.55	49.12	47.67			C19orf54	4.8125	1.36352	1.40211	18.6443	0.308312	0.503253	1.7304	0.331877
WDR62	0.000744048	0.149051	21	13.5	3.14309	3.5	8.04	8.19	12.49	9.83	8.06	5.17	4.52			C1D	17.2775	2.36642	3.26444	11.5308	0.106605	0.258522	1.97971	0.533377
WDR76	0.0260417	0.31593	24	10.5	6.98975	5.44	18.92	19.41	13.29	10.82	9.53	3.4	4.05			C1GALT1	14.0587	2.99144	1.87774	16.8276	0.282306	0.474762	3.82724	0.328291
WDR77	0.00595238	0.204267	24	10.5	18.1514	80.6	87.76	96.59	92.24	78.73	71.4	48.06	52.66			C1GALT1C1	16.0888	2.71984	3.48311	10.6955	0.0132486	0.0784413	1.24071	0.793579
WDR90	0.0260417	0.31593	21	12	1.03238	3.72	5.89	6.52	7.37	5.16	5.11	4.48	4.85			C1orf109	16.7862	3.91105	3.95709	8.88502	0.0126977	0.0768205	1.94624	0.763627
WDR91	0.0260417	0.31593	24	6	3.06884	20.39	23.37	18.19	17.14	15.38	13.9	13.8	17.15			C1orf112	13.9475	7.71104	2.97398	12.6402	0.000155454	0.0121147	1.75795	0.938995
WNT5A	0.0260417	0.31593	24	12	8.68681	27.62	31.52	37.64	41.52	33.69	25.25	20.55	21.51			C1orf115	0.83625	0.149222	4.46205	6.95622	0.902756	0.970636	0.209818	0.288076
WRAP53	0.000744048	0.149051	24	12	9.60605	25.35	28.72	33.73	38.42	31.46	28.6	12.74	12.14			C1orf116	61.5725	5.7393	6.05852	0.858165	0.329839	0.524507	7.91554	0.296061
WSB2	0.0260417	0.31593	21	13.5	10.0727	74.61	86.08	96.7	105.65	88.41	87.77	74.77	75.21			C1orf122	92.275	18.505	4.96343	5.04111	0.0217802	0.103854	10.7685	0.702597
XAF1	0.0260417	0.31593	21	13.5	5.5225	3.97	10.12	10.74	19.68	15.5	13.36	6.82	7.15			C1orf131	26.965	9.94392	4.54715	6.63118	0.0267613	0.117248	6.21054	0.672229
XRCC3	0.0260417	0.31593	24	10.5	6.5372	19.62	28.02	33.75	27.2	24.52	20.87	16.92	17.11			C1orf159	14.7088	3.4876	3.37639	11.1032	0.00480541	0.0473299	1.35747	0.840779
XRCC5	0.00595238	0.204267	24	13.5	49.4427	246.76	288.61	301.67	354.27	349.65	286.52	251.36	227.4			C1orf162	0.38875	0.116614	4.89396	5.30646	0.943315	0.986409	0.315307	0.0986331
XXYLT1	0.0260417	0.31593	24	12	2.21501	10	12.25	15.6	13.98	11.5	10.88	9.83	9.46			C1orf174	28.9225	3.27929	3.71411	9.81315	0.401756	0.594387	5.09042	0.249251
YIF1A	0.0260417	0.31593	24	3	17.0643	140.05	118.81	118.1	94.09	94.43	99.73	110.93	125.1			C1orf198	9.9525	2.86422	4.29355	7.59986	0.00396567	0.0430957	0.990502	0.869952
YWHAG	0.00595238	0.204267	24	9	42.2143	213.53	261.26	230.25	219.83	202.06	160.59	159.67	161.42			C1orf21	8.795	1.38962	3.877	9.19097	0.0454321	0.158999	0.611497	0.80512
YWHAH	0.0260417	0.31593	24	10.5	65.0326	260.57	306.7	334.34	301.29	283.65	262.43	169.47	171.62			C1orf210	3.16	1.39541	1.26755	19.1583	0.0800879	0.219573	0.943495	0.636352
YWHAQ	0.00595238	0.204267	21	13.5	58.4565	468.62	535.26	550.12	599.89	588.46	574.67	490.17	487.59			C1orf216	10.165	3.30383	4.03186	8.59942	0.00622804	0.0543439	1.37871	0.821232
YY1AP1	0.0260417	0.31593	24	9	4.84898	40.13	47.3	46.24	44.06	39.97	37.39	34.2	37.24			C1orf226	0.41375	0.046262	1.9641	16.4977	0.989864	0.999726	0.195973	0.042678
ZBED1	0.00595238	0.204267	24	10.5	5.86192	13.8	18.9	21.33	18.99	15.58	10.77	9.3	8.17			C1orf35	27.45	8.73094	3.85375	9.27977	0.0280385	0.120681	5.48988	0.669249
ZBED8	0.0260417	0.31593	21	10.5	1.14551	1.84	3.55	4.7	3.05	2.8	2.43	1.37	2.46			C1orf43	184.02	38.7203	0.912698	20.5137	0.0764536	0.213692	28.9941	0.587926
ZBTB40	0.0260417	0.31593	24	10.5	3.3128	5.8	9.47	10.16	9.55	8.32	4.74	4.83	4.1			C1orf50	3.7025	0.0455006	5.33875	3.60746	0.992194	0.999813	0.356951	0.0128321
ZC3H7A	0.0260417	0.31593	24	13.5	7.56958	31.5	37.81	45.82	48.36	46.07	33.13	36.29	28.34			C1orf52	11.4262	1.18371	4.34919	7.38731	0.593045	0.761317	2.4324	0.15928
ZC3HC1	0.00595238	0.204267	24	12	7.47058	21.86	31.93	33.26	38.19	29.61	28.71	21.05	20.81			C1orf53	5.2525	2.06114	4.91356	5.23158	0.159818	0.332758	2.01761	0.455009
ZDHHC18	0.00595238	0.204267	24	10.5	3.15546	16.61	16.9	18.1	17.22	14.19	12.46	12.06	12.43			C1orf56	1.8775	0.258537	3.68587	9.92103	0.856125	0.947039	0.780639	0.0806688
ZFP57	0.0260417	0.31593	24	1.5	7.47058	48.18	40.45	39.38	35.26	29.98	45.25	46.32	61.58			C1orf74	13.535	9.79037	5.05967	4.6735	0.0743365	0.210317	7.95558	0.54783
ZGRF1	0.0260417	0.31593	21	12	1.6122	1.88	5.52	5.97	5.77	5.69	4.23	2.75	3.1			C1QBP	463.045	24.1112	2.76376	13.4432	0.78509	0.902821	43.3923	0.198077
ZIK1	0.0260417	0.31593	24	12	1.09248	3.31	3.82	3.93	4.52	4.12	3.22	1.94	1.81			C1QTNF1	32.6737	9.52999	5.12387	4.42825	0.0427713	0.153252	6.64497	0.621995
ZMAT5	0.00595238	0.204267	24	16.5	2.72766	12.65	13.96	15.35	19.19	19.93	17.11	15.83	14.64			C1QTNF6	23.075	5.91833	4.30972	7.53807	0.0116636	0.0733859	2.98444	0.758806
ZMPSTE24	0.0260417	0.31593	24	12	18.3317	64.72	81.25	92.43	89.23	87.7	62.92	62.16	58.86			C1R	11.9362	1.40865	1.63495	17.755	0.521224	0.70261	2.57753	0.192859
ZMYM3	0.0260417	0.31593	21	13.5	2.64635	5.27	8.11	8.94	13.16	12.07	7.4	7.71	6.77			C1RL	7.7925	0.927988	0.711958	21.2805	0.485963	0.670369	1.51617	0.230588
ZNF141	0.00595238	0.204267	24	10.5	0.724784	2.35	3.02	3.08	2.94	2.67	2.04	1.49	1.84			C1S	5.01875	1.60884	0.546378	21.913	0.231927	0.419055	1.79708	0.390683
ZNF165	0.0260417	0.31593	24	16.5	12.2984	6.43	12.63	23.35	35.84	39.33	37.57	18.88	20.59			C20orf27	75.3088	6.19943	3.57061	10.3613	0.331961	0.526485	8.50174	0.298433
ZNF234	0.000744048	0.149051	21	9	0.898026	3.86	4.56	5.12	4.41	3.84	2.83	2.95	4.11			C20orf96	2.53875	1.00784	2.40418	14.8167	0.16513	0.339513	0.793717	0.56329
ZNF287	0.00595238	0.204267	24	6	0.321734	2.01	2.58	1.92	1.7	1.57	1.39	1.45	1.71			C21orf58	3.42875	1.99296	3.55617	10.4164	0.0110043	0.0712795	0.788551	0.836337
ZNF367	0.0260417	0.31593	24	10.5	6.32861	8.02	16.92	16.67	10.07	10.01	7.36	1.01	1.67			C21orf91	8.87	0.9431	3.66522	9.99988	0.654655	0.81088	2.15125	0.133263
ZNF491	0.015997	0.31593	24	7.5	0.137886	0.36	0.84	0.56	0.36	0.34	0.2	0.26	0.31			C22orf23	22.665	3.37779	0.622147	21.6236	0.594239	0.762383	7.24602	0.148097
ZNF570	0.0260417	0.31593	24	9	0.417193	2.02	3.07	2.11	2.09	1.87	1.84	1.16	1.49			C22orf39	10.44	1.93376	1.16838	19.5371	0.0795317	0.218576	1.43213	0.593261
ZNF581	0.0260417	0.31593	24	0	8.34032	31.51	23.91	25.84	20.06	22.65	28.78	39.18	40.71			C2CD2	15.8975	4.51508	4.00405	8.70565	0.00634733	0.0547614	1.96453	0.808639
ZNF589	0.00595238	0.204267	24	10.5	4.82247	10.76	13.59	19.04	17.96	13.55	11.78	6.75	7.12			C2CD2L	5.505	1.08137	3.47085	10.7423	0.349405	0.543166	1.41901	0.317214
ZNF711	0.00595238	0.204267	24	15	0.698268	0.79	1.48	1.94	2.5	2.52	1.8	1.55	1.19			C2CD3	5.365	2.03185	3.1487	11.9728	0.0603189	0.18728	1.41698	0.621918
ZNF732	0.0260417	0.31593	24	12	1.57331	2.06	4.04	3.56	4.49	3.41	2.15	1.45	0.99			C2CD4C	1.1125	0.204342	4.20424	7.94097	0.839738	0.938907	0.302961	0.26683
ZNF782	0.00595238	0.204267	21	7.5	0.247487	1.14	1.75	2.04	1.06	0.96	0.94	0.99	1.18			C2CD5	20.7075	3.08902	2.31098	15.1727	0.280933	0.473253	3.92704	0.331102
ZNF814	0.00595238	0.204267	24	9	0.502046	3.05	3.72	3.57	3.44	3.03	2.76	1.68	2.77			C2orf16	0.35125	0.108431	3.46731	10.7558	0.94257	0.986195	0.0610876	0.715951
ZNF821	0.0260417	0.31593	21	12	0.827315	1.85	2.72	3.72	3.08	3.24	2.61	0.81	1.89			C2orf42	6.02375	0.570639	4.33	7.46063	0.400068	0.592522	0.460885	0.550842
ZNF823	0.0260417	0.31593	24	9	1.54856	6.13	6.71	7.27	5.42	4.92	4.76	3.39	3.55			C2orf49	11.0725	1.44374	4.23418	7.82661	0.525345	0.706875	2.67038	0.189524
ZPR1	0.0260417	0.31593	24	4.5	1.13137	20.76	19.75	18.21	18.01	17.36	17.47	19.3	19.19			C2orf68	7.4825	1.5774	1.21522	19.3582	0.607121	0.772391	3.41291	0.145951
ZW10	0.0260417	0.31593	24	13.5	8.26431	26.29	30.46	40.55	39.88	38.54	31.11	27.14	23.73			C2orf69	11.7225	3.25932	3.43118	10.8939	0.00138436	0.0268872	0.872511	0.917787
ZWILCH	0.00595238	0.204267	24	15	12.781	24.19	29.42	45	48	50.22	41.03	31.84	27.23			C2orf74	28.3962	3.66594	1.28226	19.1021	0.232568	0.41934	4.27204	0.370714
ZWINT	0.0260417	0.31593	24	12	32.686	55.78	86.78	92.2	113.05	80.44	72.36	29.55	29.71			C2orf76	13.0813	1.95893	5.51064	2.95091	0.149187	0.31786	1.82427	0.479835
ZYX	0.00595238	0.204267	24	4.5	33.8032	342.29	231.3	210.44	170.57	155.53	169.55	182.04	182.05			C2orf81	2.235	0.229425	0.658584	21.4844	0.832048	0.934583	0.446824	0.174175
																C2orf88	0.545	0.204165	4.19411	7.97966	0.81668	0.92398	0.0910681	0.800831
																C3	6.54125	1.45504	4.3749	7.2891	0.201634	0.384217	1.49146	0.432273
																C3orf14	28.4675	5.80506	2.84608	13.1288	0.642772	0.801393	13.6721	0.126045
																C3orf18	1.31625	0.340979	1.9586	16.5187	0.628085	0.78868	0.299974	0.508276
																C3orf33	3.58875	0.881579	4.63126	6.30989	0.187726	0.367754	0.642209	0.601197
																C3orf38	19.4513	2.85847	4.11553	8.27982	0.071943	0.207173	2.14575	0.586727
																C3orf52	9.13875	1.34602	4.07289	8.44269	0.186912	0.366562	1.28137	0.468865
																C3orf62	2.4275	0.490124	4.52376	6.72049	0.455847	0.644074	0.423666	0.517063
																C4A	0.72625	0.120316	0.154054	23.4116	0.935901	0.983832	0.227193	0.183246
																C4orf3	33.5337	2.65752	3.98605	8.77439	0.661348	0.815905	6.40472	0.121061
																C4orf33	7.6725	1.31366	2.00403	16.3452	0.875581	0.957098	5.74832	0.040105
																C4orf36	4.68	0.730792	3.3068	11.3689	0.436955	0.626861	0.991178	0.30308
																C4orf46	13.0938	5.69833	3.35236	11.1949	0.00416061	0.044265	2.33109	0.827002
																C4orf48	86.12	4.99496	4.92222	5.19849	0.849042	0.943751	19.6209	0.0492904
																C5	1.035	0.379459	1.35993	18.8055	0.639425	0.798572	0.537223	0.285268
																C5orf15	53.975	5.27434	2.52139	14.369	0.111103	0.264027	4.57922	0.514872
																C5orf22	15.3462	0.93869	2.61202	14.0228	0.695375	0.839206	2.31389	0.116341
																C5orf24	20.5075	2.66321	2.56565	14.1999	0.216878	0.401641	2.96563	0.392156
																C5orf34	5.7625	2.04128	2.87713	13.0102	0.00961769	0.0669471	0.752648	0.854747
																C5orf51	14.8387	2.26867	1.6354	17.7532	0.311044	0.505989	3.00061	0.313805
																C5orf63	2.225	0.243882	1.64085	17.7324	0.903415	0.970991	1.02377	0.0434278
																C6orf120	15.7487	1.85878	5.18091	4.21039	0.049124	0.166674	1.0654	0.708888
																C6orf132	12.79	2.22437	2.56614	14.198	0.121135	0.278591	1.95085	0.509817
																C6orf136	11.1725	1.1493	1.26531	19.1669	0.375357	0.567802	1.57403	0.29899
																C6orf141	13.1288	1.8463	5.81322	1.79512	0.427852	0.618251	2.93936	0.239913
																C6orf226	6.82625	1.02821	0.485681	22.1448	0.736541	0.868374	2.86	0.0937104
																C6orf47	17.2575	3.73008	4.19309	7.98358	0.0657968	0.196743	2.81728	0.583746
																C6orf62	119.257	7.79125	1.07658	19.8878	0.325547	0.520817	9.9376	0.329645
																C6orf89	18.9312	3.49201	3.08838	12.2033	0.140354	0.306011	3.34683	0.4655
																C7orf25	21.9587	0.936184	4.23715	7.81528	0.777175	0.897776	2.82056	0.0809954
																C7orf26	26.2625	10.1157	4.22807	7.84996	0.000739323	0.0208597	3.05891	0.897422
																C7orf31	3.105	0.168036	6.25554	0.105594	0.919538	0.978296	0.578456	0.0632389
																C7orf50	84.185	5.60219	3.00717	12.5135	0.425469	0.615949	8.82897	0.243626
																C7orf57	1.03875	0.533836	0.696423	21.3399	0.440688	0.630878	0.555403	0.424982
																C8orf33	37.21	8.73754	4.39585	7.2091	0.0118391	0.0739087	4.47968	0.75269
																C8orf44-SGK3	0.4575	0.181167	0.967882	20.303	0.858273	0.94807	0.196705	0.404267
																C8orf48	2.7575	1.05785	4.76044	5.81648	0.164723	0.339082	0.864915	0.544773
																C8orf58	18.0775	2.62642	4.63032	6.31346	0.064811	0.195578	1.89072	0.606872
																C8orf76	37.4712	7.0417	4.2872	7.62409	0.0374913	0.142059	4.66755	0.645493
																C8orf82	9.68	2.23194	0.428089	22.3648	0.0902066	0.234708	1.78122	0.556755
																C8orf88	5.83125	3.12779	1.53392	18.1409	0.045931	0.160213	2.13479	0.631993
																C9orf116	3.95125	0.660164	2.73895	13.538	0.369961	0.562951	0.671271	0.436221
																C9orf40	12.7912	2.96785	3.44302	10.8486	0.0687594	0.202208	2.23321	0.585564
																C9orf64	11.21	2.21871	2.6681	13.8086	0.0773478	0.215126	1.67405	0.584243
																C9orf72	6.41375	2.50577	1.65063	17.6951	0.0345984	0.135791	1.53963	0.679389
																C9orf78	69.2512	5.58446	3.56975	10.3645	0.258848	0.448398	6.71129	0.356463
																C9orf85	15.5887	1.66537	5.28041	3.83033	0.11506	0.270083	1.309	0.56425
																CA11	0.88875	0.313638	1.09905	19.8019	0.658612	0.814059	0.253067	0.551326
																CA12	6.35125	2.84585	4.35293	7.37304	0.0112009	0.0719175	1.3402	0.782948
																CA13	3.81625	0.607968	2.84153	13.1462	0.283018	0.475407	0.260801	0.812994
																CA2	32.0175	3.11856	2.20039	15.5951	0.86267	0.949911	12.9859	0.0441029
																CA5B	1.94625	0.748718	0.980695	20.254	0.266802	0.457979	0.638134	0.524103
																CAAP1	15.6225	2.35271	1.84078	16.9687	0.14882	0.317365	2.22693	0.471717
																CAB39	202.701	30.9788	4.81916	5.59218	0.449878	0.639336	49.4377	0.239038
																CAB39L	5.04	1.20392	3.65895	10.0238	0.119164	0.275721	0.872252	0.603812
																CABIN1	12.3313	3.56838	2.92712	12.8192	0.0708238	0.205419	2.76379	0.571475
																CABLES1	1.575	1.58465	4.81707	5.60017	0.0440533	0.15614	0.918362	0.704311
																CABLES2	6.70625	2.1918	2.58881	14.1115	0.033638	0.13362	1.29407	0.696506
																CABYR	10.7825	2.6339	2.075	16.0741	0.204911	0.38778	2.89713	0.398036
																CACFD1	1.55375	0.184036	5.6203	2.53202	0.877381	0.957803	0.377812	0.159537
																CACHD1	3.8325	1.70532	3.9381	8.95758	0.0922758	0.237137	1.3269	0.56922
																CACNA2D1	0.47125	0.0764125	3.11777	12.091	0.971885	0.9947	0.144036	0.183775
																CACNB1	6.85	1.77194	1.48536	18.3263	0.102183	0.252401	1.42734	0.552152
																CACNB2	0.16375	0.037823	3.26136	11.5425	0.992725	0.999813	0.0563297	0.265075
																CACNB3	14.9887	3.22673	3.32518	11.2987	0.00756795	0.0595737	1.36809	0.816522
																CACTIN	19.7512	6.74842	4.02928	8.6093	0.000914546	0.0224478	2.07165	0.894616
																CACUL1	13.27	2.28187	2.77151	13.4136	0.0797228	0.218908	1.73713	0.579904
																CACYBP	97.195	26.5187	2.81402	13.2512	0.125892	0.285771	25.1527	0.47069
																CAD	43.0037	14.2575	3.23637	11.638	0.0117007	0.0735278	7.43361	0.74638
																CADM1	3.75	0.652958	0.716978	21.2613	0.764626	0.887969	1.88375	0.0876911
																CADM4	5.51875	0.582121	0.14451	23.448	0.394785	0.58644	0.494576	0.52568
																CADPS2	4.3025	1.29371	0.71611	21.2647	0.387209	0.579674	1.87965	0.274822
																CALCOCO1	12.01	1.82131	0.978731	20.2615	0.74888	0.876788	5.323	0.0856374
																CALCOCO2	45.8975	1.9836	3.67184	9.97462	0.458433	0.646085	3.15472	0.240285
																CALCRL	1.18375	0.856779	2.28383	15.2764	0.100071	0.249556	0.267098	0.891677
																CALD1	264.239	82.6354	4.8223	5.58016	0.0396835	0.147441	48.2803	0.700921
																CALHM2	4.59	0.414866	1.8084	17.0924	0.838082	0.937729	1.42496	0.0635048
																CALM1	188.734	23.9947	3.69318	9.89308	0.182175	0.360276	21.2215	0.505622
																CALM2	1279.31	131.939	2.89142	12.9556	0.331068	0.52548	85.0439	0.658182
																CALM3	190.081	37.2032	2.84795	13.1216	0.0542561	0.177	23.5909	0.665505
																CALML3	5.9675	3.56299	4.92019	5.20627	0.0125305	0.076328	1.78375	0.761446
																CALML4	2.73375	0.215093	1.14785	19.6155	0.929609	0.981648	1.08664	0.0303925
																CALML5	2.36125	0.965163	5.06596	4.64945	0.242887	0.430696	0.961782	0.446178
																CALR	2838.53	692.947	0.55575	21.8772	0.115755	0.270949	572.327	0.539752
																CALU	183.553	14.4291	4.19463	7.9777	0.458977	0.646373	20.7085	0.279744
																CAMK1	3.47875	0.894108	2.06464	16.1137	0.184553	0.363594	0.656349	0.597516
																CAMK1D	0.635	0.231821	4.25001	7.76615	0.785313	0.902945	0.220833	0.468535
																CAMK2D	8.8125	2.17796	2.40087	14.8293	0.340661	0.53484	3.044	0.290551
																CAMK2G	13.3875	2.81762	3.26582	11.5255	0.00308775	0.0381956	0.829912	0.902165
																CAMK2N1	95.69	15.2994	3.25796	11.5555	0.195451	0.377374	16.7993	0.398866
																CAMK4	0.905	0.269909	2.96563	12.6721	0.720981	0.858381	0.192768	0.610652
																CAMKK1	1.6925	0.310974	4.81915	5.5922	0.681889	0.83032	0.312324	0.442306
																CAMKK2	23.095	3.23652	4.06251	8.48234	0.11841	0.274842	2.88225	0.502179
																CAMKMT	6.135	0.89441	1.78805	17.1701	0.51286	0.694041	1.53668	0.213228
																CAMLG	26.4537	4.98772	0.743176	21.1613	0.190727	0.371184	5.42978	0.403
																CAMSAP1	11.6237	2.78416	3.84795	9.30193	0.0638104	0.194111	2.03778	0.598936
																CAMSAP2	40.6737	7.11208	1.15753	19.5785	0.56613	0.740793	14.6051	0.159453
																CAMSAP3	6.17125	2.334	4.17897	8.0375	0.0102808	0.0688327	0.988965	0.81671
																CAMTA1	103.906	19.5253	0.469961	22.2049	0.133359	0.295776	18.677	0.466473
																CAMTA2	19.7263	2.11094	2.18189	15.6658	0.273909	0.465882	2.56985	0.350561
																CAND1	32.5125	10.8955	3.34091	11.2387	0.00867304	0.0638018	5.31699	0.770607
																CAND2	0.51875	0.216054	3.32244	11.3092	0.803298	0.915151	0.165753	0.576133
																CANT1	74.6375	6.88234	3.31838	11.3247	0.143225	0.309939	6.49358	0.473312
																CANX	430.705	50.0207	1.06912	19.9163	0.654367	0.810823	108.116	0.146206
																CAP1	706.464	163.137	3.70575	9.84507	0.0398522	0.147716	59.2557	0.85843
																CAP2	6.9575	0.698823	1.49234	18.2997	0.632936	0.792734	1.45511	0.155773
																CAPG	198.648	19.3308	0.249682	23.0463	0.237489	0.424249	13.6011	0.617737
																CAPN1	301.56	40.7807	2.95412	12.7161	0.274862	0.467056	36.321	0.502122
																CAPN10	10.8925	1.00768	3.72015	9.79007	0.189014	0.369291	0.751573	0.589845
																CAPN15	26.6788	9.25735	3.89301	9.12979	0.00429842	0.0448838	3.90265	0.818227
																CAPN2	458.989	46.0867	3.29317	11.421	0.374554	0.567336	26.2932	0.710803
																CAPN3	4.40125	1.64848	5.25204	3.93867	0.14502	0.312576	1.51063	0.487881
																CAPN5	1.2675	0.163457	2.10706	15.9516	0.887952	0.962778	0.233271	0.282022
																CAPN7	20.6625	1.33539	2.68933	13.7275	0.762962	0.886614	3.98162	0.0825594
																CAPNS1	468.342	43.4011	0.0596243	23.7723	0.519761	0.701015	51.3817	0.363376
																CAPNS2	27.8825	23.5913	0.84509	20.772	0.025131	0.113126	14.6825	0.673773
																CAPRIN1	127.263	35.899	3.31598	11.3339	0.00158802	0.0283683	12.085	0.87592
																CAPRIN2	14.8775	2.69667	0.837014	20.8028	0.10207	0.252171	2.2679	0.530755
																CAPS	1.85625	0.557473	6.06139	0.847202	0.380213	0.572363	0.456964	0.543509
																CAPZA1	277.314	39.5635	2.97279	12.6448	0.258	0.447614	35.07	0.504494
																CAPZA2	34.2413	1.68436	3.08117	12.2308	0.348899	0.54292	2.18716	0.321785
																CAPZB	347.84	31.4006	4.43834	7.0468	0.41131	0.603126	21.6121	0.628083
																CARD10	85.15	27.1394	4.07186	8.44663	0.00416746	0.0443002	11.441	0.818235
																CARD11	18.8712	3.42757	3.37742	11.0992	0.245115	0.433057	4.11023	0.357461
																CARD16	14.8938	3.26253	1.73005	17.3917	0.565949	0.740744	6.67183	0.160579
																CARD19	24.6212	1.83696	2.88067	12.9966	0.53885	0.719447	3.48415	0.181923
																CARD6	6.625	2.33214	4.02652	8.61981	0.0119355	0.0742261	1.03179	0.803425
																CARD8	4.78625	0.664623	3.94344	8.93717	0.799671	0.912603	2.13238	0.0721117
																CARF	1.0325	0.230521	6.08675	0.750316	0.839918	0.939005	0.524097	0.134026
																CARHSP1	61.1138	11.8803	2.10333	15.9659	0.00688743	0.0566861	5.3692	0.796614
																CARM1	48.6075	8.51897	2.99748	12.5505	0.00067355	0.0198546	2.3584	0.912574
																CARMIL1	14.1962	3.72703	2.75208	13.4878	0.0928365	0.238185	3.13882	0.530059
																CARNMT1	13.7662	2.36201	3.53043	10.5147	0.186796	0.366503	2.46323	0.423831
																CARS1	88.9188	37.5032	1.17202	19.5232	0.00297205	0.0377581	14.984	0.833653
																CARS2	53.9513	5.81919	3.73064	9.75	0.159783	0.332758	5.82159	0.444241
																CASC3	36.7687	4.5816	3.0183	12.4709	0.178532	0.355963	4.80089	0.421492
																CASD1	6.15125	0.629913	4.35735	7.35614	0.449495	0.639006	0.762014	0.35345
																CASK	9.04625	2.01052	1.17324	19.5185	0.282587	0.474997	2.52166	0.337111
																CASKIN2	7.36375	2.74798	3.97337	8.82286	0.0188905	0.0964165	1.45856	0.739562
																CASP1	38.3975	12.6042	2.4604	14.602	0.00184083	0.0302684	4.53867	0.860525
																CASP10	5.985	2.12727	2.91716	12.8573	0.0125494	0.076368	0.90248	0.816341
																CASP2	18.9213	7.60827	3.77634	9.57546	0.00236763	0.0334446	2.83333	0.852258
																CASP3	62.1763	14.3352	3.71119	9.82429	0.00257765	0.0345599	5.37965	0.850311
																CASP4	95.9537	25.7552	1.124	19.7066	0.0420895	0.15212	17.8526	0.624767
																CASP6	34.59	10.5204	3.00003	12.5407	0.00025616	0.014009	2.60828	0.928648
																CASP7	31.2175	14.1695	3.85014	9.29356	0.000273185	0.0142525	3.65632	0.923164
																CASP8	16.2775	2.98939	3.31029	11.3556	0.276009	0.468047	3.77528	0.334044
																CASP8AP2	7.45625	3.46665	3.72228	9.78193	0.0105165	0.069661	1.65954	0.777326
																CASP9	4.50875	1.27954	0.815994	20.8831	0.312962	0.508077	1.62476	0.33162
																CASR	0.6525	0.0941505	3.11637	12.0963	0.959661	0.991477	0.214613	0.133423
																CAST	132.444	10.9137	2.55476	14.2415	0.321727	0.516828	14.1094	0.323709
																CASTOR1	1.7675	0.3801	0.856874	20.727	0.546342	0.725586	0.198618	0.745538
																CASTOR2	2.01	0.388844	3.77607	9.57647	0.7133	0.852093	0.789126	0.16265
																CASZ1	3.34375	0.180616	3.32023	11.3177	0.939866	0.984871	0.930107	0.029284
																CAT	26.4175	3.17736	3.01916	12.4676	0.00704173	0.0574629	1.15156	0.858966
																CATSPER2	0.59625	0.145614	1.39052	18.6886	0.919046	0.97803	0.379414	0.105412
																CAV1	969.469	71.888	3.88599	9.1566	0.619832	0.781859	100.524	0.290344
																CAV2	153.059	20.2877	0.779115	21.024	0.15316	0.323686	19.1113	0.474104
																CAVIN1	355.655	145.376	4.33288	7.44962	0.0106153	0.0698853	63.7136	0.806388
																CAVIN2	3.48125	1.10466	3.89944	9.10523	0.118007	0.274316	0.750708	0.633998
																CAVIN3	167.23	8.95909	3.07257	12.2637	0.493207	0.67729	12.0909	0.305189
																CAVIN4	1.02625	0.262835	3.56898	10.3675	0.73172	0.865966	0.178918	0.633221
																CBARP	1.8425	0.136195	2.5397	14.2991	0.959236	0.991477	0.820311	0.0215767
																CBFA2T2	5.27875	0.576225	2.44781	14.6501	0.643628	0.802138	1.16349	0.164035
																CBFB	45.075	9.31856	3.87263	9.20765	0.00105175	0.0236293	2.9056	0.891639
																CBL	12.0538	5.19981	3.15266	11.9577	0.120519	0.277823	4.83974	0.480105
																CBLB	5.63875	2.28378	0.942155	20.4012	0.162206	0.335692	2.27258	0.446873
																CBLC	40.2263	10.1714	0.553857	21.8844	0.024725	0.112312	6.19465	0.683228
																CBLL1	16.1737	1.91108	3.90111	9.09884	0.122374	0.280442	1.61796	0.527437
																CBR1	92.1587	17.4921	2.85941	13.0779	0.0156356	0.0866878	9.36865	0.736066
																CBR3	10.9138	5.96794	2.71363	13.6347	0.00386394	0.042599	2.42632	0.828766
																CBR4	14.4913	3.23514	1.99509	16.3793	0.0412446	0.150462	2.11636	0.651492
																CBS	28.9575	16.0059	0.56719	21.8335	0.0173149	0.0919476	9.14166	0.71035
																CBWD1	77.1112	7.67001	4.74086	5.89123	0.606008	0.771762	16.7779	0.14324
																CBWD2	28.5862	2.20739	4.5178	6.74327	0.603038	0.769418	4.73636	0.14804
																CBWD3	14.5162	2.52185	0.0622574	23.7622	0.386018	0.578309	3.81145	0.259383
																CBWD5	136.745	3.62697	4.77513	5.76035	0.750709	0.877857	8.51501	0.12675
																CBWD6	20.85	4.19363	4.46652	6.93913	0.6527	0.80948	10.052	0.122222
																CBX1	138.52	28.8515	3.01637	12.4783	0.0306889	0.126708	17.6794	0.680568
																CBX2	6.26875	3.54748	3.78143	9.55598	0.000462959	0.01744	0.791949	0.941357
																CBX3	216.484	26.4668	2.70263	13.6767	0.272954	0.464894	22.7758	0.519301
																CBX4	20.5675	10.2301	1.04673	20.0018	0.0148672	0.0840723	5.62043	0.726055
																CBX5	31.0087	7.32299	3.05964	12.313	0.0770762	0.214752	5.94388	0.54839
																CBX6	9.7	4.68194	3.08569	12.2135	0.00229272	0.0331006	1.67891	0.861522
																CBX7	0.795	0.194174	1.85758	16.9046	0.84316	0.940541	0.219538	0.384927
																CBX8	3.145	0.740608	4.45284	6.99141	0.198138	0.379947	0.385486	0.747022
																CBY1	46.7987	5.697	2.34964	15.025	0.281932	0.474286	7.31368	0.326786
																CC2D1A	16.8263	4.35639	3.14266	11.9959	0.021352	0.102845	2.47693	0.712202
																CC2D1B	18.0212	3.88862	4.32355	7.48525	0.184934	0.364	4.16423	0.410937
																CC2D2A	7.4325	2.32949	3.74536	9.69376	0.0130846	0.0778342	1.05209	0.79683
																CCAR1	45.8612	10.0086	3.37708	11.1005	0.0222918	0.105567	5.9181	0.695871
																CCAR2	63.8713	20.1294	3.65497	10.039	0.012854	0.0772048	10.7056	0.738789
																CCBE1	6.1125	1.75301	2.62492	13.9736	0.114803	0.269582	1.47622	0.530104
																CCDC102A	3.80125	0.509714	2.93665	12.7828	0.4766	0.661921	0.520471	0.434157
																CCDC103	2.8125	0.839652	3.07029	12.2724	0.111407	0.264497	0.234815	0.910945
																CCDC106	3.3475	0.729753	1.88496	16.8	0.227691	0.414319	0.456814	0.671222
																CCDC107	20.2775	2.98379	4.54352	6.64502	0.0279654	0.120493	1.708	0.709427
																CCDC112	6.46125	0.268046	1.16595	19.5464	0.869236	0.953872	0.86289	0.0716642
																CCDC113	2.9575	0.73361	1.47861	18.3521	0.527845	0.709505	1.25086	0.215792
																CCDC115	16.0437	2.44184	4.32081	7.49571	0.0105171	0.069661	0.942103	0.843122
																CCDC117	13.9437	5.5312	3.63355	10.1209	0.00413803	0.044126	2.24769	0.828901
																CCDC12	84.5987	4.57502	3.81965	9.41001	0.725934	0.861736	12.5361	0.0962902
																CCDC120	9.6825	2.09147	3.77626	9.57577	0.00879093	0.0641096	0.700713	0.876955
																CCDC121	1.06	0.214559	5.33808	3.61003	0.823398	0.928044	0.291567	0.302269
																CCDC122	7.04	2.12164	0.841789	20.7846	0.233152	0.419808	2.44097	0.376705
																CCDC124	220.847	8.5791	3.22447	11.6834	0.855031	0.946333	20.9356	0.11843
																CCDC125	4.01375	1.24196	3.64925	10.0609	0.29717	0.490588	1.52402	0.346953
																CCDC126	4.6825	1.21323	3.57826	10.3321	0.0754472	0.212311	0.675084	0.720966
																CCDC127	3.305	0.524225	4.36136	7.34082	0.374364	0.567187	0.274865	0.744242
																CCDC134	3.625	1.53289	3.66856	9.98712	0.0125861	0.0764426	0.390375	0.925011
																CCDC136	0.87125	0.330282	3.73319	9.74027	0.610573	0.775436	0.139242	0.818218
																CCDC137	50.57	24.6758	4.2642	7.71195	0.00881539	0.0642051	12.2508	0.764466
																CCDC138	7.65375	4.7989	3.69524	9.88524	0.00244072	0.0337346	1.75273	0.857083
																CCDC14	23.1363	5.5317	2.91383	12.87	0.0129622	0.0775365	2.83649	0.752634
																CCDC142	3.66125	1.84154	4.48788	6.85756	0.0162701	0.0886289	0.784522	0.815089
																CCDC144A	0.275	0.116165	2.91842	12.8525	0.936469	0.983841	0.154028	0.312732
																CCDC146	0.89375	0.331579	1.12734	19.6939	0.676476	0.826801	0.434835	0.317487
																CCDC149	4.5425	2.17516	0.825873	20.8454	0.0930934	0.238439	1.76636	0.548154
																CCDC15	4.39625	1.87574	2.80547	13.2839	0.0314151	0.128727	1.03171	0.725603
																CCDC150	2.7325	0.971421	3.37556	11.1063	0.140388	0.306018	0.64732	0.643066
																CCDC152	3.905	1.8317	2.085	16.0359	0.0299382	0.125103	0.981031	0.736071
																CCDC157	1.7125	0.520797	4.09552	8.35628	0.390096	0.582653	0.363712	0.621249
																CCDC159	2.91125	0.152213	2.29142	15.2474	0.922001	0.979587	0.441636	0.0867832
																CCDC163	2.27125	0.71674	1.44732	18.4716	0.320879	0.515999	0.703622	0.453584
																CCDC167	45.3362	2.7037	5.89881	1.46821	0.336636	0.531065	3.61412	0.309257
																CCDC171	0.6075	0.236782	0.802764	20.9337	0.797042	0.910936	0.344409	0.274378
																CCDC174	13.805	0.730609	5.59441	2.63094	0.483066	0.667629	1.0023	0.298282
																CCDC18	6.34625	2.7612	2.90096	12.9191	0.00136408	0.0267914	0.667017	0.932015
																CCDC184	0.67875	0.275971	2.22994	15.4822	0.716513	0.854294	0.237676	0.518899
																CCDC186	8.58125	1.58752	2.31996	15.1384	0.296131	0.489262	1.98994	0.337376
																CCDC189	2.7875	0.867991	2.8062	13.2811	0.189642	0.36993	0.636288	0.598187
																CCDC191	1.4775	0.351726	0.788317	20.9889	0.680581	0.829294	0.535295	0.256722
																CCDC22	13.6175	2.22835	3.53516	10.4967	0.0382742	0.144051	1.32295	0.694163
																CCDC24	14.1575	1.91905	1.59507	17.9073	0.186823	0.366503	1.95112	0.436278
																CCDC25	27.165	1.63266	2.13267	15.8538	0.695402	0.839206	4.15665	0.109863
																CCDC28A	14.7075	2.11514	0.996708	20.1929	0.28605	0.478438	2.65901	0.33608
																CCDC28B	15.9225	4.20842	2.34126	15.057	0.28329	0.475673	5.45013	0.32295
																CCDC3	1.6075	0.408646	4.16646	8.08531	0.562889	0.738806	0.424261	0.426012
																CCDC32	18.1375	3.78801	4.25826	7.73464	0.00196131	0.0309844	1.17659	0.89238
																CCDC34	19.3175	5.1451	2.95347	12.7186	0.0108337	0.0707511	2.52927	0.768006
																CCDC39	0.3575	0.155916	3.51966	10.5559	0.886926	0.962778	0.0970684	0.673631
																CCDC40	0.48625	0.0477384	4.5159	6.75053	0.988863	0.999133	0.135404	0.0904459
																CCDC43	39.7088	7.28517	3.97379	8.82122	0.00170993	0.0293028	2.44253	0.876799
																CCDC47	86.65	20.043	4.17704	8.04489	0.000288439	0.014469	4.94514	0.929288
																CCDC50	19.4275	2.6918	1.28976	19.0735	0.358564	0.552172	3.8847	0.277517
																CCDC51	35.9387	6.20616	4.49167	6.84308	0.0703036	0.204578	4.85058	0.56703
																CCDC57	7.445	1.50262	2.91318	12.8725	0.390133	0.582653	2.22073	0.268079
																CCDC59	52.7938	6.27439	2.17101	15.7073	0.25894	0.448468	7.73091	0.345101
																CCDC6	29.3275	1.68087	2.38903	14.8746	0.780376	0.899889	5.27558	0.0751117
																CCDC61	9.655	1.87071	2.86948	13.0394	0.0271793	0.118413	0.910424	0.771567
																CCDC66	8.755	1.89873	3.60538	10.2285	0.10152	0.25146	1.53919	0.54902
																CCDC68	3.84625	0.79468	2.81324	13.2542	0.171876	0.347402	0.401577	0.758035
																CCDC69	8.11125	2.624	3.40805	10.9822	0.0207365	0.101318	1.40914	0.73503
																CCDC71	24.9363	3.88829	4.39837	7.19946	0.196702	0.378441	4.24471	0.401661
																CCDC71L	7.33625	0.378157	2.59849	14.0745	0.760115	0.885006	0.849185	0.136923
																CCDC74A	8.21375	1.21744	3.01979	12.4652	0.102787	0.253041	0.771922	0.665546
																CCDC74B	3.4625	0.898687	2.53889	14.3022	0.331562	0.526026	1.07363	0.359192
																CCDC77	9.58625	4.10086	3.10476	12.1407	0.00189059	0.0305756	1.38483	0.875239
																CCDC78	1.34	0.312519	5.95168	1.26627	0.822773	0.927759	0.898435	0.0882554
																CCDC8	30.66	9.82457	4.07855	8.42108	0.0102032	0.0687694	4.94388	0.759571
																CCDC80	6.7225	0.52096	4.04719	8.54089	0.708018	0.848301	1.19881	0.131248
																CCDC82	21	5.16983	3.0348	12.4079	0.0118958	0.0740902	2.58905	0.761324
																CCDC85B	79.0687	3.39796	4.44243	7.03116	0.381743	0.573765	4.65359	0.298999
																CCDC85C	22.2875	2.74584	4.12588	8.24031	0.917699	0.977849	15.0914	0.0258006
																CCDC86	87.4537	33.6728	3.99451	8.74209	0.000774581	0.0213956	10.4373	0.89278
																CCDC88A	9.76625	3.82875	2.50776	14.4211	0.025091	0.113072	2.26304	0.69604
																CCDC88B	1.5425	0.0508934	6.11528	0.641342	0.990976	0.999813	0.48108	0.00887374
																CCDC88C	5.4825	0.907981	3.355	11.1848	0.336524	0.531065	1.08425	0.359395
																CCDC9	19.8238	3.19495	2.56725	14.1938	0.176024	0.353038	3.31156	0.426819
																CCDC90B	25.5287	7.18752	0.759488	21.099	0.253116	0.442279	8.8881	0.343468
																CCDC91	23.8538	6.79894	1.46662	18.3979	0.0266047	0.117024	4.18745	0.678351
																CCDC92	15.0512	3.27974	0.654113	21.5015	0.240842	0.428202	3.90516	0.360726
																CCDC93	17.4638	4.41007	3.78047	9.55968	0.0262679	0.116271	2.64061	0.690534
																CCDC96	1.95125	1.02914	4.49467	6.83163	0.0944536	0.240488	0.556908	0.732045
																CCDC97	14.1275	5.35013	4.25616	7.74267	0.0286737	0.122025	3.34061	0.672341
																CCDC9B	54.89	20.0787	3.87261	9.20773	0.000681823	0.019863	6.09138	0.896825
																CCHCR1	14.1988	5.13776	2.90977	12.8855	0.000943663	0.0229345	1.5503	0.897816
																CCK	2.29875	0.453911	5.53234	2.86802	0.476453	0.661822	0.340573	0.586957
																CCL20	10.1825	6.23177	5.99025	1.11893	0.215192	0.399528	7.1959	0.374995
																CCL28	1.67375	0.620074	3.82041	9.4071	0.272423	0.464241	0.33723	0.730076
																CCL5	1.03625	0.565257	4.03306	8.59485	0.315686	0.510778	0.311168	0.72527
																CCM2	63.7037	13.1965	3.33591	11.2577	0.0035361	0.0407785	5.21545	0.83665
																CCN1	402.022	131.229	5.55768	2.77124	0.0088503	0.0643032	40.7815	0.892285
																CCN2	86.5325	23.1286	5.45361	3.16874	0.177207	0.354621	24.7551	0.411184
																CCN4	0.32125	0.216367	4.63763	6.28557	0.799138	0.912161	0.137134	0.665721
																CCN6	5.43	1.48382	3.47456	10.7282	0.0705892	0.205074	0.962108	0.655512
																CCNA2	77.7163	32.1687	2.88921	12.964	0.000518005	0.0182994	9.34299	0.904615
																CCNB1	216.781	68.3374	2.82182	13.2214	0.0337248	0.133837	39.5066	0.705336
																CCNB1IP1	60.63	19.154	0.738961	21.1774	0.0177835	0.0932866	10.9309	0.710679
																CCNB2	87.2763	34.3276	2.29388	15.238	0.000197693	0.0129643	8.31298	0.931701
																CCNC	114.584	13.0577	2.5376	14.3071	0.0126637	0.0767643	5.57706	0.814314
																CCND1	102.502	57.2805	4.14318	8.17422	0.0046281	0.0465174	25.0389	0.8072
																CCND2	94.0812	5.63063	4.46535	6.94362	0.65661	0.812552	13.2964	0.125463
																CCND3	82.31	25.3726	3.2267	11.6749	0.00242912	0.0337032	9.61424	0.847833
																CCNDBP1	24.0613	3.36453	0.637808	21.5638	0.808425	0.918725	11.6205	0.0628495
																CCNE1	13.32	9.20609	4.47069	6.92321	0.00636853	0.0547921	4.24412	0.790098
																CCNE2	8.68	9.28286	4.30564	7.55366	0.010795	0.070662	4.77798	0.751225
																CCNF	23.7	9.76624	3.78777	9.53177	0.0847516	0.226993	8.2225	0.530206
																CCNG1	67.4988	14.4079	1.38076	18.7259	0.0564944	0.180335	10.7472	0.589794
																CCNG2	43.075	19.6504	1.46109	18.419	0.108263	0.260805	17.8687	0.491738
																CCNH	53.8162	7.09891	2.56946	14.1854	0.0515179	0.171356	5.01353	0.615965
																CCNI	285.165	89.0806	0.962406	20.3239	0.0197199	0.0985521	39.9468	0.799126
																CCNJ	10.2325	1.83682	4.03899	8.5722	0.0346519	0.135829	0.96655	0.742877
																CCNJL	9.12625	2.28851	3.82301	9.39717	0.48179	0.666678	4.04199	0.204108
																CCNK	47.4438	4.02136	2.99955	12.5425	0.62494	0.785918	9.07816	0.13568
																CCNL1	38.5575	1.39077	6.1032	0.687488	0.734692	0.867509	3.77835	0.0977917
																CCNL2	61.7775	12.2896	4.76416	5.80223	0.102732	0.253	10.8772	0.505255
																CCNO	3.07125	0.955117	1.07158	19.9069	0.195873	0.377838	0.801111	0.532087
																CCNQ	43.975	9.59049	4.38203	7.26187	0.0334923	0.133338	6.2492	0.653281
																CCNT1	14.8175	3.16276	3.65927	10.0226	0.0732814	0.208734	2.43594	0.574217
																CCNT2	14.0825	1.10221	4.00185	8.71407	0.503625	0.686334	1.88785	0.214268
																CCNY	25.6663	0.95296	4.11359	8.28725	0.664433	0.818173	2.13537	0.137431
																CCNYL1	33.9688	6.87248	2.20959	15.56	0.00982948	0.0677016	3.32296	0.773853
																CCP110	10.6687	5.79746	3.29917	11.3981	0.000137968	0.0120624	1.24606	0.945408
																CCPG1	11.5225	5.66099	0.566817	21.8349	0.186361	0.365942	6.16275	0.402997
																CCS	24.245	2.41772	5.47664	3.08079	0.45768	0.645348	4.06777	0.22034
																CCSAP	8.72125	2.49004	3.42654	10.9116	0.00311839	0.0382067	0.691262	0.912131
																CCSER1	0.26	0.0250072	1.23223	19.2932	0.99689	0.999813	0.124498	0.031268
																CCSER2	17.4213	4.4307	1.39096	18.6869	0.216191	0.400824	5.08169	0.378171
																CCT2	322.308	72.6453	3.38433	11.0728	0.0356393	0.138395	27.4081	0.848945
																CCT3	459.391	85.8035	3.43361	10.8846	0.0755248	0.212434	29.2063	0.873493
																CCT4	332.279	41.8938	2.3212	15.1337	0.182117	0.360257	13.9328	0.878536
																CCT5	338.697	48.6005	3.03623	12.4024	0.182687	0.360996	30.0046	0.677307
																CCT6A	306.746	58.0867	3.19406	11.7996	0.0480059	0.164607	15.0377	0.9227
																CCT6B	0.82125	0.380932	0.272033	22.9609	0.587192	0.757021	0.390192	0.432617
																CCT7	484.214	48.2712	3.3118	11.3498	0.40966	0.602189	37.8556	0.565366
																CCT8	378.921	55.8355	2.43127	14.7132	0.11273	0.266823	10.7954	0.955359
																CCZ1	65.815	9.22006	1.60894	17.8543	0.0321997	0.130568	5.77218	0.671179
																CCZ1B	38.3638	3.19156	2.3896	14.8724	0.791201	0.906914	10.4511	0.0694259
																CD101	0.76375	0.467275	4.39821	7.20006	0.421706	0.612635	0.265181	0.712972
																CD109	35.8937	6.52016	3.05709	12.3228	0.358417	0.55202	9.58188	0.270302
																CD151	361.151	50.2241	4.55348	6.607	0.198291	0.380091	31.2983	0.673206
																CD163L1	1.14375	0.56634	2.22814	15.4891	0.32088	0.515999	0.329492	0.702691
																CD164	142.425	13.1389	3.06353	12.2982	0.256322	0.445882	14.9957	0.380478
																CD1D	5.425	0.610836	1.78279	17.1903	0.632174	0.792298	1.22557	0.165784
																CD226	0.3725	0.0479331	4.34709	7.39534	0.989397	0.999358	0.233735	0.0325494
																CD24	403.869	117.61	4.70194	6.0399	0.0199823	0.0991231	46.7313	0.835177
																CD274	21.5287	3.47787	3.37865	11.0945	0.0158729	0.0874545	1.7656	0.75634
																CD276	79.2163	11.5249	3.38837	11.0574	0.0740328	0.20999	9.0848	0.562835
																CD2AP	34.115	8.03716	3.06715	12.2844	0.0196157	0.0982044	4.60689	0.708871
																CD2BP2	55.185	14.2038	4.03923	8.57126	0.00521807	0.0495191	6.20685	0.8073
																CD302	0.8625	0.206119	2.71719	13.6211	0.819177	0.925779	0.149539	0.603162
																CD320	51.3413	6.63406	3.60117	10.2445	0.0759444	0.213036	5.23383	0.562423
																CD40	8.90375	0.810923	3.79255	9.51352	0.599753	0.766771	1.61182	0.168396
																CD44	448.952	77.4537	4.03543	8.5858	0.0990762	0.248218	28.2014	0.857841
																CD46	118.631	11.964	1.68199	17.5753	0.459851	0.647019	20.2305	0.218622
																CD47	26.82	5.77979	3.02283	12.4536	0.00460082	0.0464515	2.36681	0.826712
																CD55	21.8687	9.87393	6.09087	0.734594	0.000266079	0.0142023	2.47741	0.92705
																CD58	18.6212	0.206836	5.92799	1.35676	0.960523	0.991645	1.40687	0.0169978
																CD59	148.264	30.9001	4.26992	7.69011	0.0100903	0.0684528	14.2496	0.789998
																CD63	680.549	55.9542	4.87976	5.36067	0.638457	0.797448	91.0927	0.231861
																CD68	21.6038	7.80662	1.65122	17.6928	0.0402299	0.148426	5.35759	0.62943
																CD70	2.52125	1.15025	6.17717	0.404948	0.0657431	0.196697	0.565047	0.76826
																CD74	11.0687	2.05648	1.85926	16.8981	0.0397831	0.147635	1.21639	0.695734
																CD81	290.661	23.9877	4.52294	6.72364	0.532164	0.713112	27.7828	0.373579
																CD82	78.9975	8.67988	4.46492	6.94528	0.0379458	0.143291	5.49805	0.665986
																CD83	9.62875	5.77859	4.32879	7.46523	0.0253862	0.113684	3.5326	0.681594
																CD86	0.7325	0.122117	2.77551	13.3983	0.937695	0.984301	0.298362	0.118178
																CD9	403.906	48.6636	5.99362	1.10607	0.37108	0.564275	50.6418	0.424864
																CD99	360.484	15.0546	0.577086	21.7957	0.857926	0.94807	40.0759	0.10144
																CD99L2	14.6412	1.17468	2.94397	12.7549	0.554322	0.732342	2.22537	0.182277
																CDA	167.949	13.8944	6.05525	0.870646	0.320234	0.515492	16.11	0.373074
																CDADC1	4.62625	1.00921	4.23135	7.83743	0.292578	0.485191	1.15042	0.38106
																CDAN1	7.96	2.10588	3.50305	10.6193	0.00718114	0.0580309	0.676115	0.885857
																CDC123	182.88	13.9528	2.82051	13.2265	0.456226	0.644354	19.6089	0.28828
																CDC14A	1.44875	0.655236	3.25534	11.5655	0.19535	0.377353	0.104835	0.968994
																CDC14B	10.0587	2.10721	2.64622	13.8922	0.0251565	0.113199	1.08526	0.751
																CDC16	72.2013	2.07602	0.516656	22.0265	0.638391	0.797446	4.37978	0.152357
																CDC20	265.77	98.7929	2.7218	13.6035	0.00425735	0.0447973	27.8438	0.909676
																CDC23	29.8525	9.22245	3.22369	11.6864	0.000657173	0.0197225	2.68918	0.903929
																CDC25A	21.1112	15.7891	3.93188	8.98132	0.00221727	0.0326798	6.01929	0.846259
																CDC25B	81.9375	21.9741	1.91584	16.682	0.0441023	0.156262	15.4476	0.618145
																CDC25C	10.0587	5.197	2.25902	15.3712	0.00123791	0.0256691	1.67146	0.885505
																CDC26	104.354	19.1958	3.86767	9.22658	0.167115	0.341712	19.8926	0.426912
																CDC27	43.4	12.7794	3.2719	11.5023	0.00700124	0.0572471	5.96106	0.786177
																CDC34	91.7313	1.43885	0.679051	21.4062	0.953306	0.990152	10.2216	0.0156044
																CDC37	272.767	40.5757	3.68082	9.94029	0.16149	0.334904	23.2463	0.709077
																CDC37L1	12.9663	0.734927	0.656138	21.4937	0.716705	0.854359	1.8563	0.111423
																CDC40	16.5775	1.6295	3.64948	10.06	0.178036	0.355359	1.55065	0.469054
																CDC42	162.095	32.2885	3.71817	9.79765	0.0118896	0.0740887	14.5542	0.797464
																CDC42BPA	9.9625	2.48968	1.56802	18.0106	0.351327	0.545677	3.56406	0.280773
																CDC42BPB	35.445	5.25537	3.24869	11.5909	0.36473	0.558051	7.77185	0.267831
																CDC42BPG	5.2125	1.53584	3.34023	11.2413	0.0979527	0.246325	1.17292	0.578356
																CDC42EP1	60.4925	2.21209	3.69426	9.88897	0.601331	0.76797	4.515	0.161099
																CDC42EP2	24.9962	2.36347	4.19567	7.97371	0.688907	0.834871	6.03286	0.109357
																CDC42EP3	29.5725	1.31126	2.1343	15.8476	0.726254	0.861856	3.51899	0.0999734
																CDC42EP4	22.1412	2.8573	2.38089	14.9057	0.260406	0.449814	3.47688	0.35077
																CDC42EP5	29.6687	7.44254	5.85686	1.62844	0.00871974	0.0638441	3.55968	0.777635
																CDC42SE1	99.1838	11.5953	3.59193	10.2798	0.0540829	0.176673	8.0638	0.623232
																CDC42SE2	22.43	1.67368	2.7545	13.4786	0.668661	0.820548	4.04733	0.120341
																CDC45	43.0187	19.3747	3.13509	12.0248	1.97129e-06	0.00335089	2.21537	0.98392
																CDC5L	23.47	7.36988	3.43118	10.8938	9.25907e-05	0.0111011	1.47348	0.952412
																CDC6	56.9275	27.2684	3.26346	11.5345	0.041195	0.150373	19.0297	0.621594
																CDC7	17.6675	8.21416	3.43333	10.8856	0.00256464	0.0344967	3.13392	0.846057
																CDC73	28.6762	9.94109	3.51019	10.5921	0.0535078	0.175581	7.36287	0.593224
																CDCA2	23.3738	11.3076	3.4276	10.9075	0.00533201	0.0501016	5.0389	0.801138
																CDCA3	51.7875	20.017	2.94292	12.7589	0.000498099	0.0181073	5.75644	0.90631
																CDCA4	74.8113	20.7514	3.66393	10.0048	0.0248644	0.112617	12.7177	0.680507
																CDCA5	48.3937	27.7878	3.80794	9.45475	0.000291939	0.014469	7.42423	0.918081
																CDCA7	47.54	19.227	3.39171	11.0446	0.0197873	0.09877	11.2866	0.698939
																CDCA7L	35.7675	11.0536	2.9763	12.6314	0.0190898	0.0968394	6.38239	0.705843
																CDCA8	50.2725	20.9512	3.47122	10.7409	0.00991104	0.0679015	10.6234	0.756783
																CDCP1	116.698	10.812	5.92129	1.38234	0.615582	0.778706	23.8662	0.14103
																CDH1	194.403	31.632	5.10098	4.51569	0.177409	0.354747	30.0659	0.46964
																CDH10	1.355	0.466511	4.33634	7.43641	0.600417	0.767148	0.742061	0.240226
																CDH11	29.6038	15.8561	3.94708	8.92325	0.0303842	0.125983	10.2768	0.655698
																CDH13	83.4625	13.1098	4.55737	6.59215	0.687473	0.833943	33.7037	0.107971
																CDH2	12.945	6.09733	4.56698	6.55543	0.00059207	0.0190552	1.7288	0.908687
																CDH24	7.01125	2.0839	3.26816	11.5165	0.0153351	0.0856306	0.922485	0.803246
																CDH26	0.43125	0.146596	2.01526	16.3023	0.898581	0.968234	0.0674178	0.790907
																CDH3	486.486	54.2825	5.51112	2.94907	0.589824	0.758823	97.8429	0.197584
																CDH4	9.79625	3.03903	0.975101	20.2754	0.304704	0.499193	4.05605	0.309922
																CDHR1	2.2	0.93505	5.57158	2.71815	0.101119	0.250965	0.423209	0.796137
																CDIN1	10.535	1.73194	2.33688	15.0738	0.33713	0.531572	2.35575	0.301877
																CDIP1	48.2525	1.5574	3.254	11.5706	0.857661	0.947981	6.21474	0.0478363
																CDIPT	51.3425	6.99732	4.19024	7.99446	0.0348938	0.136478	4.45642	0.663564
																CDK1	119.918	51.3754	3.0539	12.335	0.00038063	0.0162949	13.813	0.917128
																CDK10	31.14	5.50899	4.13945	8.18846	0.0319964	0.130169	3.46621	0.668962
																CDK11A	21.005	3.92652	3.375	11.1084	0.273189	0.465036	4.97419	0.332664
																CDK11B	37.62	7.74739	3.62396	10.1575	0.0351934	0.137133	5.08267	0.650195
																CDK12	18.6875	6.26486	3.75207	9.66815	0.0106931	0.0702117	3.13533	0.761569
																CDK13	14.5463	1.03354	4.32005	7.49864	0.707007	0.847661	2.65113	0.108405
																CDK14	7.90625	3.11892	4.05193	8.52276	0.00661223	0.0556704	1.31285	0.818681
																CDK15	0.40375	0.319875	0.809863	20.9066	0.642639	0.801306	0.244666	0.5776
																CDK16	88.245	6.64112	2.14345	15.8126	0.358741	0.552309	9.42557	0.284259
																CDK17	36.2737	10.0216	2.50013	14.4502	0.000906772	0.0224478	3.08939	0.893823
																CDK18	7.33375	2.0527	1.41683	18.5881	0.0811304	0.220806	1.56973	0.577704
																CDK19	4.19375	1.34937	1.48223	18.3383	0.27839	0.470677	1.61826	0.357421
																CDK2	68.9225	32.6678	3.21801	11.7081	7.23721e-05	0.0100268	6.78517	0.948834
																CDK20	3.66875	0.413937	5.17534	4.23164	0.617335	0.779736	0.565812	0.299802
																CDK2AP1	287.59	21.1733	3.59666	10.2618	0.7442	0.873111	50.6746	0.122549
																CDK2AP2	153.466	58.7497	1.01307	20.1304	0.0122792	0.0755554	30.2915	0.750577
																CDK3	3.81	0.308233	0.362226	22.6164	0.840519	0.939065	0.943352	0.078688
																CDK4	129.181	14.5716	1.85421	16.9175	0.0598881	0.186373	9.88598	0.634778
																CDK5	26.06	3.91644	2.401	14.8288	0.0175784	0.0926396	2.05896	0.74323
																CDK5R1	10.3387	2.62139	4.06786	8.4619	0.0191408	0.0969797	1.36321	0.747362
																CDK5RAP1	30.9125	4.20646	2.74408	13.5184	0.256238	0.445798	5.14982	0.348005
																CDK5RAP2	24.3287	8.84739	2.6643	13.8231	0.0246295	0.111969	5.40837	0.681616
																CDK5RAP3	71.0787	4.31385	6.11714	0.634227	0.404572	0.59694	6.53247	0.258639
																CDK6	45.385	10.1043	3.74851	9.68175	0.102611	0.252916	8.95763	0.504442
																CDK7	83.8175	18.2419	1.19604	19.4315	0.0054985	0.051203	7.90002	0.810086
																CDK8	20.6875	3.171	3.10858	12.1261	0.0712094	0.205964	2.39226	0.584306
																CDK9	40.2413	7.9646	4.4523	6.99347	0.197284	0.379034	8.84404	0.393502
																CDKAL1	9.11375	1.58478	2.81751	13.2379	0.377981	0.570103	2.29954	0.275344
																CDKL1	1.95875	0.388279	3.71737	9.8007	0.660399	0.815218	0.620813	0.238348
																CDKL2	0.86625	0.232418	3.15213	11.9598	0.779724	0.899637	0.171415	0.59526
																CDKL3	0.79375	0.206288	0.673974	21.4256	0.854115	0.94612	0.429923	0.155538
																CDKL5	1.485	0.40401	1.01904	20.1076	0.607122	0.772391	0.535818	0.312629
																CDKN1A	381.349	109.788	1.08715	19.8474	0.0887784	0.232461	82.9587	0.583527
																CDKN1B	22.5712	3.72178	2.22145	15.5147	0.0763391	0.213626	2.91369	0.566213
																CDKN1C	1.09625	0.7967	1.66247	17.6498	0.135729	0.299424	0.319144	0.832929
																CDKN2A	28.5987	1.2766	1.11747	19.7316	0.447076	0.63663	1.9142	0.262437
																CDKN2AIP	11.72	3.4772	4.00084	8.71792	0.0088729	0.0643983	1.58487	0.793853
																CDKN2AIPNL	38.225	7.87341	1.68651	17.558	0.169496	0.344462	8.25059	0.421473
																CDKN2B	8.46375	2.97844	1.00192	20.1729	0.10698	0.258967	2.60111	0.511942
																CDKN2C	2.41	1.31006	3.54554	10.457	0.0715964	0.206583	0.805559	0.679055
																CDKN2D	11.5162	3.22557	1.79874	17.1293	0.0806519	0.220164	2.57902	0.555831
																CDKN3	63.6638	22.5665	1.89697	16.7541	0.000759197	0.0211639	6.96728	0.893532
																CDON	0.46125	0.125302	3.61947	10.1747	0.925261	0.980975	0.097862	0.567387
																CDPF1	7.46375	0.92837	4.92476	5.18882	0.352683	0.547102	1.14629	0.34415
																CDR2	35.1575	5.54538	3.2803	11.4702	0.0569512	0.181208	4.0522	0.599713
																CDR2L	7.63875	1.88746	3.75118	9.67153	0.0124983	0.0762432	0.677323	0.861349
																CDRT1	0.65	0.269354	4.5815	6.49998	0.722195	0.859233	0.206685	0.576033
																CDRT4	2.0675	2.41753	0.591014	21.7425	0.0389164	0.145415	1.54325	0.662524
																CDS1	21.8225	3.15227	2.40476	14.8145	0.0473315	0.163187	2.10531	0.642028
																CDS2	9.7525	1.59536	3.18622	11.8295	0.0598472	0.186326	0.958506	0.689078
																CDSN	1.73875	0.745325	4.45329	6.9897	0.155727	0.327502	0.250299	0.876445
																CDT1	21.89	12.179	3.63394	10.1194	0.00103917	0.0234835	4.00229	0.881064
																CDV3	244.722	29.2649	4.72177	5.96415	0.249307	0.437401	15.656	0.736513
																CDYL	31.41	3.85847	5.01492	4.84442	0.259133	0.448705	4.72701	0.347694
																CDYL2	3.8575	0.70204	3.07311	12.2616	0.319146	0.514404	0.642667	0.488398
																CEACAM1	2.69375	0.987446	2.57706	14.1563	0.0871552	0.230095	0.432618	0.806494
																CEACAM19	4.2425	1.04953	5.63234	2.48604	0.269633	0.461061	1.155	0.397797
																CEBPA	0.7875	0.281522	5.15812	4.29743	0.709624	0.849492	0.246142	0.511363
																CEBPB	82.2375	52.9812	1.05857	19.9565	0.0042866	0.0448838	22.9183	0.810439
																CEBPD	48.905	25.2349	0.536581	21.9504	0.0218129	0.10397	15.1842	0.688432
																CEBPG	48.1037	17.216	1.2971	19.0455	0.0250934	0.113072	10.6399	0.676844
																CEBPZ	50.1538	16.0151	3.94063	8.94791	0.0119644	0.0743688	8.38867	0.744627
																CEBPZOS	36.74	9.2238	3.71294	9.81762	0.394938	0.586597	14.4144	0.24675
																CEL	0.785	0.102964	0.643107	21.5435	0.951874	0.98988	0.20474	0.168281
																CELF1	37.8113	7.37044	3.41477	10.9566	0.0186422	0.0955489	4.12975	0.718165
																CELF2	1.6475	0.249926	1.61396	17.8351	0.841475	0.939669	0.649353	0.105952
																CELSR1	14.5913	1.01875	5.80006	1.84539	0.87981	0.958576	4.50462	0.0393092
																CELSR2	6.53375	2.34409	3.6157	10.189	0.0646118	0.195267	1.70613	0.601614
																CELSR3	0.34125	0.0527336	0.681273	21.3977	0.986314	0.99835	0.126621	0.121849
																CEMIP	0.8625	0.871576	5.12369	4.42894	0.255083	0.444471	0.852992	0.455112
																CEMIP2	52.1437	29.9226	4.24482	7.78598	0.0053284	0.0501016	13.4822	0.797599
																CENATAC	9.27625	0.118383	4.42785	7.08687	0.993238	0.999813	2.20757	0.00229532
																CENPA	47.4113	15.0475	3.04595	12.3653	0.0491535	0.166729	10.9222	0.602926
																CENPB	58.9988	19.8224	4.03345	8.59334	0.000515757	0.0182994	5.67627	0.907029
																CENPBD1	6.16125	0.919784	3.79278	9.51265	0.123002	0.281415	0.406958	0.803405
																CENPC	5.23125	1.4756	3.12214	12.0743	0.302167	0.496276	1.86647	0.333342
																CENPE	20.3275	11.384	2.96775	12.664	0.00492521	0.0480532	5.00435	0.805441
																CENPF	33.7863	18.8361	2.67828	13.7697	0.0216392	0.103379	11.3094	0.689364
																CENPH	47.485	14.3379	1.69057	17.5425	0.000346183	0.0155727	3.75549	0.921016
																CENPI	13.7325	9.47203	3.02718	12.437	0.000177006	0.012659	2.23087	0.935158
																CENPJ	9.93375	5.12685	3.47077	10.7427	0.00030553	0.014469	1.25348	0.930474
																CENPK	38.2388	16.4967	2.68593	13.7405	3.61018e-05	0.00776126	3.00094	0.960278
																CENPL	10.1288	4.31121	3.59911	10.2524	0.00118138	0.0250095	1.33016	0.893661
																CENPM	31.8925	9.38079	3.26967	11.5108	0.00601252	0.0534395	4.21211	0.798711
																CENPN	73.33	19.2471	3.09316	12.185	5.30812e-05	0.00917087	3.58106	0.958523
																CENPO	22.385	11.8609	3.5994	10.2513	0.000295125	0.014469	3.09497	0.921564
																CENPP	3.5175	0.479291	2.89238	12.9519	0.793021	0.907982	1.43845	0.0815727
																CENPQ	12.8788	4.95078	3.44704	10.8333	0.00953103	0.0665926	2.38379	0.775313
																CENPS	27.88	1.74827	2.61732	14.0026	0.441231	0.631443	2.7609	0.242872
																CENPS-CORT	5.81625	1.6113	3.5881	10.2945	0.100615	0.250164	1.2617	0.566113
																CENPT	29.0837	9.72068	4.18746	8.0051	0.0706385	0.205169	7.75785	0.556744
																CENPU	41.015	14.9689	2.86137	13.0704	0.000336583	0.0152613	3.97024	0.919172
																CENPV	6.6	1.44482	3.58138	10.3201	0.0299047	0.125086	0.550771	0.846278
																CENPW	72.5337	12.9029	2.53473	14.318	0.165803	0.340036	13.3857	0.426385
																CENPX	106.079	18.1047	3.31513	11.3372	0.091422	0.23599	15.2226	0.53087
																CEP104	16.6925	2.52336	3.50369	10.6169	0.425476	0.615949	4.06102	0.235983
																CEP112	0.83375	0.369331	1.46943	18.3872	0.539424	0.719983	0.0969177	0.920746
																CEP120	14.175	4.57184	1.56311	18.0294	0.075825	0.213029	3.66435	0.554628
																CEP126	0.83375	0.0974011	1.99116	16.3943	0.95677	0.990614	0.201712	0.157207
																CEP128	7.95875	4.62448	2.75002	13.4957	0.00340058	0.0399625	1.79625	0.841334
																CEP131	10.8087	3.03129	3.53464	10.4987	0.0468433	0.162563	2.05081	0.636074
																CEP135	9.29625	2.46469	3.09486	12.1785	0.0263034	0.116304	1.38373	0.717365
																CEP152	5.73625	1.883	3.28844	11.4391	0.0198419	0.0988448	0.859358	0.79343
																CEP162	2.36875	0.900848	3.50261	10.621	0.135748	0.299424	0.514	0.710761
																CEP164	12.57	2.63975	3.65397	10.0429	0.173727	0.350064	2.70654	0.432142
																CEP170	27.39	8.72648	2.87142	13.032	0.0294529	0.123861	5.55179	0.664037
																CEP170B	38.1112	5.79888	4.50258	6.80143	0.131319	0.293496	5.48926	0.47168
																CEP19	2.48125	0.370124	4.00543	8.70037	0.720384	0.85776	0.731016	0.170182
																CEP192	8.5775	2.51802	2.84304	13.1404	0.0381359	0.143704	1.58102	0.669885
																CEP20	33.825	4.20151	2.03642	16.2214	0.241844	0.429272	4.99628	0.361319
																CEP250	12.605	4.5404	3.06089	12.3083	0.0568659	0.181206	3.35677	0.594096
																CEP290	7.39375	2.7889	1.58781	17.935	0.213148	0.396981	3.14185	0.386636
																CEP295	4.1125	1.42848	3.00321	12.5286	0.0560654	0.179823	0.819792	0.708372
																CEP350	5.865	1.4379	2.99684	12.5529	0.332081	0.526539	1.91256	0.311383
																CEP41	7.5	3.03718	2.99665	12.5537	0.0516188	0.171362	2.12819	0.619675
																CEP43	9.57875	1.89519	3.47476	10.7274	0.100596	0.250164	1.52571	0.552449
																CEP44	5.58875	1.59668	2.11952	15.904	0.0511157	0.170488	0.944005	0.695923
																CEP55	71.9925	31.2475	2.65468	13.8599	1.15785e-05	0.00530261	4.75043	0.971921
																CEP57	35.3862	13.4603	1.58495	17.9459	0.0544678	0.177103	10.0478	0.589435
																CEP57L1	8.6675	2.87749	2.42033	14.755	0.00137168	0.0268633	0.699436	0.931225
																CEP63	24.8313	3.89325	1.41845	18.5819	0.319979	0.515346	5.33141	0.299038
																CEP68	4.2375	0.798939	2.92831	12.8147	0.375877	0.567891	0.987009	0.343906
																CEP70	12.88	5.22162	1.1589	19.5733	0.0518278	0.171803	3.79019	0.602918
																CEP72	6.84875	2.9637	3.64228	10.0875	0.0679877	0.200601	2.24778	0.581722
																CEP76	7.01625	2.35843	3.17165	11.8852	0.0245743	0.11179	1.29603	0.725964
																CEP78	17.4062	7.53129	3.24672	11.5984	3.50028e-05	0.00776126	1.28821	0.964718
																CEP83	11.2725	0.711555	0.988387	20.2246	0.843403	0.940728	2.65195	0.0544575
																CEP85	15.585	4.69202	3.38866	11.0563	0.0025334	0.0343546	1.69498	0.859752
																CEP85L	2.83125	0.249106	2.91277	12.874	0.83227	0.934664	0.57506	0.130524
																CEP89	10.8425	3.27478	3.41171	10.9682	0.325409	0.520774	4.53388	0.294464
																CEP95	13.92	1.11238	1.36486	18.7866	0.753442	0.880062	3.22149	0.08708
																CEP97	4.6325	1.50002	3.45131	10.817	0.0499406	0.168239	0.844933	0.71602
																CEPT1	37.885	1.93732	2.46019	14.6028	0.823234	0.927943	6.92409	0.0589367
																CERCAM	35.4988	2.84085	1.10506	19.779	0.394243	0.586168	4.29327	0.259412
																CERK	16.4125	7.85275	4.11786	8.27093	3.56965e-05	0.00776126	1.37294	0.963197
																CERS2	121.896	9.1785	3.73203	9.74468	0.231229	0.418521	9.88474	0.408202
																CERS3	13.0525	7.54347	0.822833	20.857	0.0678831	0.200387	5.95549	0.562076
																CERS4	1.38	0.287134	0.193478	23.261	0.698238	0.841517	0.209292	0.600919
																CERS5	32.6825	1.433	6.09748	0.709355	0.852264	0.945407	5.64208	0.0490741
																CERS6	24.8813	6.58067	2.94363	12.7562	0.131912	0.293979	6.31574	0.464818
																CERT1	15.9413	3.59938	2.72537	13.5899	0.235928	0.422792	4.2604	0.363468
																CES2	28.3062	0.373956	1.0474	19.9992	0.983436	0.997435	4.57802	0.00530962
																CES3	0.8225	0.0692545	2.0818	16.0481	0.97826	0.995992	0.229767	0.0677546
																CES4A	1.44	0.186186	3.95396	8.89697	0.85895	0.948565	0.238638	0.327493
																CETN2	83.0888	12.5027	5.94897	1.2766	0.00979403	0.06762	5.90756	0.781816
																CETN3	16.875	4.14261	1.97604	16.4521	0.0502257	0.168668	2.92596	0.61592
																CFAP157	0.3225	0.120261	5.63873	2.46165	0.931784	0.98227	0.141208	0.36719
																CFAP20	59.7175	14.0458	3.38847	11.057	0.0175067	0.0923788	7.90201	0.716522
																CFAP20DC	7.45125	2.29652	1.9388	16.5943	0.0284987	0.121779	1.3039	0.71278
																CFAP251	23.6238	4.19915	4.60563	6.40778	0.127901	0.288598	3.92138	0.478447
																CFAP298	45.3963	5.90539	2.96786	12.6636	0.239902	0.426969	7.04333	0.359952
																CFAP300	2.805	1.20548	0.0667287	23.7451	0.267569	0.458853	1.39049	0.375501
																CFAP36	43.6337	10.9779	0.846612	20.7662	0.046893	0.162645	7.82745	0.611437
																CFAP410	4.3925	0.757631	4.4698	6.92663	0.208407	0.392009	0.43569	0.707524
																CFAP44	0.5975	0.291889	3.68223	9.93492	0.675831	0.826305	0.152678	0.745155
																CFAP45	0.77	0.214127	5.79485	1.86531	0.833677	0.935412	0.365349	0.215564
																CFAP46	0.1225	0.0305272	4.46841	6.93194	0.995242	0.999813	0.0514244	0.21992
																CFAP54	0.1325	0.0729631	2.41056	14.7924	0.973148	0.994899	0.035371	0.772939
																CFAP57	0.8525	0.256225	5.59313	2.6358	0.755725	0.881576	0.272303	0.414628
																CFAP58	0.4925	0.0542422	2.67148	13.7957	0.985463	0.998076	0.103326	0.180643
																CFAP69	0.4125	0.166363	0.600052	21.708	0.872897	0.955672	0.0996423	0.690409
																CFAP92	0.23	0.0181928	1.24724	19.2359	0.998401	0.999813	0.182798	0.00786168
																CFAP97	21.8012	2.85554	2.76307	13.4459	0.610026	0.775215	6.28358	0.14179
																CFB	1.0825	0.26264	1.01175	20.1354	0.732038	0.866095	0.175858	0.640852
																CFDP1	46.8062	13.9418	1.13986	19.6461	0.00370095	0.0417108	5.73251	0.825539
																CFH	14.4425	2.98914	1.96248	16.5039	0.0675871	0.200026	2.2313	0.589442
																CFL1	1657.94	128.503	4.30345	7.56205	0.594364	0.762383	193.806	0.260196
																CFL2	15.7112	4.229	3.28559	11.45	0.125631	0.285335	3.9537	0.477885
																CFLAR	44.4462	12.2875	5.6364	2.47052	0.0884424	0.232068	10.4572	0.524843
																CGAS	6.25	3.07695	3.68761	9.91436	0.00591898	0.0529065	1.26577	0.8254
																CGB7	1.805	0.41961	5.30373	3.74125	0.575458	0.748216	0.502098	0.358454
																CGGBP1	41.7388	6.59439	2.40639	14.8083	0.132122	0.294121	6.27514	0.469066
																CGN	3.21625	1.74539	3.96515	8.85423	0.0659204	0.196938	1.21557	0.622553
																CGNL1	0.225	0.0865233	4.72496	5.95199	0.963026	0.992476	0.0867812	0.442976
																CGRRF1	9.93	0.693031	0.662956	21.4677	0.539571	0.720101	1.12141	0.234032
																CHAC1	32.3075	29.2706	1.8183	17.0546	0.00031069	0.014469	7.97416	0.915104
																CHAC2	22.0175	8.60136	3.66423	10.0037	0.0287096	0.122094	5.45197	0.665688
																CHADL	0.6725	0.198567	5.31503	3.69808	0.838672	0.938135	0.242089	0.349896
																CHAF1A	34.7938	22.1302	3.70801	9.83646	0.000357395	0.0157469	6.12211	0.91269
																CHAF1B	18.3438	10.0811	3.57834	10.3318	0.0538416	0.176353	7.50208	0.590933
																CHAMP1	19.4075	7.07277	4.05859	8.49732	0.00139727	0.0269149	2.35001	0.878737
																CHCHD1	80.7875	10.6452	2.6284	13.9602	0.217252	0.402215	12.1578	0.380164
																CHCHD10	16.385	4.03324	1.73466	17.3741	0.122597	0.280746	3.72892	0.483446
																CHCHD2	774.429	94.4506	0.295196	22.8724	0.307138	0.502084	74.0992	0.565178
																CHCHD3	82.8063	10.8868	2.95533	12.7115	0.0131346	0.0779884	5.40152	0.764694
																CHCHD4	45.0763	5.84478	3.81556	9.42562	0.139568	0.304876	5.6193	0.463948
																CHCHD5	72.1838	11.9798	0.353018	22.6516	0.143171	0.309916	11.7631	0.453478
																CHCHD6	32.475	3.43577	0.0274584	23.8951	0.323253	0.518344	4.67864	0.301393
																CHCHD7	29.2963	6.70339	4.95299	5.08095	0.0640941	0.19445	5.15122	0.575326
																CHD1	19.6313	4.40124	3.01194	12.4952	0.0842077	0.226252	3.61392	0.542657
																CHD1L	61.3312	4.30864	1.4814	18.3415	0.288262	0.480784	5.40181	0.337296
																CHD2	23.3663	7.91588	1.95507	16.5322	0.196743	0.378461	8.81845	0.391957
																CHD3	61.9525	11.2455	2.95772	12.7023	0.353346	0.547517	16.4169	0.272926
																CHD4	87.235	34.3634	2.94421	12.754	0.020974	0.101799	20.4067	0.694049
																CHD6	6.32125	1.68371	2.22201	15.5126	0.225534	0.412162	1.8614	0.395609
																CHD7	2.98125	0.814721	3.55625	10.4161	0.151869	0.321722	0.387868	0.779235
																CHD8	26.29	9.45193	3.61568	10.1891	0.00868768	0.0638394	4.60606	0.771103
																CHD9	10.0013	1.91387	2.57042	14.1817	0.476404	0.661822	3.32247	0.20977
																CHEK1	37.6825	12.6529	3.04261	12.3781	0.00054027	0.018306	3.61982	0.907189
																CHEK2	18.245	5.10553	2.01283	16.3116	0.0296183	0.12422	3.18841	0.672267
																CHERP	28.6412	8.51853	4.12747	8.23421	0.00608501	0.0538113	3.82286	0.798886
																CHFR	21.0688	4.83003	5.12343	4.42995	0.00238555	0.0334897	1.70397	0.865372
																CHIC1	1.7025	0.159508	4.28987	7.61389	0.897224	0.96744	0.272536	0.215093
																CHIC2	34.38	3.63547	2.37368	14.9332	0.382162	0.57418	5.46853	0.26121
																CHID1	36.9675	8.46792	3.48025	10.7064	0.696266	0.839789	22.2042	0.104225
																CHKA	5.875	0.531448	5.09072	4.55489	0.648013	0.805641	1.03343	0.174624
																CHKB	38.4162	5.36582	1.18903	19.4583	0.105365	0.256904	4.69396	0.511099
																CHM	10.7462	1.83533	2.72019	13.6096	0.299964	0.494415	2.34859	0.328203
																CHML	7.80875	3.19035	3.39584	11.0289	0.0374942	0.142059	2.05629	0.658206
																CHMP1A	81.395	24.8887	3.94195	8.94287	0.00918637	0.0653795	12.2975	0.766184
																CHMP1B	35.9312	10.941	0.190618	23.2719	0.00204873	0.0316015	3.98967	0.857475
																CHMP2A	137.264	10.6662	0.256194	23.0214	0.122019	0.279679	7.68228	0.606632
																CHMP2B	57.71	10.1025	2.97297	12.6441	0.00421237	0.0445119	4.07994	0.830651
																CHMP3	82.365	4.17847	3.97715	8.8084	0.588035	0.757538	8.56938	0.15981
																CHMP4A	94.185	11.4508	0.394984	22.4913	0.0089567	0.0647052	4.97249	0.809249
																CHMP4B	115.236	16.0124	4.5136	6.75933	0.134375	0.297395	15.01	0.476557
																CHMP4C	29.695	4.95675	1.0146	20.1245	0.0555641	0.178887	3.59045	0.603913
																CHMP5	82.5475	15.6133	1.48367	18.3328	0.001404	0.026933	5.0718	0.88347
																CHMP6	35.475	11.8256	3.99126	8.75449	0.00155594	0.0280502	4.11908	0.868314
																CHMP7	37.6525	6.72609	3.57997	10.3255	0.00142153	0.0270611	2.15057	0.886691
																CHN1	0.805	0.401572	3.69946	9.86912	0.486717	0.671039	0.0948244	0.934843
																CHORDC1	45.7088	19.7713	3.47553	10.7244	0.0116047	0.07331	10.3611	0.744447
																CHP1	75.6625	5.99436	1.20629	19.3923	0.465728	0.65227	10.2484	0.214881
																CHPF	75.2775	1.21191	1.28058	19.1086	0.963955	0.992781	9.99105	0.0116339
																CHPF2	30.4763	9.79936	4.1845	8.01637	0.000878255	0.0222798	3.02629	0.893482
																CHPT1	20.5825	4.93786	3.02105	12.4604	0.00766501	0.0597206	2.23801	0.795686
																CHRAC1	24.5625	3.22935	2.74633	13.5098	0.168967	0.34392	3.27513	0.437504
																CHRM3	0.28125	0.115376	2.77981	13.3819	0.935486	0.983605	0.0820257	0.61282
																CHRNA5	2.99625	1.51454	3.35604	11.1809	0.028336	0.121333	0.672708	0.802178
																CHRNA7	0.46125	0.131184	4.24942	7.76841	0.918652	0.977963	0.104738	0.55654
																CHRNB1	30.8238	7.0796	2.32788	15.1082	0.0346734	0.135829	4.63324	0.651305
																CHRNB2	0.14875	0.070754	4.96049	5.05234	0.974743	0.99512	0.0370486	0.744751
																CHST10	6.045	3.55691	4.11326	8.28851	0.0178492	0.0934347	1.92959	0.731062
																CHST11	18.81	6.81911	3.98918	8.76244	0.00971507	0.0672238	3.36308	0.766849
																CHST12	4.9125	1.82676	3.80278	9.47446	0.729168	0.863737	5.10587	0.0928906
																CHST14	11.0475	1.10235	4.64659	6.25134	0.659771	0.81478	2.57454	0.127907
																CHST15	28.7362	5.87998	3.79597	9.50045	0.00796583	0.0609736	2.69369	0.792183
																CHST2	9.3275	4.53008	4.65782	6.20844	0.0730897	0.208548	3.60435	0.558247
																CHST3	21.8875	3.09439	4.32308	7.48705	0.314792	0.509791	4.16916	0.305892
																CHST6	0.825	0.375837	1.93433	16.6114	0.564354	0.739922	0.284741	0.582247
																CHST7	2.0125	0.234593	3.45784	10.792	0.797632	0.911388	0.285522	0.350674
																CHSY1	30.84	7.71042	4.10852	8.30661	0.0484091	0.165147	5.51724	0.609746
																CHSY3	2.62	0.878497	3.96306	8.86222	0.285693	0.478162	0.925956	0.418637
																CHTF18	21.8813	6.5697	3.27066	11.507	0.00243447	0.0337282	2.40944	0.856068
																CHTF8	53.815	14.8212	3.46845	10.7515	0.000111311	0.011533	3.18457	0.94544
																CHTOP	72.495	15.5469	3.9694	8.83803	0.0774446	0.215247	12.6608	0.546755
																CHUK	22.2575	6.12304	3.39572	11.0293	0.000946475	0.0229345	1.8605	0.896533
																CHURC1	22.115	2.74039	3.16156	11.9237	0.0628186	0.192643	1.94467	0.613695
																CHURC1-FNTB	5.59625	0.177741	1.45482	18.443	0.995607	0.999813	4.29131	0.00137053
																CIAO1	36.0125	8.79242	4.04846	8.53604	0.00766803	0.0597206	4.11234	0.785271
																CIAO2A	111.019	16.1255	2.66865	13.8065	0.148265	0.316669	15.762	0.45573
																CIAO2B	125.835	18.3636	0.999502	20.1822	0.00607444	0.0537559	6.8821	0.850655
																CIAO3	22.8087	5.39232	3.80048	9.48324	0.000623411	0.0192665	1.45303	0.91679
																CIAPIN1	66.1988	15.5187	3.93102	8.98461	0.000550008	0.0184853	4.36036	0.910181
																CIART	3.8	2.35675	1.55872	18.0461	0.00223801	0.0328303	0.586976	0.92804
																CIB1	116.116	10.7593	1.68651	17.558	0.119606	0.276538	9.16476	0.524396
																CIB2	12.3063	1.62838	2.94833	12.7382	0.386329	0.578497	2.39055	0.270709
																CIBAR1	9.98875	2.0416	3.33504	11.2611	0.114662	0.269471	1.74585	0.522445
																CIC	17.935	5.44169	2.74797	13.5035	0.11675	0.27246	5.00492	0.486052
																CIDEA	10.5563	4.8953	1.61497	17.8313	0.00721429	0.0581255	2.22348	0.794988
																CIDEB	3.4875	1.85275	3.56747	10.3733	0.359247	0.552756	2.65974	0.279639
																CIITA	0.40375	0.0181657	5.79404	1.86839	0.998328	0.999813	0.0522829	0.0880717
																CILK1	5.915	1.98603	2.65896	13.8435	0.11361	0.267824	1.70278	0.52114
																CINP	62.6362	5.57273	3.5669	10.3754	0.364754	0.558051	8.12865	0.273256
																CIP2A	19.9725	10.8716	2.97469	12.6375	3.49456e-05	0.00776126	1.95953	0.960975
																CIPC	6.45	0.884299	4.60389	6.41442	0.182742	0.360996	0.579908	0.65038
																CIR1	21.8325	1.66064	5.16983	4.25271	0.494516	0.678415	2.89849	0.207985
																CIRBP	113.478	13.1942	6.03929	0.931616	0.435667	0.625701	21.6263	0.229452
																CISD1	15.7625	1.66181	2.22887	15.4863	0.162916	0.336768	1.53208	0.484858
																CISD2	15.265	2.94297	1.4618	18.4163	0.107018	0.259006	2.54017	0.5178
																CISD3	15.8837	0.698282	4.03702	8.57972	0.852845	0.945407	2.67901	0.0515489
																CISH	5.46125	0.585158	3.02839	12.4324	0.663177	0.817514	1.25231	0.148695
																CIT	10.8537	5.269	2.676	13.7784	0.00267666	0.0354123	1.96378	0.852053
																CITED2	10.3287	1.30653	5.24882	3.95097	0.204072	0.386949	1.27806	0.45535
																CITED4	81.115	27.2	1.25459	19.2078	0.00723252	0.0581821	12.843	0.782057
																CIZ1	63.2163	5.4219	2.80184	13.2978	0.26798	0.459178	6.66895	0.345886
																CKAP2	49.5562	21.4921	3.10138	12.1536	0.00112815	0.0243795	7.2059	0.876796
																CKAP2L	31.3275	15.2689	3.32809	11.2876	0.00116327	0.0247945	5.13941	0.875949
																CKAP4	202.857	22.7713	1.26836	19.1552	0.273685	0.465689	21.5661	0.471435
																CKAP5	53.5375	17.5691	2.64539	13.8954	0.0866715	0.229642	14.9057	0.526387
																CKB	1.4325	0.318415	5.07989	4.59624	0.782997	0.901719	0.748037	0.126603
																CKLF	36.8312	4.64272	2.00866	16.3275	0.267651	0.45893	5.8025	0.338694
																CKMT1A	81.2837	0.89073	6.21427	0.263232	0.963708	0.992781	7.07191	0.0125323
																CKMT1B	39.2463	1.12858	1.76183	17.2703	0.8699	0.954234	4.69626	0.0441602
																CKS1B	410.178	106.285	1.60682	17.8624	0.0130899	0.0778342	18.04	0.96524
																CKS2	359.784	83.9037	2.66639	13.8151	0.0807758	0.220248	54.4244	0.655334
																CLASP1	22.465	3.19914	3.84257	9.32245	0.451072	0.640083	5.3948	0.219556
																CLASP2	18.8813	5.03263	2.71704	13.6217	0.0844895	0.226668	4.16885	0.53829
																CLASRP	22.7312	3.03594	2.823	13.2169	0.164084	0.338232	3.0347	0.444646
																CLBA1	6.16875	1.10918	5.76668	1.97289	0.085927	0.228644	0.558235	0.759521
[truncated: 10,472 more rows]

## Sheet: 1B
Supplementary Data 1B. List of circadian genes identifed in adult epidermal stem and progenitor cells.
JTK																DiffCircaPipeline
CycID	JTK_pvalue	JTK_BH.Q	JTK_period	JTK_adjphase	JTK_amplitude	Adult_KC_ZT_3.TPM	Adult_KC_ZT_6.TPM	Adult_KC_ZT_9.TPM	Adult_KC_ZT_12.TPM	Adult_KC_ZT_15.TPM	Adult_KC_ZT_18.TPM	Adult_KC_ZT_21.TPM	Adult_KC_ZT_24.TPM			gname	M	A	phase	peak	pvalue	qvalue	sigma	R2
AARS2	0.0260417	0.451671	21	16.5	2.76832	8.36	7.52	9.43	12.56	13.29	12.27	10.45	8.68			A2ML1	64.3512	11.6786	2.24108	15.4397	0.292428	0.49622	15.5256	0.311608
AASS	0.00595238	0.350709	24	19.5	1.80666	5.4	4.58	5.65	6.29	8.18	8.56	8.4	6.59			A4GALT	10.4838	1.55449	3.03254	12.4165	0.052119	0.185581	0.984482	0.666063
ABCB7	0.00595238	0.350709	24	16.5	1.16319	7.04	7.26	8.63	9.17	10.29	9.03	8.89	8.01			AAAS	38.6025	1.34454	1.98279	16.4263	0.378088	0.577815	1.75726	0.318963
ABCE1	0.0260417	0.451671	24	16.5	13.0214	81.09	85.15	103.82	98.42	115.03	111.11	109.68	94.7			AACS	55.12	11.8373	1.48666	18.3214	0.00269669	0.065184	4.53836	0.84478
ABHD2	0.0260417	0.451671	21	15	3.75827	14.92	16.31	17.8	25.02	22.12	21.45	19.53	12.41			AADAT	8.46875	1.43162	1.96689	16.487	0.0737005	0.221615	1.01244	0.615323
ABL2	0.0260417	0.451671	24	12	2.39356	22.11	22.68	22.56	28.4	24.44	22.51	20	10.48			AAGAB	44.89	4.0363	2.54473	14.2799	0.319673	0.522419	5.51324	0.300107
ACADS	0.0260417	0.451671	24	16.5	1.16673	2.45	2.52	4.36	5.32	5.11	5.06	4.69	3.89			AAK1	12.0813	2.1388	2.61856	13.9979	0.172017	0.3637	2.19627	0.431392
ACADSB	0.00595238	0.350709	24	21	0.601041	3.32	2.77	2.72	3.55	3.61	3.93	4.24	3.63			AAMDC	33.77	1.89791	2.54413	14.2822	0.597456	0.764278	4.02971	0.150713
ACAP3	0.0260417	0.451671	21	13.5	1.04298	9.76	13.3	14.74	18.78	14.42	14.38	13.44	12.2			AAMP	120.265	9.42102	0.553852	21.8844	0.0952446	0.257906	6.45755	0.630006
ACLY	0.0260417	0.451671	24	21	79.6238	291.7	198.14	196.9	252.54	365.58	350.35	403.87	300.89			AAR2	25.9013	0.561933	4.94191	5.12329	0.809496	0.908367	1.77277	0.0744006
ACP2	0.0260417	0.451671	24	15	3.77949	14.5	15.45	20.24	25.45	24.08	20.74	20.07	19.36			AARS1	89.6363	42.0394	2.03256	16.2362	0.000944057	0.0612148	13.8093	0.881153
ACSL3	0.0260417	0.451671	24	19.5	22.2385	84.63	71.45	83.14	104.6	114.67	117.6	123.79	100.26			AARS2	10.32	2.78821	2.20905	15.5621	0.00055258	0.0569614	0.587309	0.947453
ADCY3	0.0260417	0.451671	21	18	4.24618	20.57	19.81	17.02	22.69	26.64	27.18	24.55	20.95			AARSD1	36.0262	3.68683	1.13832	19.6519	0.0598083	0.200874	2.66503	0.604908
ADCY7	0.0260417	0.451671	24	15	3.59564	2.88	4.52	6.02	12.27	10.01	9.09	7.17	4.02			AASDH	7.30375	1.32826	1.7477	17.3243	0.243763	0.445089	1.52179	0.378674
ADGRE5	0.0260417	0.451671	24	18	2.786	5.66	5.84	6.55	8.63	12.34	11.26	9.67	7.6			AASDHPPT	40.53	9.7999	1.84316	16.9596	0.067292	0.212355	7.76007	0.560605
ADGRF4	0.0260417	0.451671	24	18	2.18673	14.68	13.37	14.86	17.82	16.65	17.95	17.89	15.87			AASS	6.70625	1.97381	1.53548	18.1349	0.00102302	0.0612148	0.290911	0.973565
ADGRG1	0.0260417	0.451671	24	16.5	15.2806	32.18	44.99	55.06	82.57	67.48	65.72	56	48.13			AATF	88.4513	3.73857	2.45483	14.6232	0.554515	0.730015	7.05334	0.183511
ADGRG6	0.015997	0.451671	24	15	9.60605	18.12	20.96	30.02	36.2	35.64	33.45	30.02	19.59			ABAT	16.6713	2.66489	4.73699	5.90602	0.0250641	0.128122	1.52486	0.709586
ADPRH	0.000744048	0.277305	21	15	0.215668	0.94	1.11	1.3	1.42	1.57	1.41	1.26	0.88			ABCA1	11.89	2.44342	3.16443	11.9128	0.118787	0.294463	2.21424	0.49346
ADPRS	0.0260417	0.451671	24	7.5	4.8154	55.24	57.15	51.18	50.51	49.21	43.89	44.7	48.24			ABCA10	0.84625	0.359172	1.54225	18.109	0.419731	0.615588	0.163567	0.794133
ADRB1	0.0260417	0.451671	24	16.5	0.247487	0.03	0.32	0.33	0.56	0.69	0.67	0.67	0.33			ABCA12	7.91375	0.998175	4.77515	5.76027	0.544102	0.720616	1.89951	0.18094
ADRM1	0.0260417	0.451671	24	10.5	15.1427	198.57	223.03	203.19	200.49	199.45	191.52	177.94	178.13			ABCA13	0.1375	0.0577017	2.89173	12.9544	0.972483	0.993437	0.0410659	0.612319
AGPAT4	0.0260417	0.451671	24	18	0.933381	1.76	1.96	2.57	3.27	3.84	4.38	3.85	3.22			ABCA2	0.5425	0.176454	1.16036	19.5678	0.789793	0.896311	0.144918	0.542555
AIDA	0.00595238	0.350709	21	15	4.58028	98.04	108.61	109.77	117.73	113.85	110.81	109.62	93.75			ABCA5	5.39	0.641914	2.0006	16.3583	0.185287	0.378031	0.359495	0.718365
ALDH18A1	0.0260417	0.451671	24	18	10.5571	47.04	44.23	48.72	56	61.74	63.72	61.12	45.07			ABCA7	5.59125	2.56902	2.11403	15.925	0.0136618	0.101278	1.29899	0.757813
ALDH1A1	0.00595238	0.350709	24	6	0.139654	0.72	1.01	0.56	0.54	0.39	0.36	0.49	0.51			ABCB10	18.275	2.18243	2.09873	15.9835	0.0708494	0.217823	1.61749	0.592903
ALDH1A3	0.0260417	0.451671	24	12	32.7497	113.34	117.79	119.56	176.97	115.14	98.48	70.15	66.18			ABCB6	5.155	1.03789	1.62733	17.784	0.327165	0.530557	1.35494	0.319452
ALKBH8	0.0260417	0.451671	21	13.5	0.797263	5.81	8.13	9.25	9.95	9.1	8.83	8.31	7.03			ABCB7	8.54	1.34163	2.22701	15.4934	0.0145818	0.103879	0.399866	0.900059
ALOXE3	0.0260417	0.451671	24	16.5	1.48669	2.57	3.99	4.23	6.75	6.83	6.01	5.2	4.89			ABCB8	17.1837	3.38223	1.9141	16.6887	0.00134285	0.0612148	1.00417	0.900751
AMIGO2	0.00595238	0.350709	24	19.5	21.8602	95.88	82.11	94.27	113.54	126.69	128.15	126.83	105.95			ABCB9	3.61625	1.1248	1.81035	17.085	0.0485134	0.178819	0.601608	0.7366
AMN1	0.0260417	0.451671	24	16.5	0.763675	1.36	3.02	3.7	4.3	4.8	4.74	4.06	4.26			ABCC1	23.115	4.57916	2.02157	16.2782	0.00613569	0.0817287	1.9956	0.808145
ANGEL1	0.0260417	0.451671	24	18	2.29633	4.79	4.5	5.89	7.88	9.15	8.33	8.76	5.94			ABCC10	17.5787	3.29618	2.2197	15.5214	0.0621373	0.204151	2.47733	0.586138
ANKIB1	0.0260417	0.451671	24	15	4.32396	15.63	17.87	18.95	25.37	25.07	22.9	22.05	15.8			ABCC2	0.72875	0.0496082	0.226929	23.1332	0.980766	0.995426	0.123324	0.114614
ANKMY2	0.0260417	0.451671	21	13.5	1.42836	8.83	13.26	12.39	15.16	13.45	13.31	11.17	11.13			ABCC3	23.7763	6.05488	2.48447	14.51	0.0648314	0.207982	4.72623	0.567665
ANKRD40	0.0260417	0.451671	24	16.5	2.77539	24.86	28.7	28.75	31.54	32.08	32.3	29.11	26.31			ABCC4	9.635	2.46507	2.08328	16.0424	0.0278195	0.134971	1.46089	0.694917
ANO1	0.000744048	0.277305	24	18	10.6755	14.94	13.99	16.12	28.71	36.77	36.85	29.82	23.81			ABCC5	15.725	4.15469	1.78132	17.1959	0.00174373	0.0612148	1.4048	0.874959
APLF	0.0260417	0.451671	24	19.5	0.62579	1.64	1.35	1.78	1.95	2.49	2.7	2.83	2.24			ABCC9	1.745	0.384661	2.66876	13.8061	0.559988	0.734739	0.553705	0.278547
APPL1	0.0260417	0.451671	24	16.5	3.8007	12.88	14.31	16.45	20.65	19.88	19.6	19.32	14.42			ABCD1	2.30375	0.697086	2.99065	12.5766	0.105649	0.274929	0.270211	0.841878
AQP3	0.0260417	0.451671	24	10.5	26.3645	87.19	101.73	103.67	112.59	76.27	67.97	53.13	56.32			ABCD3	33.6713	4.95848	1.64726	17.7079	0.00783692	0.0865309	2.24601	0.795881
ARAF	0.0260417	0.451671	24	15	2.2539	28.69	31.87	34.29	32.46	36.49	34.72	32.34	31.46			ABCD4	11.7063	1.25491	1.23679	19.2758	0.567485	0.740616	2.52356	0.165156
ARCN1	0.0260417	0.451671	21	15	19.3111	114.13	119.32	121.56	158.7	148.81	141.5	123.13	96.31			ABCE1	99.875	14.7541	1.98174	16.4303	0.00674349	0.0837864	6.2525	0.816668
ARFGAP3	0.00595238	0.350709	21	15	6.02809	45.24	45.37	49.95	59.82	55.26	50.41	46.7	36.86			ABCF1	62.8963	6.26177	4.07973	8.41656	0.28012	0.484217	8.02361	0.327614
ARFIP2	0.0260417	0.451671	24	10.5	4.99924	58.04	59.22	65.04	59.58	57.67	53.24	52.08	50.03			ABCF2	22.6825	0.525577	0.37719	22.5592	0.754232	0.875401	1.363	0.106307
ARG2	0.0260417	0.451671	21	1.5	5.81419	43.3	35.34	26.01	32.75	34.3	35.35	40.72	39.79			ABCF2-H2BE1	54.7275	7.81674	2.25763	15.3765	0.0299836	0.139511	4.89718	0.670859
ARHGAP1	0.00595238	0.350709	21	15	5.00278	52.65	52.88	57.52	64.98	64.54	57.68	57.41	49.58			ABCF3	36.2938	3.07248	2.61968	13.9936	0.280424	0.484368	3.89297	0.332584
ARHGAP18	0.00595238	0.350709	24	16.5	5.51897	15.88	17.77	25.26	25.92	30.97	26.3	24.73	18.84			ABCG1	6.0925	2.90705	0.969394	20.2972	0.0353969	0.151659	1.88976	0.654353
ARHGAP32	0.0260417	0.451671	24	12	1.119	5.55	5.81	7.21	8.15	6.06	5.65	5.72	3.59			ABCG2	4.135	1.31238	1.87236	16.8481	0.161449	0.348897	1.25767	0.465559
ARHGAP33	0.0260417	0.451671	21	13.5	0.127279	0.26	0.48	0.46	0.8	0.58	0.45	0.41	0.31			ABHD10	18.0425	5.92207	2.64902	13.8815	0.0626356	0.204894	4.59019	0.571112
ARHGEF10	0.0260417	0.451671	21	15	4.78004	21.66	21.89	22.71	30.13	30.09	27.36	25.71	18.57			ABHD11	17.9925	1.36312	1.88554	16.7978	0.453445	0.646282	2.23741	0.228954
ARHGEF28	0.0260417	0.451671	24	18	11.9536	37.33	40.53	45.81	57.14	59.64	59.93	57.31	42.68			ABHD12	27.3362	3.20265	2.06344	16.1183	0.0178392	0.111517	1.67041	0.746244
ARHGEF7	0.00595238	0.350709	24	12	1.49023	19.12	20.99	21.56	24.68	21.44	20.73	20.68	15.37			ABHD13	9.7575	1.12547	1.86545	16.8745	0.129603	0.309391	0.897486	0.557143
ARID2	0.0260417	0.451671	24	16.5	1.56271	3.51	5.25	5.64	7.58	8.13	6.78	6.96	5.34			ABHD14A	5.475	0.563721	1.00743	20.1519	0.75451	0.875401	1.59575	0.090774
ARL13B	0.000744048	0.277305	21	13.5	1.10662	4.14	7	8.23	8.47	8.27	8.16	6.61	6.21			ABHD14B	22.9237	1.71396	0.82961	20.8311	0.430073	0.62577	2.73818	0.238645
ARL16	0.0260417	0.451671	24	6	6.68569	47.93	50.37	42.03	40.72	34.59	36.69	39.59	47.83			ABHD15	9.38875	1.70617	2.54397	14.2828	0.262656	0.465794	2.07982	0.349961
ARL2BP	0.0260417	0.451671	24	16.5	6.37103	57.4	73.05	89.56	89.82	91.32	90.77	82.64	89.07			ABHD16A	22.6675	2.27372	1.45791	18.4312	0.0607649	0.202188	1.59071	0.620419
ARMC1	0.0260417	0.451671	24	15	2.85494	21.57	27.04	29.68	30.01	32.39	28.03	28.46	24.84			ABHD16B	3.72125	0.558562	3.7519	9.6688	0.670313	0.818127	1.28369	0.131541
ARMT1	0.0260417	0.451671	21	15	1.92333	36.22	36.74	41.38	42.26	44.47	38.57	40.87	35.1			ABHD17A	54.3225	4.05243	3.75255	9.66633	0.010922	0.0944433	1.54456	0.846318
ARSB	0.00595238	0.350709	24	15	1.54326	5.07	5.16	7.32	8.03	8.69	7.86	6.78	6.19			ABHD17B	13.74	1.35885	4.97308	5.00424	0.0452422	0.172481	0.697674	0.752154
ARSI	0.0260417	0.451671	24	10.5	0.459619	3.5	3.85	3.95	3.55	3.83	3.37	2.39	2.99			ABHD17C	22.5912	1.635	0.389625	22.5117	0.199025	0.395166	1.67643	0.432124
ASCC2	0.0260417	0.451671	24	12	3.55321	53.29	54.77	55.51	58.43	59.62	54.63	51.08	46.15			ABHD18	4.98	0.349572	2.35353	15.0102	0.863198	0.939917	1.35635	0.0504587
ASF1B	0.00595238	0.350709	24	13.5	5.52604	22.78	26.37	31.3	34.32	30.35	28.81	23.34	21.3			ABHD2	18.695	5.017	2.53413	14.3203	0.00341735	0.0681518	1.97906	0.837165
ASL	0.0260417	0.451671	21	13.5	3.15016	36.81	40.23	40.33	45.04	45.67	39.95	39.27	37.25			ABHD3	20.8337	4.15152	1.80554	17.1034	0.01945	0.115449	2.3423	0.715356
ATAD2	0.0260417	0.451671	24	13.5	2.45366	15.97	17.64	19.31	21.23	20.99	16.9	17.25	11.25			ABHD4	6.72625	1.937	2.28567	15.2694	0.0507979	0.183299	1.31832	0.633305
ATG9A	0.0260417	0.451671	21	16.5	4.20552	26.53	24.12	27.74	32.63	34.5	30.6	32.03	24.89			ABHD5	21.3487	1.20773	3.92641	9.00221	0.532637	0.711603	2.23408	0.189492
ATL2	0.0260417	0.451671	21	13.5	2.72943	15.76	30.99	35.5	34.12	33.09	32.1	30.18	25.31			ABHD6	6.47125	1.04813	2.62421	13.9763	0.252728	0.455508	1.17671	0.388276
ATP11B	0.0260417	0.451671	24	16.5	5.19723	14.79	15.08	17.96	21.93	23.32	22.77	22.16	14.83			ABHD8	23.4537	4.1706	3.14964	11.9693	0.00847749	0.0886471	1.92706	0.789345
ATP13A2	0.000744048	0.277305	24	13.5	8.77166	45.69	48.62	53	66.57	60.32	49.2	48.38	36.33			ABI1	69.6325	12.7301	4.32566	7.47721	0.072567	0.22043	10.2104	0.55428
ATP6AP1	0.0260417	0.451671	24	18	9.23481	60.86	59.01	64.49	74.07	78.55	75.2	76.3	70.76			ABI2	8.445	2.15193	2.0388	16.2124	0.0209418	0.119622	1.16094	0.733241
ATP6V1D	0.00595238	0.350709	24	9	14.8563	152.74	158.26	158.55	146.39	137.32	133.49	127.66	137.18			ABI3BP	3.38875	0.126754	4.28605	7.62849	0.912192	0.966781	0.329673	0.105755
ATP7B	0.0260417	0.451671	24	16.5	1.38239	1.79	1.82	2.9	4.99	4.39	3.95	3.58	2.57			ABITRAM	23.455	3.15444	4.30163	7.56897	0.262584	0.465762	3.92951	0.340167
ATXN2	0.00595238	0.350709	21	13.5	2.47134	13.43	20.55	20.8	23.78	21.31	20.33	17.06	14.93			ABL1	24.6775	2.29577	2.63638	13.9298	0.326821	0.530343	3.14118	0.299389
AXL	0.0260417	0.451671	24	18	24.2714	43.92	47.34	53.26	81.7	90.59	90.73	79.34	76.48			ABL2	21.6475	5.34508	3.15715	11.9406	0.0428236	0.168165	3.72554	0.622174
AZI2	0.0260417	0.451671	24	16.5	4.53432	34.8	39.57	41.31	45.03	46.91	47.97	41.25	39.6			ABLIM1	16.4587	1.68541	0.576672	21.7973	0.422846	0.618005	2.68236	0.240029
B3GALNT2	0.0260417	0.451671	24	19.5	2.85671	17.76	15.8	17.61	19.3	23.17	20.55	23.7	19.7			ABLIM2	0.4275	0.205541	2.48382	14.5125	0.740018	0.866769	0.204236	0.447592
B3GNT3	0.0260417	0.451671	21	13.5	2.82666	6.14	8.21	11.82	17.58	10.49	11.04	7.9	7.76			ABLIM3	12.3462	2.3919	3.54353	10.4647	0.171257	0.36252	2.47275	0.428094
B4GALT2	0.0260417	0.451671	24	16.5	10.1611	39.04	45.91	53.27	66	66.39	65	62.11	61.81			ABR	25.76	5.65024	2.41879	14.7609	0.00707496	0.0841269	2.59493	0.791359
BABAM1	0.00595238	0.350709	24	19.5	5.95561	91.03	87.38	89.73	98.27	99.15	102.69	99.7	92.35			ABRACL	172.637	8.54667	2.56212	14.2134	0.65688	0.80899	14.7074	0.212695
BARD1	0.0260417	0.451671	21	15	0.844993	4.24	4.46	6.13	5.86	6.16	5.02	4.64	3.93			ABRAXAS1	3.30125	0.812702	2.26418	15.3515	0.148226	0.333563	0.597921	0.596443
BEND6	0.00334821	0.350709	24	19.5	0.558614	0.66	0.53	0.56	0.86	1.41	1.45	1.41	1.39			ABRAXAS2	22.3337	1.59594	3.59212	10.2791	0.276709	0.481137	1.92249	0.355383
BFAR	0.0260417	0.451671	24	16.5	9.8606	45.37	55.98	60.86	74.72	69.08	74.89	62.73	60.47			ABT1	25.63	0.909254	1.7188	17.4346	0.545653	0.72183	1.61618	0.202048
BHLHE40	0.00595238	0.350709	24	16.5	25.3568	58.9	75.58	92.77	121.57	121.91	110.2	99.33	84.47			ABTB1	8.54375	1.99795	0.458882	22.2472	0.0118869	0.0966561	0.895409	0.79932
BIN1	0.0260417	0.451671	24	16.5	2.46073	14.11	17.42	17.16	19.01	22.49	21.41	18.7	18.64			ABTB2	5.28125	2.24297	5.42618	3.27351	0.336326	0.539821	3.17213	0.285704
BIRC3	0.0260417	0.451671	24	16.5	3.68403	8.17	8.54	16.61	14.76	19.19	17.6	17.18	13.89			ACAA1	83.8462	6.33766	4.81832	5.59539	0.121683	0.29816	5.47853	0.517043
BLOC1S1	0.0260417	0.451671	24	0	8.31911	67.04	57.57	61.56	55.89	63.37	64.48	76.5	77.98			ACAA2	3.63875	0.511004	3.67163	9.97541	0.311789	0.514621	0.388996	0.579927
BRCA1	0.0260417	0.451671	24	15	4.00222	6.08	8.73	12.39	15.85	14.91	13.99	12.03	9.12			ACACA	33.3375	12.8668	1.67834	17.5892	0.00361876	0.0690316	5.38968	0.820123
BRCA2	0.000744048	0.277305	21	15	0.832618	2.13	2.73	3.19	3.95	4.33	3.65	2.96	1.8			ACACB	0.72875	0.241962	1.94452	16.5725	0.672724	0.819854	0.228519	0.47282
BVES	0.015997	0.451671	24	13.5	0.381838	0.75	0.97	1.3	1.68	1.34	1.29	1.07	0.75			ACAD10	7.57625	1.5676	1.83465	16.9922	0.0255856	0.129542	0.792881	0.7577
C11orf80	0.0260417	0.451671	24	16.5	1.32583	10.49	11.3	12.16	13.67	14.16	13.71	12.36	12.63			ACAD11	14.2413	3.587	1.47474	18.3669	0.00499988	0.0754978	1.48364	0.823826
C12orf4	0.0260417	0.451671	24	15	1.83494	8.63	14.44	15.8	19.06	17.05	16.19	14.57	14.46			ACAD8	18.39	1.94953	2.26472	15.3494	0.284706	0.489267	2.46711	0.333129
C18orf32	0.0260417	0.451671	24	19.5	0.618718	2.17	2.11	2.3	2.38	3.06	3.16	3.48	2.78			ACAD9	34.79	2.9537	2.60448	14.0516	0.0539695	0.189233	2.00354	0.634864
C18orf54	0.00595238	0.350709	24	15	1.43366	3.03	4.58	6.13	7.32	6.56	6.23	5.79	4.39			ACADM	50.86	6.37535	1.64781	17.7058	0.00318782	0.0673121	2.32537	0.857414
C1D	0.0260417	0.451671	24	18	1.85262	12.6	13.92	15.67	16.54	17.41	18.29	17.48	15.84			ACADS	4.175	1.39493	2.15503	15.7684	0.0132967	0.100702	0.506053	0.858729
C1orf112	0.000744048	0.277305	21	15	3.13602	7.64	8.36	10.43	13.27	13.97	11.86	8.57	6.38			ACADSB	3.47125	0.654549	1.19958	19.4179	0.123306	0.300315	0.208496	0.887446
C1orf116	0.0260417	0.451671	21	15	5.572	84.95	87.19	90.08	109.15	91.17	97.17	88.28	77.91			ACADVL	163.029	16.69	2.74527	13.5138	0.353057	0.554678	21.7528	0.320167
C2CD4C	0.015997	0.451671	21	19.5	0.509117	2.37	1.79	1.5	2.21	2.92	2.92	2.51	2.22			ACAP2	17.0975	4.12146	2.40534	14.8123	0.00878689	0.0890134	1.94938	0.781469
C2orf76	0.00595238	0.350709	24	0	2.08243	15.43	14.8	13.45	11.38	13.36	15.03	16.35	18.99			ACAP3	13.8775	2.83352	2.83175	13.1835	0.0248018	0.127466	1.64333	0.704006
C9orf85	0.0260417	0.451671	24	7.5	3.97217	21.15	22.81	22.8	16.12	17.17	14.37	14.82	17.19			ACAT1	76.7775	1.32795	4.01171	8.6764	0.726323	0.858194	2.92946	0.141181
CA13	0.015997	0.451671	24	16.5	1.03945	3.36	3.57	4.74	4.86	6.11	6.18	4.86	4.38			ACAT2	234.439	71.2942	0.920404	20.4843	0.00511607	0.0756691	25.313	0.863874
CAB39L	0.0260417	0.451671	21	13.5	1.86676	3.89	6.02	8	9.95	8.52	7.84	7.09	6.31			ACBD3	58.4675	9.45969	2.38772	14.8796	0.0150646	0.104733	5.08038	0.735005
CAND1	0.00595238	0.350709	21	15	2.7365	21.71	23.6	29.16	30.56	31.31	30.27	29.27	21.4			ACBD4	2.8375	0.928555	2.34343	15.0487	0.249627	0.45187	1.02167	0.397887
CAP1	0.00595238	0.350709	24	12	174.935	891.24	1036.23	1073.29	1280.43	973.76	948.73	787.59	684.94			ACBD5	14.37	3.42383	2.7533	13.4832	0.0207667	0.11922	1.94701	0.712137
CAPN2	0.0260417	0.451671	21	15	76.0705	500.32	503.89	522.43	625.4	658.32	606.1	612.58	500.1			ACBD6	50.06	6.81908	1.63856	17.7411	0.126908	0.306156	6.43958	0.472871
CAPRIN1	0.0260417	0.451671	24	15	19.6399	112	127.25	144.61	152.87	155.53	142.92	143.25	114.12			ACCS	2.19	0.579218	1.35372	18.8292	0.376493	0.575869	0.691669	0.359393
CAPZB	0.00595238	0.350709	24	10.5	34.7684	415.52	421.83	452.71	443.92	390.48	383.52	354.44	362.82			ACD	26.9075	2.945	3.8401	9.33188	0.0175734	0.110794	1.49891	0.755396
CARM1	0.0260417	0.451671	21	15	2.63397	39.88	38.88	40.04	45.85	50.33	41.15	39.4	35.84			ACER2	4.72875	1.26115	1.59382	17.912	0.399376	0.597376	1.91951	0.256692
CARMIL1	0.0260417	0.451671	24	15	3.05117	7.55	11.98	11.99	18.56	16.45	15.36	15.26	11.17			ACER3	22.4225	3.95661	1.7118	17.4614	0.0986546	0.263044	3.43837	0.514406
CASP2	0.000744048	0.277305	24	13.5	1.65463	13.89	17.43	18.05	18.9	18.61	17.79	16.84	13.35			ACIN1	99.8675	5.50217	2.91149	12.8789	0.835718	0.923268	20.6141	0.0539211
CBFA2T2	0.0260417	0.451671	24	15	0.647003	2.89	5.19	4.55	5.94	6.2	5.43	5.4	4.3			ACKR3	7.94125	4.4264	5.14193	4.35927	0.015294	0.105146	2.42444	0.727272
CBX5	0.0260417	0.451671	24	16.5	5.12122	8.58	11.89	15.08	24.51	19.26	19.17	19.02	14.81			ACLY	294.996	94.6559	1.18505	19.4735	0.00371205	0.0692677	31.3458	0.879446
CCDC117	0.0260417	0.451671	24	15	1.39654	10.3	11.43	12.07	13.76	13.69	12.94	12.54	10.76			ACO1	19.9575	2.03448	1.78836	17.169	0.860406	0.938754	8.43162	0.0445044
CCDC146	0.0260417	0.451671	24	19.5	0.445477	0.52	0.25	0.57	0.9	1.05	1.35	1.23	1.12			ACO2	84.215	4.96105	2.93031	12.8071	0.399951	0.597602	7.44104	0.262323
CCDC3	0.00595238	0.350709	24	0	0.357089	1.67	1.38	1.23	1.11	1.59	1.63	2.01	2.08			ACOT1	2.93125	0.728781	0.125344	23.5212	0.471286	0.662063	1.17562	0.235143
CCDC8	0.0260417	0.451671	24	16.5	3.04409	15.15	32.48	36.63	48.34	36.86	36.7	36.65	32.63			ACOT11	5.65	0.765548	3.80526	9.46497	0.157872	0.344676	0.518101	0.63592
CCM2	0.00595238	0.350709	24	16.5	4.30982	46.91	61.23	64.83	69.11	71.43	66.82	66.3	64.6			ACOT13	8.39	1.05215	0.965897	20.3105	0.148156	0.333464	0.878603	0.534289
CCNYL1	0.0260417	0.451671	21	13.5	3.63453	28.09	33.5	33.29	38.58	37.9	34.99	31.63	28.7			ACOT2	13.1425	1.22191	2.20293	15.5854	0.133454	0.314389	0.998532	0.545033
CCP110	0.0260417	0.451671	24	15	1.53265	4.37	6.85	7.2	8.89	9.01	8.27	8.33	5.84			ACOT4	2.255	1.41997	1.72588	17.4076	0.0287053	0.136554	0.750909	0.74098
CD163L1	0.00595238	0.350709	24	19.5	1.12784	0.54	0.47	0.87	1.43	2.31	2.51	2.47	1.76			ACOT7	171.127	10.1231	2.8165	13.2417	0.48342	0.672245	11.2558	0.392865
CD164	0.00595238	0.350709	24	18	26.3998	131.7	142.03	155.59	170.27	191.62	191.69	191.45	160.76			ACOT8	17.6537	1.39354	1.6934	17.5317	0.242713	0.443911	1.55527	0.391085
CD46	0.00595238	0.350709	24	19.5	26.7887	133.68	118.26	126.91	147.25	165.53	170.83	186.24	151.97			ACOT9	48.4175	2.26305	3.27134	11.5044	0.166977	0.356176	2.01489	0.502289
CDC14B	0.0260417	0.451671	24	18	2.33699	4.69	5.55	6.82	9.22	9.73	10.09	8.9	7.69			ACOX1	13.4738	1.78171	4.24425	7.78816	0.16547	0.354285	1.75833	0.450976
CDC23	0.0260417	0.451671	24	15	3.82368	21.82	24.14	29.08	28.22	29.97	27.91	25.69	22.58			ACOX3	9.98625	1.47024	2.05259	16.1597	0.0276576	0.134643	0.700032	0.779191
CDH4	0.00595238	0.350709	24	21	4.47952	6.89	6.25	6.05	12.27	12.34	13.27	15	12.69			ACP1	112.155	4.94702	4.17175	8.0651	0.455788	0.648415	7.34824	0.266101
CDIN1	0.00595238	0.350709	24	16.5	2.78954	6	7.55	10.74	11.48	13.99	12.62	11.82	9.86			ACP2	19.9862	4.41056	2.39791	14.8407	0.00763844	0.0860855	2.02522	0.791419
CDKN1B	0.0260417	0.451671	24	15	1.54503	10.74	14.53	14.67	19.52	16.61	15.9	14.84	14.28			ACP5	7.57125	0.941251	2.54171	14.2914	0.183294	0.375679	0.83729	0.502734
CDS1	0.00595238	0.350709	24	15	3.87141	21.33	25.01	27.65	32.64	30.03	29.53	27.08	24.14			ACP6	7.12375	1.49775	1.61668	17.8247	0.41469	0.610644	2.36112	0.243519
CENPI	0.0260417	0.451671	21	15	3.67342	7.64	8.92	9.24	16.42	14.42	12.85	11.14	6.42			ACP7	0.93875	0.194044	4.46175	6.95738	0.794603	0.899486	0.320648	0.226592
CENPU	0.0260417	0.451671	24	15	1.82787	8.38	10.76	13.06	12.34	15.68	11.58	11.17	10.13			ACSF2	21.0375	3.05369	1.38361	18.715	0.0115283	0.0961665	1.44991	0.780153
CEP112	0.00595238	0.350709	24	19.5	1.17733	1.81	1.62	1.75	3.34	3.42	3.99	3.78	3.27			ACSF3	7.23	1.89485	2.41051	14.7925	0.24008	0.441026	2.23874	0.364312
CEP126	0.00595238	0.350709	24	16.5	0.381838	0.24	0.48	0.66	1.09	1.19	1.11	1.03	0.74			ACSL1	29.1212	9.01672	1.34633	18.8574	0.00663696	0.0836871	4.20744	0.786055
CEP43	0.00595238	0.350709	24	16.5	0.532098	5.5	6.42	6.69	7.25	7.43	7.41	7.06	7.01			ACSL3	100.017	24.0468	1.53791	18.1256	0.00016584	0.0525452	5.19142	0.944948
CEP97	0.0260417	0.451671	24	15	1.26926	3.22	3.72	4	6.01	5.89	5.33	5.06	3.47			ACSL4	80.885	10.7929	1.73221	17.3835	0.18252	0.374898	11.5668	0.410566
CFAP46	0.015997	0.451671	24	16.5	0.0671751	0.07	0.09	0.1	0.12	0.24	0.22	0.17	0.1			ACSS1	4.74375	1.81832	1.57518	17.9833	0.00899712	0.0897077	0.736283	0.829907
CFAP53	0.0260417	0.451671	24	19.5	0.242184	0.86	0.56	0.66	0.92	0.93	1.21	1.09	1.12			ACSS2	42.065	22.5536	0.967883	20.303	0.00112418	0.0612148	7.71215	0.872478
CHAF1A	0.000744048	0.277305	24	13.5	2.27688	18.7	20.6	21.83	25.93	22.08	21.46	19.1	17.28			ACTA2	10.6475	3.34705	1.34081	18.8785	0.106529	0.27616	2.98913	0.500763
CHCHD6	0.00595238	0.350709	21	6	1.03945	20.38	25.97	20.34	19.26	16.3	19.02	20.31	26.12			ACTB	9181.09	2209.42	4.27975	7.65256	0.0312425	0.142485	1086.55	0.767867
CHD1L	0.00595238	0.350709	24	19.5	4.72701	48.09	45.11	45.96	49.69	52.86	53.72	56.48	52.54			ACTBL2	0.52	0.403362	4.9838	4.96329	0.340806	0.544013	0.16087	0.83415
CHPF	0.0260417	0.451671	24	18	15.7437	68.27	67.35	72.35	89.51	103.71	89.72	95.36	83.76			ACTG1	4219.54	1457.75	4.61275	6.38058	0.0264399	0.131533	819.963	0.716595
CIC	0.0260417	0.451671	24	16.5	5.52958	11.3	12.38	15.37	26.26	22.87	19.3	19.06	14.8			ACTL10	1.74375	0.362246	0.31293	22.8047	0.420444	0.615844	0.148256	0.826872
CINP	0.0260417	0.451671	21	7.5	3.86787	65.91	71.67	69.55	64.02	63.57	59.86	64.37	64.42			ACTL6A	89.65	10.9506	2.20648	15.5719	0.00312001	0.0673121	3.58607	0.881793
CKAP4	0.0260417	0.451671	24	19.5	42.8966	129.99	111.48	120.29	189.87	189.84	191.85	191.47	167.25			ACTN1	736.881	73.1103	3.45203	10.8142	0.394358	0.592845	88.5078	0.353112
CLASP2	0.00595238	0.350709	24	16.5	5.73817	13.52	14.25	17.22	22.33	23.77	22.71	22.35	14.58			ACTN4	472.928	87.7047	3.32364	11.3046	0.230084	0.42943	95.6168	0.4023
CLCA2	0.0260417	0.451671	21	1.5	12.2895	101.91	92.65	84.97	82.55	87.76	102.79	118.53	97.37			ACTR10	63.0487	3.82317	2.46404	14.5881	0.830544	0.92045	14.1719	0.0550178
CLCN5	0.0260417	0.451671	24	15	0.542704	1.27	1.71	2.03	3.07	2.44	2.35	2.2	1.32			ACTR1A	139.442	13.6	3.11439	12.1039	0.0485793	0.178944	6.32278	0.787291
CLCN6	0.0260417	0.451671	24	18	3.05117	4.52	5.49	5.94	9.13	10.43	11.22	8.92	6.99			ACTR1B	32.3787	4.68742	1.35044	18.8417	0.087654	0.245749	3.92156	0.53336
CLDN16	0.00334821	0.350709	24	4.5	0.410122	3.27	1.91	0.61	0.36	0.19	0.36	0.5	0.68			ACTR2	329.978	42.9036	2.79393	13.328	0.150017	0.335365	30.6255	0.610901
CLSPN	0.0260417	0.451671	24	12	1.46725	8.26	9.11	9.33	11.42	8.9	9.04	7.09	4.48			ACTR3	131.585	25.6673	4.47697	6.89923	0.0240998	0.126046	14.6863	0.709605
CNDP2	0.0260417	0.451671	21	16.5	8.81585	63.88	63.08	66.94	79.48	80.93	75.15	74.39	65.66			ACTR3B	4.4375	0.245217	1.62691	17.7857	0.840276	0.92599	0.745738	0.079614
CNKSR2	0.0260417	0.451671	24	15	0.394212	0.33	0.63	0.8	1.63	1.33	0.89	0.72	0.67			ACTR3C	2.95875	0.910175	1.68653	17.5579	0.242538	0.443756	0.97849	0.409051
CNN3	0.0260417	0.451671	24	13.5	28.0403	193.09	205.04	239.43	223.5	245.09	222.06	199.8	179.53			ACTR5	8.85	1.41278	3.10499	12.1398	0.0573055	0.195991	0.898332	0.664276
CNNM2	0.00595238	0.350709	24	16.5	0.463155	0.54	0.85	1.2	1.75	1.86	1.78	1.73	1.54			ACTR6	27.9525	5.19861	1.63422	17.7577	0.0528189	0.186979	3.80107	0.599426
CNTLN	0.0260417	0.451671	21	13.5	0.64877	2.41	3.37	4.09	5.27	4.27	3.87	3.58	3.44			ACTR8	19.9312	2.35961	3.2324	11.6531	0.253278	0.455908	2.85389	0.353541
CNTN1	0.0260417	0.451671	24	13.5	3.43124	25.62	26.94	30.99	29.62	32.35	29.45	26.1	18.81			ACTRT3	7.2525	1.00045	2.95386	12.7171	0.332127	0.535856	1.3014	0.321012
CNTRL	0.00595238	0.350709	24	15	1.71827	2.64	3.1	3.44	5.58	6.81	5.48	5.31	2.85			ACVR1	33.08	2.50751	4.70517	6.02757	0.414024	0.609811	3.95325	0.24349
COG3	0.00595238	0.350709	21	15	2.84964	16.45	18.9	20.03	23.86	24.26	21.78	21.54	16.36			ACVR1B	12.8812	2.2751	1.9825	16.4274	0.0322509	0.144925	1.37128	0.687707
COG6	0.0260417	0.451671	24	16.5	3.25269	11.7	13.6	15.39	19.01	20.11	16.26	17.97	13.65			ACVR2A	3.29	0.276775	1.65183	17.6905	0.625111	0.785263	0.231163	0.534201
COG7	0.015997	0.451671	24	15	1.00232	6.23	7.71	8.54	9.01	9.82	8.88	8.88	7.41			ACVR2B	0.7175	0.327433	1.96249	16.5038	0.475566	0.666103	0.155884	0.779233
COL13A1	0.0260417	0.451671	24	18	0.452548	0.07	0.04	0.11	0.4	0.77	1.01	0.73	0.74			ACY1	47.6825	8.64994	0.176221	23.3269	0.0108711	0.0940687	4.36386	0.758642
COL8A1	0.0260417	0.451671	24	21	8.61963	12.24	10.66	11.92	16.64	20.6	24.55	28.49	24.15			ACYP1	12.8812	3.4571	1.21092	19.3746	0.0181624	0.112787	1.91186	0.723435
COMMD2	0.0260417	0.451671	21	15	2.2981	17.96	17.51	20.66	21.23	23.18	21.81	19.54	16.33			ACYP2	7.25375	2.06065	0.206081	23.2128	0.151512	0.337093	2.02423	0.453267
CORO1A	0.00595238	0.350709	21	13.5	4.73054	15.68	21.17	23.75	28.32	27.7	22.53	19.48	19.64			ADA	13.24	1.07399	0.712025	21.2803	0.321194	0.524406	1.35507	0.334458
CORO7	0.00595238	0.350709	21	16.5	1.48139	10.28	8.48	10.05	12	14.48	12.04	11.56	9.36			ADAL	5.14375	1.44144	2.24303	15.4323	0.200284	0.396232	1.53237	0.414476
COX5B	0.0260417	0.451671	21	6	24.2485	272.76	287.61	250.97	236.88	215.55	241.94	246.46	313.54			ADAM10	62.68	16.1529	2.19176	15.6281	0.611313	0.774408	36.1538	0.137701
CPNE1	0.0260417	0.451671	24	16.5	7.37159	38.36	43.47	47.21	49.12	57.13	55.31	56.56	47.04			ADAM12	0.16375	0.0955098	3.6069	10.2226	0.926857	0.972365	0.0349258	0.856788
CPNE3	0.00595238	0.350709	21	15	10.3096	46.24	48.06	53.05	65.13	66.93	63.32	59.36	43.59			ADAM15	162.292	6.03793	2.04452	16.1905	0.776926	0.889209	15.0877	0.113571
CPSF3	0.0260417	0.451671	24	18	6.60791	39.57	38.71	43.76	48.97	55.22	51.25	52.74	48.68			ADAM17	28.135	3.43249	1.88536	16.7984	0.259895	0.46296	4.25423	0.34245
CREBBP	0.0260417	0.451671	21	15	1.27456	9.97	10.35	10.6	16.6	12.25	11.8	11.76	7.14			ADAM19	66.02	16.8588	3.87299	9.20628	0.107346	0.276953	15.3203	0.492062
CREM	0.0260417	0.451671	24	10.5	0.784889	13.59	13.98	14.54	14.33	14.34	13.23	11.9	13.22			ADAM21	0.71	0.0830957	2.54821	14.2666	0.945348	0.983196	0.0532549	0.660756
CRY1	0.0260417	0.451671	21	0	4.7712	15.85	10.92	10.81	9.96	15.2	17.64	21.38	16.65			ADAM8	117.412	12.2137	4.43797	7.04819	0.699344	0.839561	32.0659	0.103994
CS	0.0260417	0.451671	24	13.5	14.6513	153.28	164.5	171.59	173.39	173.98	171.51	149.59	134.81			ADAM9	242.282	40.552	2.14677	15.7999	0.0569359	0.195152	22.0038	0.73098
CSRP1	0.0260417	0.451671	24	7.5	144.932	527.78	497.32	460.77	349.3	265.33	253.34	261.8	265.98			ADAMTS1	180.949	64.8122	2.46028	14.6024	0.0175174	0.110608	34.1281	0.742614
CTIF	0.0260417	0.451671	24	16.5	4.84191	11.09	13.15	15.68	23.22	20.08	19.97	18.84	13.89			ADAMTS12	0.825	0.532174	1.84906	16.9371	0.319008	0.521789	0.498671	0.476743
CTNNAL1	0.0260417	0.451671	24	19.5	28.3621	123.66	112.05	112.79	130.01	160.83	155.84	173.61	147.94			ADAMTS13	0.55	0.106935	1.85465	16.9158	0.918143	0.969851	0.184856	0.211176
CTNNBL1	0.0260417	0.451671	24	12	4.59973	61.02	66.6	66.78	67.43	62.35	66.32	58.43	54.72			ADAMTS14	0.5275	0.386205	3.2269	11.6741	0.465616	0.657492	0.392156	0.436907
CTSA	0.0260417	0.451671	24	16.5	4.71817	54.11	54.32	60	63.63	66.65	64.35	58.31	58.32			ADAMTS15	4.23125	2.77863	4.33471	7.44262	0.0018375	0.0612148	0.909723	0.881843
CYB5R4	0.0260417	0.451671	21	15	0.325269	5.3	5.51	5.97	5.92	6.32	6.03	5.63	4.81			ADAMTS4	0.3075	0.145002	2.3743	14.9308	0.844261	0.928512	0.0788003	0.730374
CYBRD1	0.00595238	0.350709	21	0	4.6669	23.21	18.23	15.91	19.31	22.06	25.64	27.1	22.39			ADAMTS6	6.86	1.82126	2.4104	14.7929	0.155081	0.34162	1.7847	0.454481
CYP51A1	0.0260417	0.451671	24	21	62.5931	173.04	128.74	142.07	173.44	235.61	254.36	256.54	237.19			ADAMTS7	0.575	0.0623021	3.97604	8.81265	0.970101	0.993271	0.141049	0.135011
DAB2	0.0260417	0.451671	24	16.5	1.90212	2.56	4.72	6.78	7.09	9.22	7.84	7.97	5.53			ADAMTS9	0.59	0.0858815	5.17647	4.22736	0.950963	0.986414	0.266945	0.0764711
DCAF7	0.0260417	0.451671	21	15	4.73054	25.9	27.89	27.51	35.98	36.18	32.31	31.24	22.85			ADAMTSL1	0.58125	0.238199	1.57971	17.966	0.65814	0.809964	0.14473	0.684241
DCBLD2	0.0260417	0.451671	24	16.5	82.8057	147.43	158.85	183.7	293.27	282.67	295.61	256.73	172.43			ADAMTSL4	4.6675	1.34699	2.90265	12.9127	0.257624	0.461013	1.60111	0.361515
DCTN2	0.00595238	0.350709	21	13.5	9.43457	126.77	132.2	143.89	149.37	148.64	138.16	136.74	128.19			ADAMTSL5	6.76625	0.341928	2.14674	15.8001	0.738943	0.865917	0.782602	0.132481
DDAH1	0.00595238	0.350709	24	12	1.1243	5.4	6.3	7.03	7.47	5.97	5.44	5.18	4.71			ADAP1	6.32875	1.28789	1.10018	19.7976	0.0909416	0.251364	0.963977	0.58813
DDIAS	0.0260417	0.451671	24	16.5	1.52735	6.57	8.64	8.8	8.89	11.24	10.64	8.96	7.32			ADAR	104.101	28.1728	2.23318	15.4699	0.00386193	0.0703301	11.5295	0.82689
DDR2	0.00595238	0.350709	24	13.5	0.159099	0.26	0.44	0.55	0.89	0.53	0.46	0.33	0.23			ADARB1	11.4537	3.9346	1.60943	17.8524	0.00648066	0.0831052	1.75413	0.800995
DDX24	0.0260417	0.451671	24	15	4.46891	38.28	42.53	44.37	50.22	49.36	46.98	46.82	40.43			ADAT1	9.15875	1.56054	2.57197	14.1758	0.0782579	0.229048	1.15517	0.593493
DDX58	0.00595238	0.350709	24	16.5	10.3414	24.29	27.16	39.7	45.34	47.56	47.65	42.28	33.52			ADAT2	4.54625	0.743794	1.70209	17.4985	0.391278	0.589696	1.02287	0.297268
DEGS1	0.0260417	0.451671	24	16.5	12.0632	106.77	116.76	144.25	138.68	148.01	147.81	147.12	134.9			ADAT3	2.60625	0.0931295	4.71769	5.97975	0.961194	0.990507	0.497412	0.0272784
DENND2A	0.0260417	0.451671	24	16.5	0.275772	0.08	0.17	0.46	0.8	0.56	0.83	0.47	0.38			ADCK1	4.17	0.941864	2.06639	16.107	0.665151	0.815147	2.26495	0.121528
DENND4C	0.0260417	0.451671	24	15	1.66524	7.39	8.6	9.04	11.38	12.1	10.53	11.23	7.46			ADCK2	11.9612	1.76801	2.88573	12.9773	0.193979	0.38942	1.87123	0.416628
DEPDC1B	0.0260417	0.451671	24	16.5	3.95273	12.16	15.32	17.43	17.69	23.08	22.89	18.33	14.34			ADCK5	10.475	1.57352	3.00977	12.5035	0.0673308	0.212355	1.09859	0.621385
DGUOK	0.0260417	0.451671	24	1.5	7.84358	92.16	95.51	84.61	76.44	83.95	87.85	91.06	103.14			ADCY1	0.59625	0.262063	1.88446	16.8019	0.632796	0.790781	0.238277	0.491789
DHCR7	0.0260417	0.451671	24	21	55.1897	125.1	113.38	104.68	135.25	188.71	205.87	198.79	195.82			ADCY3	22.4262	4.25035	1.61243	17.841	0.00417616	0.0713593	1.69524	0.834133
DHDDS	0.00595238	0.350709	21	13.5	4.12066	19.15	25.8	27.2	32.42	26.6	26.35	22.04	20.16			ADCY4	0.36	0.14784	1.93512	16.6084	0.839832	0.925663	0.0898586	0.684094
DHTKD1	0.00595238	0.350709	21	16.5	3.24562	10.28	8.85	10.19	14.2	15.36	15.01	13.22	10.03			ADCY6	10.14	3.29477	2.15077	15.7847	0.00914806	0.0900484	1.55172	0.782926
DHX58	0.0260417	0.451671	24	18	2.37588	5.69	6.08	8.21	10.76	10.83	12.07	8.55	8.5			ADCY7	6.9975	4.06502	2.44562	14.6584	0.00105575	0.0612148	1.27263	0.890856
DIP2B	0.0260417	0.451671	24	13.5	3.57089	19.51	19.96	24.31	25.41	25.26	21.27	23.37	12.3			ADCY9	6.58125	2.84293	2.13631	15.8399	0.00317729	0.0673121	1.04839	0.854709
DKC1	0.0260417	0.451671	24	18	12.3037	88.14	87.71	94.53	102.71	106.52	113.47	116.89	100.47			ADD1	93.3637	11.3069	3.24234	11.6152	0.123299	0.300315	10.3563	0.488128
DKK3	0.0260417	0.451671	24	21	23.5467	157.28	147.73	136.69	164.93	180.85	190.76	194.21	175.96			ADD3	17.9	4.28651	1.68913	17.548	0.00980317	0.0911928	2.0844	0.771859
DLAT	0.0260417	0.451671	24	16.5	8.2431	28.87	29.06	31.55	43.02	43.49	42.69	40.01	34.96			ADGRA3	29.6013	8.00138	1.87675	16.8313	0.0417187	0.165881	5.58894	0.621167
DLD	0.00595238	0.350709	21	15	3.95626	76.21	82.44	87.79	88.46	88.81	88.7	84.44	74.5			ADGRB2	0.5275	0.143435	1.52499	18.175	0.85583	0.935474	0.161032	0.388271
DMD	0.00595238	0.350709	21	13.5	0.905097	3.68	4.09	4.98	6.37	5.46	4.95	4.94	3.97			ADGRE2	1.3675	0.419865	4.068	8.4614	0.417848	0.613566	0.389924	0.481214
DMXL2	0.0260417	0.451671	24	15	1.76423	2.34	3.6	4.49	7.02	6.14	6.03	5.72	3.45			ADGRE5	8.44375	3.21225	1.85051	16.9316	0.000284194	0.0525456	0.663794	0.949327
DNAJB1	0.00595238	0.350709	24	10.5	29.3237	233.52	253.23	299.71	295.18	244.93	234.39	219.52	220.75			ADGRF1	6.81125	3.51377	1.89888	16.7468	0.00959414	0.090458	1.70316	0.772988
DNAJC9	0.0260417	0.451671	24	9	10.1876	76.32	77.59	77.89	70.12	63.82	63.44	51.84	61.32			ADGRF4	16.1363	2.05096	1.71765	17.439	0.0143309	0.103101	0.906756	0.803645
DNM1L	0.00595238	0.350709	21	18	11.5948	70.32	68.79	68.83	80.51	87.06	90.15	82.54	70.43			ADGRG1	56.5162	18.7062	2.47346	14.5521	0.00292837	0.0666658	7.50787	0.832391
DOCK2	0.0260417	0.451671	21	16.5	0.16617	0.51	0.39	0.58	0.74	0.76	0.79	0.55	0.42			ADGRG6	28	9.55201	2.43252	14.7085	4.99204e-05	0.0481978	1.81182	0.956962
DOLPP1	0.0260417	0.451671	21	13.5	1.82434	14.24	21.09	23.06	27	22.69	22.51	20.53	21.06			ADGRL1	0.5325	0.290358	1.34617	18.858	0.545027	0.721384	0.142491	0.768618
DONSON	0.0260417	0.451671	24	12	3.60624	14.83	19.73	23.99	22.29	19.89	18.4	16.34	14.75			ADGRL2	2.9825	0.367679	5.46769	3.11498	0.764873	0.881289	0.99557	0.0983802
DOT1L	0.0260417	0.451671	21	15	0.876812	5.63	6.14	6.54	8.27	7.68	6.89	6.68	5.03			ADH5	168.265	8.73134	1.53151	18.1501	0.628196	0.78751	15.0018	0.213216
DPY19L1	0.0260417	0.451671	24	18	3.86964	16.17	15.7	16.42	19.62	21.36	22.02	23.56	16.59			ADHFE1	0.75375	0.396216	1.6535	17.6841	0.385729	0.584856	0.251093	0.665772
DPYD	0.0260417	0.451671	24	19.5	1.766	1.57	1.42	1.59	3.5	4.07	4.35	4.36	3.7			ADI1	71.6988	8.25534	6.00459	1.06415	0.0716767	0.218736	6.40108	0.570929
DPYSL3	0.0260417	0.451671	24	16.5	2.14253	6.92	6.69	7.77	10.93	11.19	9.27	8.5	7.02			ADIPOR1	150.708	5.21842	0.188866	23.2786	0.664141	0.814467	8.42784	0.234722
DSCC1	0.00595238	0.350709	24	13.5	1.73241	7.08	8.31	9.31	10.01	11.16	9.16	7.87	6.49			ADIPOR2	63.91	9.78882	1.93004	16.6278	0.0153289	0.105167	5.23968	0.736298
DSEL	0.0260417	0.451671	21	15	0.898026	3.21	4.18	5	6.46	5.24	5.26	4.79	3.12			ADIRF	111.505	19.3359	2.31944	15.1404	0.462312	0.655043	33.5792	0.209651
DTX3L	0.0260417	0.451671	24	16.5	11.2624	29.95	36.55	49.11	53.3	54.07	49.74	52.65	37.21			ADK	108.871	11.8889	1.80216	17.1162	0.0957246	0.258814	9.66742	0.547492
DVL1	0.00595238	0.350709	21	15	7.30441	57.77	60.5	63.34	72.51	77.82	65.75	60.22	54.19			ADM	43.215	16.8188	4.94067	5.12804	0.0114863	0.0961665	8.86979	0.742031
DYNC2I2	0.0260417	0.451671	24	16.5	5.11592	28.13	29.3	30.06	36.9	39.61	37.7	35	36.11			ADM2	3.61375	2.5205	1.8739	16.8422	0.00956941	0.0904298	1.17683	0.785854
EBPL	0.00595238	0.350709	24	0	4.80126	72.35	71.32	68.05	54.66	70.19	72.82	76.53	80.59			ADNP	30.42	2.83651	1.78813	17.1698	0.0756066	0.224457	2.15535	0.58081
EEF1B2	0.0260417	0.451671	21	6	98.0368	1009.82	1127.38	1008.49	847.18	870.51	902.53	911.41	1109.22			ADNP2	13.71	2.39065	2.5132	14.4003	0.0474375	0.176828	1.61306	0.637313
EHD2	0.00595238	0.350709	21	13.5	17.1297	131.82	136.28	149.22	187.45	170.08	147.38	142.21	133.63			ADO	16.6363	1.31653	0.915553	20.5028	0.279603	0.483952	1.57388	0.35888
EIF2AK2	0.0260417	0.451671	21	16.5	9.85	28.08	26.11	31.87	45.43	43.74	42.38	38.59	27.43			ADORA2B	31.0912	10.6515	1.45995	18.4234	0.0370037	0.155532	7.26299	0.632432
EIF2S3	0.0260417	0.451671	21	18	18.5333	149.89	132.67	129.64	162.11	164.1	172.52	167.49	147.46			ADPGK	38.5662	2.65672	2.16827	15.7178	0.173778	0.36551	2.64378	0.446858
EIF4A1	0.0260417	0.451671	21	3	58.8631	1223.28	1190.7	1126.29	1011.63	1118.98	1128.51	1149.95	1157.17			ADPRH	1.23625	0.310451	2.52588	14.3519	0.498285	0.684564	0.0708067	0.938946
EIF4E2	0.0260417	0.451671	21	7.5	14.5593	156.76	183.9	165.77	152.98	133.89	144.75	152.82	154.85			ADPRHL1	0.90875	0.214549	3.52091	10.5511	0.728515	0.859407	0.219254	0.433759
EIF4ENIF1	0.0260417	0.451671	21	18	1.20385	12.77	9.64	11.34	12.68	14.01	13.67	13.07	11.95			ADPRM	8.05875	0.571724	5.67241	2.33299	0.66599	0.815541	1.2863	0.136475
EIF6	0.000744048	0.277305	24	10.5	32.3077	366.07	397.76	421.68	411.2	388.49	363.83	349.99	360.9			ADPRS	50.015	5.56423	4.59584	6.44519	0.00583406	0.0800091	2.25974	0.829073
ELAC2	0.0260417	0.451671	21	15	4.85606	47.29	48.26	53.84	56.89	60.54	55.63	55.98	44.28			ADRB1	0.45	0.287843	1.97827	16.4436	0.541763	0.718505	0.106944	0.852844
ELF1	0.0260417	0.451671	21	13.5	2.26274	35.5	43.95	47.29	47.7	47.01	45.37	45.03	36.07			ADRB2	35.3237	2.00575	3.88623	9.15568	0.433398	0.62793	3.19848	0.239312
ELMOD3	0.0260417	0.451671	21	13.5	0.618718	5.72	10.16	10.13	11.07	10.89	10.27	9.93	9.71			ADRM1	196.54	15.897	4.01501	8.66377	0.293866	0.497498	9.72999	0.68107
ELOA	0.0260417	0.451671	24	13.5	2.51376	42.13	46.79	46.23	49.47	47.69	45.49	45.43	36.74			ADSL	71.4425	6.64083	1.876	16.8342	0.0573541	0.19605	4.68037	0.616939
ELOVL5	0.00595238	0.350709	24	19.5	17.9411	98.27	84.47	85.54	115.71	116.82	132.03	121.21	110.9			ADSS1	1.7075	0.569279	2.85239	13.1047	0.227677	0.42693	0.37721	0.645655
ELOVL6	0.00595238	0.350709	24	19.5	13.8787	13.67	12.96	16.35	26.82	34.38	38.74	35.64	33.49			ADSS2	55.2338	11.1517	1.61616	17.8267	0.00332663	0.0678384	4.43037	0.835218
EMB	0.0260417	0.451671	24	16.5	11.0927	37.59	39.77	46.85	54.29	62.2	57.43	57.72	43.75			ADTRP	6.10125	0.783281	5.46196	3.13684	0.5202	0.701953	1.38744	0.20317
EMD	0.00595238	0.350709	24	3	3.24385	74.74	70.61	69.43	66.16	64.5	66.56	67.11	72.61			AEBP1	1.86625	0.373833	2.68777	13.7335	0.455133	0.647729	0.300394	0.553367
EMSY	0.0260417	0.451671	24	15	1.15612	3.03	4.82	5.27	6.66	6.42	5.99	5.92	4.32			AEBP2	12.9663	1.53269	2.84737	13.1238	0.646063	0.801085	3.59976	0.126658
ENG	0.0260417	0.451671	21	16.5	0.445477	2.18	1.93	1.94	2.58	2.88	2.76	2.31	1.99			AEN	34.94	1.96369	4.62358	6.33921	0.38791	0.586855	2.8893	0.269823
ENSA	0.00595238	0.350709	24	3	10.5253	205.38	193.93	189.63	184.27	172.38	188.19	189.01	202.52			AFAP1	17.5425	2.0606	2.51066	14.41	0.44436	0.637284	3.43273	0.223765
EPB41L2	0.0260417	0.451671	24	15	10.7922	37.33	39.22	40.38	60.33	55.65	53.87	45.22	38.4			AFAP1L1	17.5775	3.74535	2.48784	14.4971	0.0222281	0.121968	2.1729	0.703862
EPB41L4B	0.0260417	0.451671	21	13.5	0.721249	5.05	7.96	8	9.11	8.06	6.66	7.05	6.59			AFAP1L2	69.9525	13.4045	4.18342	8.0205	0.0282651	0.135709	8.42524	0.669421
EPG5	0.0260417	0.451671	21	15	3.49134	9.31	9.4	10.71	17.15	15.32	13.59	13.35	7.78			AFDN	31.76	3.56833	3.40438	10.9962	0.566118	0.739604	7.3309	0.15934
EPM2AIP1	0.0260417	0.451671	24	18	0.731856	3.27	3.44	3.39	4.23	4.49	4.65	4.46	3.97			AFF1	15.8438	1.95934	2.35629	14.9996	0.301309	0.504815	2.566	0.318077
EPS15L1	0.0260417	0.451671	21	13.5	3.36406	15.62	16.05	21.29	23.36	22.13	20.73	19.23	17.76			AFF4	40.225	6.24661	2.28503	15.2718	0.121197	0.297498	5.83218	0.478552
ERI1	0.00595238	0.350709	21	15	2.97692	13.56	13.95	14.47	18.38	20.02	17.74	14.83	9.98			AFG1L	1.90875	0.29224	1.81858	17.0535	0.794373	0.899384	0.809651	0.0943879
ERMAP	0.0260417	0.451671	21	13.5	0.494975	3.15	4.58	5.3	5.73	5.49	5.22	5.07	4.9			AFG3L2	49.7475	7.36075	1.8748	16.8388	0.00626204	0.0827031	3.20971	0.807962
ESCO1	0.0260417	0.451671	21	16.5	1.35057	9.53	8.3	9.07	10.48	12.55	10.94	10.25	7.98			AFMID	9.3375	1.54356	1.53375	18.1415	0.836086	0.923531	5.84061	0.0529189
ESCO2	0.00595238	0.350709	21	13.5	2.13193	5.07	7	8.04	11.54	9.38	8.96	6.32	5.47			AFTPH	20.665	2.76085	1.91216	16.6961	0.0600621	0.201111	1.99961	0.60397
ETFB	0.00595238	0.350709	24	4.5	8.80171	112.69	107.04	99.41	92.41	91.75	92.97	99.21	103.78			AGA	9.33	2.40639	1.8239	17.0332	0.0265254	0.131668	1.40518	0.70115
FABP5	0.0260417	0.451671	24	7.5	42.8029	422.93	448.48	435.16	365.21	362.87	362.28	351.35	392.34			AGAP1	5.235	1.30152	2.16389	15.7345	0.191236	0.385645	1.3346	0.432089
FADS1	0.000744048	0.277305	24	19.5	21.5137	24.95	18.13	19.66	41.36	54.08	57.48	54.78	49.15			AGAP2	0.56125	0.111732	1.79972	17.1256	0.908651	0.965329	0.153461	0.297794
FADS2	0.000744048	0.277305	24	21	78.3121	164.08	131.22	115.82	143.31	233.57	254.63	255.71	241.78			AGAP3	66.7638	3.43714	3.72326	9.77819	0.514419	0.696706	6.26857	0.193885
FAM110B	0.0260417	0.451671	21	13.5	0.19799	0.45	1.27	1.52	1.68	1.57	1.45	1.39	1.28			AGAP4	9.04	0.933251	2.05385	16.1549	0.467727	0.65958	1.52842	0.22974
FAM111A	0.0260417	0.451671	24	15	2.80721	14.98	18.43	19.91	23.28	22.46	22.4	19.81	18.49			AGAP5	6.33875	1.53391	2.21181	15.5515	0.0488931	0.179313	0.976086	0.663942
FAM13A	0.000744048	0.277305	24	16.5	0.714178	1.84	2.54	3.07	3.72	4.05	3.88	3.51	3.03			AGAP6	12.8438	1.52045	1.97696	16.4486	0.230082	0.42943	1.70065	0.390038
FAM168A	0.00595238	0.350709	24	15	2.37234	8.2	10.11	11.59	14.55	13.06	12.67	11.21	9.04			AGAP9	3.99	0.820021	2.01293	16.3112	0.194106	0.389601	0.721369	0.508303
FAM171B	0.0260417	0.451671	24	19.5	0.618718	1.16	0.86	1.13	1.47	2.41	1.87	2.49	1.51			AGBL2	0.38	0.0830559	3.65488	10.0394	0.95155	0.986614	0.228564	0.0955441
FAM214B	0.00595238	0.350709	24	13.5	5.31744	35.19	37.23	43.16	51.44	41.21	40.7	35.88	31.74			AGBL5	16.5	1.17112	1.12027	19.7209	0.250785	0.453119	1.28066	0.400838
FAM234B	0.0260417	0.451671	24	18	0.632861	2.47	2.9	3.41	3.81	4.05	4.49	3.66	3.61			AGER	2.35625	0.540803	1.59646	17.902	0.537575	0.715377	0.921208	0.216123
FAM72D	0.0260417	0.451671	21	12	0.993485	0.85	3.31	3.67	4.65	3.26	3.08	2.2	2.62			AGFG1	21.4125	1.19228	3.66562	9.99837	0.50925	0.692928	2.10918	0.20359
FANCA	0.00595238	0.350709	24	12	1.09071	9.79	10.16	11.37	11.12	10.53	9.94	8.81	5.32			AGFG2	4.74125	1.81138	2.35072	15.0209	0.314933	0.517491	2.45002	0.304246
FANCB	0.0260417	0.451671	21	16.5	0.875045	2.39	2.04	2.7	4.07	3.73	3.61	3.27	2.32			AGGF1	16.3025	2.93613	1.97824	16.4437	0.00834223	0.088432	1.30399	0.802214
FANCG	0.00595238	0.350709	21	15	2.28572	11.22	11.35	12.3	15.51	16.24	14.28	12.54	11.2			AGK	25.25	3.70995	2.43774	14.6885	0.0798562	0.231991	2.99632	0.550854
FAR2	0.0260417	0.451671	24	16.5	1.19147	4.03	5.63	5.84	8.58	7.35	7.28	6.58	5.81			AGL	10.4612	3.35088	1.79965	17.1259	0.00930762	0.0901817	1.58694	0.781032
FBXO8	0.00334821	0.350709	24	16.5	1.36472	9.24	9.71	13	13.15	14.74	13.93	13.15	12.81			AGMAT	2.02375	0.310928	1.4097	18.6154	0.570192	0.74353	0.298222	0.465133
FDPS	0.0260417	0.451671	21	3	77.7075	875.88	803.12	710.84	537.64	705.32	753.89	742.52	807.51			AGO1	5.35	1.13977	2.21717	15.5311	0.0272225	0.133511	0.41917	0.855384
FEN1	0.0260417	0.451671	24	12	8.08753	59.59	68.75	71.56	72.77	66.84	67.34	57.01	53.18			AGO2	11.1	1.00081	5.04629	4.72461	0.837389	0.924191	3.77106	0.0533405
FGD4	0.0260417	0.451671	24	15	1.67584	6.09	6.8	7.01	10.82	9.22	8.7	7.51	6.38			AGO3	3.5975	0.54261	2.33312	15.0882	0.816774	0.912865	1.85686	0.0639453
FGF1	0.0260417	0.451671	24	3	0.319966	2.14	1.49	1.46	1.06	1.2	1.22	1.45	1.72			AGO4	4.62625	1.07841	2.024	16.2689	0.117918	0.29318	0.84637	0.564987
FGFBP1	0.0260417	0.451671	24	21	394.626	1114.09	651.1	625.29	732.86	1151.15	1246.18	1335.71	1396.98			AGPAT1	51.935	12.5646	1.70247	17.4971	0.073849	0.221699	10.2169	0.547488
FICD	0.0260417	0.451671	24	13.5	1.06066	2.96	3.17	4.65	5.3	4.69	3.46	4.36	2.85			AGPAT2	54.9763	7.44291	3.14776	11.9764	0.0135594	0.10088	3.81825	0.752464
FIGNL1	0.00595238	0.350709	24	15	1.93924	10.05	13.96	14.65	15.76	15.93	15.55	13.3	12.4			AGPAT3	18.85	6.75513	1.84425	16.9555	0.005947	0.0809374	3.06806	0.795006
FKBP4	0.0260417	0.451671	24	19.5	9.21714	90.19	70.19	68.12	94.14	99.68	101.91	97.2	94.82			AGPAT4	3.10625	1.20881	1.69848	17.5123	0.0102968	0.0923646	0.25405	0.947677
FOXM1	0.0260417	0.451671	24	13.5	6.76348	39.3	40.5	42.2	52.81	46.46	46.34	34.15	33.29			AGPAT5	15.705	2.49987	1.16209	19.5612	0.0923197	0.253316	2.07109	0.538222
FOXP1	0.00595238	0.350709	21	13.5	1.51851	5.13	8.33	9.89	11.46	10.47	9.56	8.88	7.7			AGPS	21.6275	4.92185	2.29552	15.2318	0.00368256	0.0691866	1.95019	0.835946
FOXRED1	0.015997	0.451671	24	16.5	4.0093	18.75	19.55	23.96	27.38	27.38	30	24	23.91			AGR2	7.82	4.92541	1.08792	19.8444	0.297639	0.501326	6.62047	0.306898
FOXRED2	0.00595238	0.350709	24	16.5	0.420729	1.19	1.56	2.11	2.49	2.51	2.33	2.16	2.07			AGRN	161.101	36.9434	2.06284	16.1205	0.0692851	0.215265	27.5768	0.589447
FTSJ1	0.0260417	0.451671	24	16.5	11.4463	92.82	103.54	116.76	130.74	132.15	122.59	119.99	117.85			AGTPBP1	5.995	1.9762	1.54548	18.0967	0.00445078	0.0727436	0.660842	0.877362
FUBP1	0.0260417	0.451671	24	12	13.1062	67.17	78	86.33	101	78.89	83.59	66.72	58.63			AGTRAP	86.2412	12.0667	1.8976	16.7517	0.0213425	0.120597	6.79879	0.71591
FXR2	0.00595238	0.350709	24	16.5	6.32861	24.63	25.94	30.78	37.37	38.01	35.09	33.38	28.12			AHCTF1	20.9988	3.72118	2.24343	15.4307	0.0939425	0.255819	3.17826	0.523051
FZD4	0.0260417	0.451671	24	18	0.293449	0.86	0.93	1.01	1.33	1.34	1.58	1.56	1.26			AHCY	259.09	15.3529	4.95361	5.07859	0.693384	0.835116	32.8533	0.148724
FZD7	0.0260417	0.451671	24	18	0.599273	0.32	0.52	0.89	1.68	1.74	1.72	1.69	1.63			AHCYL1	46.5175	8.37881	1.72217	17.4218	0.0100037	0.091428	4.14703	0.765574
GAB2	0.0260417	0.451671	24	16.5	0.46669	0.91	1.02	1.39	2.56	1.76	1.68	1.57	1.1			AHCYL2	13.7613	2.60545	2.29615	15.2293	0.00433957	0.072159	0.952542	0.856842
GALK1	0.0260417	0.451671	24	15	0.692965	2.25	3.11	3.32	3.74	3.99	3.5	2.55	2.73			AHDC1	7.2	1.07313	2.37101	14.9434	0.0732518	0.221159	0.632128	0.697485
GALNT1	0.00595238	0.350709	21	19.5	7.40871	58.41	51.12	46.18	54.05	59.4	61.54	65.18	55.86			AHI1	2.62625	1.25556	1.9706	16.4729	0.0372274	0.156103	0.669516	0.737772
GALNT18	0.0260417	0.451671	24	18	7.40341	31.78	31.31	34.03	42.45	44.3	43.58	44.17	41.3			AHNAK	306.174	58.5935	2.57558	14.162	0.504859	0.68948	106.27	0.195626
GBF1	0.0260417	0.451671	21	15	5.98389	34.8	34.33	38.28	50.63	46.67	39.33	37.63	25.11			AHNAK2	74.8475	28.9801	2.52029	14.3732	0.0381848	0.15843	19.9588	0.627788
GCNA	0.0260417	0.451671	24	21	0.116673	0.71	0.63	0.33	0.76	0.81	0.87	0.86	0.82			AHR	10.44	2.68995	2.52	14.3743	0.0537017	0.188858	1.9265	0.609329
GGCT	0.0260417	0.451671	24	1.5	4.52372	87.92	87.95	85.45	76.83	84.18	86.13	92.18	104.75			AHRR	0.24375	0.056663	1.71343	17.4552	0.974059	0.993527	0.0913726	0.235269
GINM1	0.00595238	0.350709	24	18	4.90025	41.02	38.17	43.02	46.69	48.05	50.51	49.85	45			AHSA1	228.518	10.382	0.342654	22.6912	0.620044	0.781515	9.44974	0.491258
GINS1	0.00595238	0.350709	21	13.5	3.12541	8.56	13.68	17.07	18.92	17.52	17.05	13.14	13.21			AIDA	107.772	9.42016	2.78161	13.375	0.0251517	0.128313	4.23824	0.798068
GIPC1	0.0260417	0.451671	24	12	37.2857	256.75	284.4	306.93	317.31	279.24	246.59	239.28	229.59			AIF1L	5.19	0.892401	1.28147	19.1052	0.302849	0.506406	1.07609	0.354916
GLB1L3	0.00595238	0.350709	24	19.5	0.982878	1.95	1.7	1.76	2.91	4.08	4.18	3.16	3			AIFM1	55.4487	6.39475	1.23322	19.2894	0.0253289	0.128815	3.73776	0.700743
GLT8D1	0.00595238	0.350709	24	16.5	1.54503	20.96	36.1	37.5	37.94	39.58	39.67	37.65	37.38			AIFM2	6.83375	1.85515	1.92527	16.646	0.0513319	0.184054	1.25702	0.635364
GMPS	0.00595238	0.350709	24	16.5	1.88621	13.17	16.05	17.33	18.05	19.97	19.03	17.05	16.22			AIFM3	0.8925	0.439236	1.76474	17.2592	0.339015	0.542353	0.293475	0.641838
GNB1L	0.0260417	0.451671	24	16.5	0.328805	0.52	0.83	0.8	1.09	1.33	1.3	1.02	0.84			AIG1	31.7538	7.71983	0.986036	20.2336	0.00149766	0.0612148	2.6391	0.872536
GNB4	0.0260417	0.451671	21	15	6.19249	27.08	29.48	30.61	45.18	38.52	36.96	35.66	23.85			AIMP1	42.2925	1.17492	1.42911	18.5412	0.543457	0.720067	2.03754	0.210114
GNE	0.00595238	0.350709	24	16.5	3.62039	3.54	5.92	8.9	11.9	13.24	13.44	11.17	8.71			AIMP2	76.3787	3.48507	1.44486	18.481	0.693137	0.835085	8.85831	0.110183
GOLGA8B	0.0260417	0.451671	21	18	4.826	28.05	23.45	22.57	31.3	32.52	34.69	30.83	27.51			AIP	32.5887	2.68263	2.13924	15.8287	0.556224	0.731427	5.37958	0.165928
GOLGA8R	0.00595238	0.350709	21	13.5	0.183848	0	0.17	0.32	0.61	0.36	0.34	0.12	0.02			AJAP1	11.0738	1.32032	4.16294	8.09872	0.317752	0.520415	1.72623	0.318803
GOLPH3L	0.0260417	0.451671	24	16.5	2.8461	12.72	16.55	18.69	24.08	20.81	20.29	19.54	17.02			AJM1	0.34125	0.120813	2.06969	16.0944	0.902138	0.962239	0.240043	0.1685
GOPC	0.0260417	0.451671	24	16.5	5.41644	26.01	40.55	41.82	45.11	46.38	46.19	45.86	34.64			AJUBA	141.335	18.5593	2.34422	15.0457	0.0635747	0.20617	12.523	0.6373
GPR176	0.0260417	0.451671	24	18	6.76701	23.45	25.39	30.12	33.06	40.03	37.85	37.73	32.34			AK1	25.6537	1.50529	0.964135	20.3173	0.956462	0.98925	11.5731	0.0133534
GPR180	0.00595238	0.350709	24	15	2.80721	7.26	10.26	12.11	14.15	13.75	13.58	11.89	8.63			AK2	73.9488	6.18297	1.25961	19.1886	0.244548	0.445768	7.31492	0.363692
GPR63	0.0260417	0.451671	24	18	0.586899	0.87	1.28	1.44	1.74	2.33	2.38	2.07	1.78			AK3	19.79	0.87763	1.36311	18.7933	0.577943	0.749733	1.69619	0.176394
GPRASP2	0.0260417	0.451671	24	16.5	1.61397	2.43	2.77	4.74	6.39	5.6	5.43	4.92	3.35			AK4	27.4187	5.81231	1.6131	17.8384	0.00957225	0.0904298	2.84902	0.769034
GRHL2	0.0260417	0.451671	21	13.5	3.9103	5	15.56	22.1	24.81	21.1	20.19	19.29	14.29			AK5	0.3575	0.142531	1.98276	16.4264	0.853808	0.934486	0.134379	0.473686
GRHL3	0.00595238	0.350709	24	7.5	5.34396	12.54	14.74	21.87	8.3	5.6	5.02	5.51	6.55			AK6	29.9812	2.09907	5.64178	2.44999	0.483333	0.6722	3.68666	0.205936
GRIPAP1	0.0260417	0.451671	21	16.5	2.95217	20.1	15.91	17.16	21.35	24.26	21.6	20.18	18.02			AK7	0.37375	0.405202	0.776726	21.0331	0.362414	0.562372	0.238509	0.697793
GRPEL1	0.00595238	0.350709	24	6	5.28209	59.81	60.36	55.21	51.86	49.61	49.14	50.8	56.13			AK9	0.835	0.184162	2.34165	15.0555	0.780988	0.891246	0.175806	0.467478
GSTCD	0.0260417	0.451671	24	16.5	3.73352	7.98	9.05	13.63	16.41	15.89	14.49	14.27	10.73			AKAP1	23.5063	7.20372	1.68172	17.5763	0.0287971	0.136761	4.59946	0.662437
GSTM3	0.0260417	0.451671	24	22.5	1.19855	8.94	8.78	8.21	8.32	9	9.92	10.89	10.92			AKAP10	14.715	0.918332	2.64452	13.8987	0.421798	0.617007	1.34877	0.270533
GTF2H4	0.0260417	0.451671	24	16.5	3.89262	21.67	23.25	26.28	30.96	30.85	30.99	27.52	25.83			AKAP11	11.0762	4.66232	2.01006	16.3221	0.00462754	0.0739049	1.97634	0.816587
GTF3C2	0.0260417	0.451671	24	15	3.97924	30.78	37.3	40.3	42.55	42.7	38.29	38.36	32.97			AKAP12	8.05	7.71537	4.77647	5.75523	0.0469963	0.175901	5.59126	0.603692
GTF3C3	0.00595238	0.350709	24	16.5	3.46482	18.7	19.04	21.12	23.87	24.98	25.93	22.41	19.44			AKAP13	9.975	1.47819	3.24681	11.5981	0.349681	0.552265	2.07721	0.288318
GXYLT2	0.0260417	0.451671	24	19.5	0.410122	0.65	0.39	0.67	0.88	1.14	1.34	1.29	1.17			AKAP17A	35.7938	3.34778	4.38951	7.23331	0.545027	0.721384	6.61592	0.170017
H3-2	0.0260417	0.451671	24	18	2.18142	2.68	2.32	3.43	5.36	5.81	6.67	6.02	3.09			AKAP3	1.03625	0.475215	2.12936	15.8664	0.264181	0.467584	0.21985	0.788932
HAUS1	0.0260417	0.451671	24	16.5	2.92742	40.87	42.9	47.2	48.62	50.03	49.12	44.95	45.83			AKAP5	0.1625	0.0531501	0.918833	20.4903	0.977073	0.994387	0.0923583	0.209449
HAUS2	0.00595238	0.350709	24	10.5	4.17547	23.68	25.29	26.76	25.91	24.21	20.16	19.23	15.84			AKAP6	0.76	0.32496	1.27866	19.1159	0.500831	0.68632	0.219274	0.63729
HAUS5	0.000744048	0.277305	21	13.5	0.885651	3.72	4.55	5.03	7.42	5.73	4.7	4.23	3.86			AKAP7	2.2325	0.0957932	1.57044	18.0014	0.97683	0.994387	0.859726	0.00983438
HCFC1	0.0260417	0.451671	21	15	3.06531	15.85	15.87	16.48	23.49	20.92	18.43	17.92	11.04			AKAP8	26.1988	2.18855	3.15974	11.9307	0.344306	0.547067	3.06833	0.28927
HECTD2	0.015997	0.451671	24	16.5	0.576292	1.34	1.67	2.16	2.64	2.69	2.61	2.61	1.98			AKAP8L	34.5763	1.47558	4.08419	8.39956	0.510652	0.69378	2.60265	0.20455
HECTD3	0.0260417	0.451671	24	13.5	4.88788	26.77	29.79	34.92	36.59	34.86	34.02	30.37	26.18			AKAP9	11.8525	3.37208	2.24152	15.438	0.00391643	0.0706195	1.31968	0.839315
HERC5	0.0260417	0.451671	21	18	4.53255	8.99	6.27	8.01	12.75	15.36	15.32	14.43	10.99			AKIP1	47.715	7.42995	2.24691	15.4174	0.221282	0.42007	8.68192	0.369446
HIP1	0.0260417	0.451671	24	16.5	1.24628	1.29	1.36	1.97	4.23	3.67	3.07	2.9	1.79			AKIRIN1	98.9813	22.3797	4.88515	5.34009	0.09122	0.251664	19.1994	0.520838
HLA-DOB	0.00595238	0.350709	24	18	1.23037	2.02	3.32	4.07	4.15	5.67	5.97	4.84	4.09			AKIRIN2	29.43	2.50713	4.42881	7.0832	0.515837	0.698097	4.69308	0.185874
HLTF	0.0260417	0.451671	24	16.5	2.63751	2.85	3.51	4.73	7.77	7.68	8.17	7.42	4.57			AKNA	2.77	0.738325	2.34194	15.0544	0.108801	0.279152	0.358024	0.772842
HOOK2	0.0260417	0.451671	21	16.5	13.5818	14.51	13.9	16.9	34.19	36.04	34.76	30.62	28.58			AKR1A1	78.8187	12.1084	0.904672	20.5444	0.0241457	0.126075	7.17098	0.695204
HOXC8	0.0260417	0.451671	24	16.5	0.240416	1.79	2.86	3.15	3.32	3.41	3.19	3.24	3.06			AKR1B1	162.194	7.87349	4.41887	7.12114	0.466195	0.657939	6.39875	0.547767
HPDL	0.0260417	0.451671	24	16.5	0.286378	0.37	0.44	0.67	0.78	1	0.84	0.97	0.54			AKR1C1	6.56875	0.638423	4.03725	8.57883	0.614251	0.776812	1.31447	0.158755
HS2ST1	0.0260417	0.451671	24	18	3.40825	9.98	9.2	10.93	14.84	13.59	16.44	15.71	11.45			AKR1C2	6.96125	0.687356	3.66734	9.99179	0.230097	0.42943	0.544913	0.560036
HSPA13	0.0260417	0.451671	24	16.5	8.4676	16.73	18.47	25.93	34.54	35.49	28.83	30.32	20.55			AKR1C3	8.37875	3.73831	5.91814	1.39438	0.00259988	0.064293	1.3769	0.85501
HSPB8	0.0260417	0.451671	24	6	1.55917	9	5.27	2.18	2	0.65	0.55	1.31	1.39			AKR1E2	1.6425	0.788052	1.66805	17.6285	0.247468	0.449455	0.816461	0.427031
ICMT	0.0260417	0.451671	24	16.5	8.79464	48.3	49.8	54.86	67.32	64.91	61.44	57.33	50.68			AKR7A2	47.88	3.90445	0.667146	21.4517	0.156058	0.342822	3.826	0.454488
IDH2	0.0260417	0.451671	24	16.5	6.24375	20.29	20.93	23.43	32.98	34.11	30	28.88	26.59			AKT1	118.874	9.21459	3.09402	12.1817	0.103213	0.271042	6.60603	0.608846
IER3	0.0260417	0.451671	24	12	48.7444	273.89	345.07	337.27	358.57	317.81	291.88	264.92	255.73			AKT1S1	53.4725	0.308992	0.49957	22.0918	0.989488	0.998186	4.68364	0.00346982
IFI44L	0.0260417	0.451671	24	18	7.88071	9.52	5.94	10.21	20.69	20.23	25.1	21.33	17.62			AKT2	54.8062	10.7751	2.50771	14.4212	0.441988	0.635013	18.2196	0.21863
IFITM1	0.0260417	0.451671	24	0	59.427	457.63	387.02	391.37	279.78	424.83	453.11	479.33	508.95			AKT3	4.81125	1.57526	1.91104	16.7004	0.0593191	0.199982	1.0873	0.626748
IGFBP3	0.00595238	0.350709	24	10.5	16.069	15.1	33.77	57.09	48.86	18.91	14.96	14.52	11.01			AKTIP	17.1925	0.436886	3.3262	11.2949	0.958879	0.989667	3.39241	0.0130944
IK	0.0260417	0.451671	24	18	12.5016	109.35	108.64	116.37	134.06	131.83	134.3	119.13	116.63			ALAD	9.95	0.904471	2.18312	15.6611	0.235385	0.435661	0.895737	0.449241
IKBKB	0.0260417	0.451671	24	18	2.99106	16.01	15.73	17.19	21.52	21.02	21.6	19.61	19.17			ALAS1	59.0425	3.71728	2.59851	14.0744	0.0546175	0.190758	2.32894	0.670846
IL18	0.0260417	0.451671	24	3	26.916	253.97	217.73	203.28	157	188.4	180.3	206.9	219.84			ALCAM	91.7375	4.76985	4.5621	6.57405	0.848429	0.931183	18.7238	0.049355
IL18R1	0.0260417	0.451671	24	16.5	0.544472	0.92	1.21	1.8	2.19	2.14	2.36	1.81	1.53			ALDH16A1	15.0363	0.381736	0.833234	20.8173	0.809557	0.908367	1.13853	0.0825134
IL31RA	0.00595238	0.350709	24	19.5	1.24451	2.18	1.52	1.84	3.33	3.62	4.53	4.1	3.26			ALDH18A1	53.455	10.1602	1.88489	16.8002	0.000779023	0.0612148	3.01001	0.901138
IMPACT	0.0260417	0.451671	24	18	3.66635	16.54	17.37	17.64	21.81	22.47	25.44	24.78	21.56			ALDH1A1	0.5725	0.236361	4.87584	5.37566	0.658492	0.810317	0.126557	0.736176
IMPDH1	0.0260417	0.451671	24	16.5	4.85606	51.29	53.28	55.28	60.7	68.61	60.25	59.39	57.7			ALDH1A2	0.895	0.165669	1.05353	19.9758	0.811435	0.909246	0.127292	0.575389
INPP4B	0.00595238	0.350709	21	15	5.95914	31.56	38.73	43.68	52.85	46.88	45.06	39.44	26.9			ALDH1A3	109.701	39.0638	3.48748	10.6788	0.0133937	0.10088	21.0282	0.734099
INPPL1	0.00595238	0.350709	24	15	7.50771	20.16	27.32	33.09	42.71	33.41	33.34	29.19	22.74			ALDH1B1	31.9962	2.37209	0.797561	20.9535	0.262095	0.465409	2.85886	0.355157
INSIG1	0.00595238	0.350709	24	18	45.9124	62.42	60.27	69.19	92.99	134.21	149.56	134.03	127.67			ALDH1L1	0.58375	0.0971908	1.71052	17.4663	0.931842	0.975388	0.18515	0.180624
INTS3	0.0260417	0.451671	21	16.5	4.47775	21.24	15.88	19.3	25.64	26.43	25.95	24.18	19.46			ALDH1L2	4.865	3.62622	1.72335	17.4173	0.0155646	0.105916	1.97389	0.729724
INTS4	0.0260417	0.451671	24	16.5	2.63928	12.46	13.36	14.26	16.41	17.84	17.01	16.75	12.93			ALDH2	7.12	1.22892	1.34484	18.8631	0.0440623	0.170484	0.64072	0.746391
INTS5	0.0260417	0.451671	24	15	1.55917	13.54	16.97	17.46	18.42	19.27	17.58	17.76	15.07			ALDH3A1	1.02	0.17631	0.861949	20.7076	0.813524	0.910533	0.259484	0.269718
IPO9	0.00595238	0.350709	21	15	3.43654	15.28	15.4	15.99	20.88	22.19	19.89	17.48	13.2			ALDH3A2	34.5475	7.47049	1.90581	16.7203	0.0148961	0.104733	4.07147	0.729239
IQCA1	0.0260417	0.451671	24	18	1.9304	4.38	3.79	4.96	7.03	7.95	7.61	7.57	7.22			ALDH3B2	0.43875	0.0917751	5.51044	2.95167	0.943941	0.982497	0.266157	0.0868568
IQCB1	0.0260417	0.451671	24	18	1.98697	7.1	10.52	13.52	15.19	15.28	15.39	14.9	13.55			ALDH4A1	31.5212	2.5447	1.08144	19.8692	0.341187	0.544291	3.56162	0.289965
IRAG1	0.0260417	0.451671	24	3	0.171473	1.02	0.5	0.26	0.17	0.08	0.27	0.29	0.35			ALDH5A1	0.30625	0.161148	2.03955	16.2095	0.81187	0.909402	0.0736375	0.793015
IRF7	0.0260417	0.451671	24	16.5	3.31103	22.03	25.8	28.08	30.48	35.06	30.49	26.67	27.19			ALDH6A1	3.92625	1.19561	1.88931	16.7834	0.129663	0.309391	1.0255	0.520941
ITSN1	0.0260417	0.451671	24	16.5	6.77762	18.59	23.46	24.51	39.66	33.61	32.41	32.24	24.37			ALDH7A1	46.96	9.19871	0.570242	21.8218	0.00238509	0.0632896	3.3996	0.854167
JPT2	0.0260417	0.451671	24	13.5	13.9724	184.08	202.55	207.89	226.07	211.37	192.73	200.86	171.3			ALDH9A1	64.805	6.43991	2.67726	13.7736	0.0114958	0.0961665	2.97515	0.789397
JRKL	0.0260417	0.451671	24	15	1.85616	8.29	8.99	10.6	12.34	11.51	11.85	10.31	8.92			ALDOA	1584.38	129.245	5.21458	4.08178	0.496414	0.682958	179.802	0.292468
KCNQ5	0.00595238	0.350709	24	18	1.22153	1.77	1.64	2.83	4.39	4.55	4.47	4.42	3.69			ALDOC	15.6337	1.87109	0.870344	20.6755	0.176601	0.368168	1.89931	0.437067
KCTD20	0.0260417	0.451671	24	15	4.04819	14.8	20.66	22.17	28.56	26.73	25.12	24.13	19.74			ALG1	21.9763	2.60302	1.62759	17.7831	0.787284	0.895028	8.49378	0.0698846
KDM4C	0.0260417	0.451671	24	15	2.06475	6.47	8.69	8.62	11.62	11.76	11.49	11.38	8.45			ALG10	3.9175	0.969659	2.76881	13.4239	0.0529848	0.187354	0.437812	0.796922
KDSR	0.00595238	0.350709	24	19.5	7.6509	27.38	26.96	30.75	37.69	40.95	43.9	41.11	38.5			ALG10B	1.31625	0.40443	2.4959	14.4664	0.376576	0.575926	0.246468	0.682948
KIAA0040	0.00595238	0.350709	21	18	15.4432	42.17	33.13	37.39	49.5	59.5	59.56	59.34	47.13			ALG11	13.0913	4.56896	2.2817	15.2846	0.00792496	0.0869855	2.15662	0.782167
KIAA0586	0.0260417	0.451671	24	16.5	2.10718	2.33	3.21	4.02	6.83	7.01	6.36	6.16	4.63			ALG12	14.35	4.92558	2.4287	14.723	0.464892	0.656897	8.63443	0.206562
KIAA0753	0.0260417	0.451671	21	16.5	1.39123	11.93	11.08	11.72	13.68	14.29	13.76	12.94	10.99			ALG13	11.4688	1.11605	2.553	14.2483	0.166756	0.356097	0.99282	0.502713
KIAA1671	0.0260417	0.451671	24	16.5	3.8502	8.09	12.87	16.14	21.57	18.71	17.78	17.11	13.6			ALG14	9.12625	1.36352	0.426744	22.37	0.946883	0.984221	9.46524	0.0163304
KIF13A	0.0260417	0.451671	24	12	15.6801	40.95	63.99	73.63	79.79	67.05	57.74	63.02	37.94			ALG2	33.1175	2.02366	2.07757	16.0643	0.0676468	0.212879	1.2931	0.662085
KIF15	0.000744048	0.277305	21	15	0.814941	3.43	3.73	4.39	4.91	5.14	4.69	3.75	3.01			ALG3	36.6313	2.46406	1.28434	19.0942	0.285417	0.490019	3.08617	0.33774
KIF20B	0.00595238	0.350709	24	15	3.19612	8.06	10.25	12.08	14.83	17.88	14.53	13.42	8.48			ALG5	72.8725	12.1137	1.5813	17.9599	0.0575054	0.196324	9.05817	0.588602
KIF21A	0.0260417	0.451671	21	15	2.24153	11.07	12.87	14.38	17.9	16.32	15.66	15.08	9.4			ALG6	5.98125	0.557702	1.96413	16.4976	0.481307	0.670552	0.812817	0.273585
KIF22	0.00595238	0.350709	24	15	5.16542	34.73	38.31	41.96	43.44	47.25	45.12	39.87	34.81			ALG8	42.2163	5.02376	2.08471	16.037	0.158519	0.345367	5.09567	0.437438
KIF24	0.0260417	0.451671	24	16.5	0.639932	0.96	1.6	2.11	2.94	2.88	2.3	2.14	1.77			ALG9	12.98	1.90752	2.00227	16.3519	0.733919	0.863006	5.42651	0.0899594
KIF3C	0.0260417	0.451671	21	16.5	1.76423	18.24	16.11	19.25	21.96	20.8	20.67	19.96	16.81			ALKBH1	9.255	1.32088	3.59615	10.2637	0.0270138	0.133131	0.554271	0.819603
KIF9	0.0260417	0.451671	24	6	1.68822	9.73	9.21	7.73	7.46	4.27	5.52	6.87	7.53			ALKBH2	26.1288	6.0772	1.40347	18.6391	0.124531	0.30224	5.76527	0.470594
KIFBP	0.0260417	0.451671	24	15	5.37755	33.96	45.05	45.5	50.87	53.19	51.26	44.8	43.46			ALKBH3	27.1375	1.93943	2.45005	14.6415	0.146875	0.332014	1.7698	0.489981
KLF12	0.0260417	0.451671	21	16.5	0.638164	1.79	1.21	1.96	3.17	2.68	2.56	2.32	1.65			ALKBH4	7.5175	0.652021	4.39368	7.21739	0.542973	0.719502	1.15686	0.202633
KLF5	0.0260417	0.451671	21	13.5	4.94444	48.5	66.41	74.15	68.6	68.07	67.32	61.98	57.01			ALKBH5	40.9537	5.32273	2.07855	16.0605	0.165202	0.354004	5.50407	0.427968
KLHDC3	0.0260417	0.451671	24	16.5	4.34164	34.75	34.89	39.17	40.96	45.81	41.44	42.7	37.91			ALKBH6	21.9525	2.51006	2.74386	13.5192	0.398759	0.596733	3.90135	0.248771
KLHL12	0.0260417	0.451671	24	15	1.79782	12.44	18.54	19.69	22.02	20.13	20.81	19.57	17.73			ALKBH7	23.62	3.8356	1.13644	19.6591	0.0202205	0.117628	2.14861	0.718263
KMT2C	0.0260417	0.451671	21	15	1.42482	4.59	4.75	5.24	9.01	7.01	6.33	6.27	3.38			ALKBH8	8.30125	1.59135	2.76148	13.4519	0.0160941	0.106977	0.672059	0.8177
KMT5A	0.00595238	0.350709	24	13.5	3.29865	35.14	39.15	40.2	40.58	44.27	39.37	39.07	34.08			ALMS1	2.20125	1.11661	2.26839	15.3354	0.0368445	0.155382	0.529912	0.78032
KMT5C	0.0260417	0.451671	24	18	1.11016	1.26	1.79	2.3	3.38	3.89	3.76	3.56	3.35			ALOX12	0.72625	0.181704	1.07532	19.8926	0.799504	0.902437	0.248565	0.299476
KNL1	0.00595238	0.350709	21	15	2.47134	8.32	8.31	9.15	12.33	13.17	10.66	8.51	4.31			ALOX15B	18.355	5.5105	5.20204	4.12968	0.0319794	0.144401	3.58555	0.653927
KNTC1	0.00595238	0.350709	24	15	2.02409	4.49	6.47	7.15	10.77	9.63	8.95	6.8	6.14			ALOXE3	5.05875	1.77171	2.20276	15.5861	0.00883639	0.0890363	0.695425	0.838514
KPNA6	0.0260417	0.451671	24	16.5	4.61741	23.12	26.07	28.35	33.49	35.02	31.56	32.34	27.1			ALPK1	2.7775	1.44859	1.81706	17.0594	0.0111072	0.0949785	0.52803	0.857569
KREMEN2	0.0260417	0.451671	24	4.5	0.59397	3.86	3.38	2.78	2.67	2.37	1.95	3.01	3.26			ALPK2	0.23375	0.142994	4.28365	7.63764	0.847422	0.930852	0.0737541	0.750445
KRI1	0.015997	0.451671	24	16.5	3.17491	10.85	18.11	21.02	23.73	24.56	23.76	23.73	21.2			ALPL	1.08	0.419698	0.608471	21.6758	0.398182	0.596225	0.3548	0.528175
L3MBTL2	0.0260417	0.451671	24	15	1.79959	12.88	18.24	19.25	21.7	21.89	19.45	19.79	17.83			ALS2	21.2263	6.10897	2.05261	16.1596	0.0278564	0.134971	3.85312	0.667878
L3MBTL4	0.00595238	0.350709	24	15	0.109602	0.44	0.63	0.65	0.75	0.75	0.66	0.63	0.47			ALS2CL	43.3762	12.2287	2.70862	13.6538	0.489269	0.67767	22.3162	0.193692
LAMA2	0.0260417	0.451671	24	4.5	0.31643	1.7	1.43	1.06	0.77	0.87	0.94	1.03	1.29			ALX3	1.825	0.55517	1.10541	19.7776	0.420531	0.615844	0.726601	0.318353
LARP4	0.00595238	0.350709	24	15	7.96733	22.78	28.6	28.83	39.89	41.56	38.85	38.39	24.36			ALYREF	142.136	15.0839	4.17207	8.06385	0.591042	0.760128	31.6489	0.153775
LCE3E	0.00595238	0.350709	24	7.5	6.63266	14.71	15.42	16.91	10.88	5.89	3.52	4.53	8.55			AMACR	12.3387	4.20514	4.09938	8.34152	0.0465917	0.17561	2.98712	0.613216
LCORL	0.00595238	0.350709	24	15	0.848528	1.98	2.67	3.52	3.82	3.94	3.9	3.05	2.65			AMBRA1	13.61	1.25232	3.27961	11.4728	0.432754	0.627434	1.98276	0.241929
LDLR	0.00595238	0.350709	24	18	91.8638	103.65	80.12	114.56	220	244.63	244.32	240.35	182.51			AMD 1.00	114.986	8.19841	2.63072	13.9514	0.181417	0.373596	7.67504	0.477214
LEPROTL1	0.0260417	0.451671	24	18	4.09415	14.28	19.09	16.31	22.96	24.24	25.34	24.2	22.86			AMDHD2	7.08625	1.6176	3.16962	11.8929	0.0616767	0.203439	1.12604	0.622769
LFNG	0.00595238	0.350709	24	4.5	5.72049	23.16	21.69	14.13	11.72	11.5	12.05	13.38	19.31			AMER1	1.4175	0.462583	1.72044	17.4284	0.262452	0.465662	0.14312	0.893133
LIFR	0.0260417	0.451671	21	15	0.113137	0.31	0.34	0.42	0.53	0.58	0.5	0.51	0.29			AMFR	35.71	2.98985	2.2331	15.4702	0.0289883	0.137203	1.66978	0.719487
LIG1	0.00595238	0.350709	21	15	1.99051	17.75	16.14	17.98	21.34	22.09	18.18	17.87	13.52			AMIGO1	0.51	0.161034	1.83593	16.9873	0.817487	0.913196	0.119559	0.592055
LIG3	0.00595238	0.350709	21	15	2.01879	11.8	11.99	13.06	16.92	15.16	14.74	12.75	8.13			AMIGO2	109.177	22.7678	1.64061	17.7333	0.000122853	0.0525452	3.63094	0.969188
LMF1	0.0260417	0.451671	24	21	1.02707	1.95	2.07	1.82	2.66	3.22	3.54	4.06	3.47			AMIGO3	1.8125	0.154012	3.05707	12.3229	0.883773	0.951402	0.419493	0.0973363
LPCAT1	0.0260417	0.451671	24	18	8.24133	33.87	41.69	43.44	53.25	55.08	54.46	54.2	44.32			AMMECR1	11.8488	2.89877	2.4723	14.5565	0.00929747	0.0901817	1.34037	0.789105
LPIN1	0.0260417	0.451671	21	18	21.4395	43.03	27.52	26.36	44.58	63.15	65.09	59.87	43.44			AMMECR1L	23.89	0.614548	4.31399	7.52179	0.927785	0.972975	3.54895	0.0234265
LRIG1	0.0260417	0.451671	24	18	3.17491	6.98	5.97	11.16	11.82	13.23	13.64	14.28	11.32			AMN1	3.78	1.23341	2.03705	16.219	0.0563572	0.194157	0.761107	0.677517
LRRC40	0.000744048	0.277305	24	16.5	4.21436	16.29	17.93	21.14	22.81	26.76	24.31	21.93	18.01			AMOT	4.435	0.331183	1.49528	18.2885	0.671735	0.819286	0.583416	0.204955
LRRC41	0.0260417	0.451671	21	13.5	2.95747	36.46	41.15	45.54	47.2	46.7	43.76	45.42	40.87			AMOTL1	75.7963	11.0019	3.40065	11.0105	0.37568	0.574977	16.6826	0.258124
LRRN4	0.0260417	0.451671	24	15	0.961665	0.59	1.64	2.07	3.9	2.62	2.9	1.75	1.4			AMOTL2	55.6613	6.22245	3.45088	10.8186	0.13772	0.320034	5.98191	0.463988
LSS	0.0260417	0.451671	24	21	33.4285	122.36	96.68	86.07	107.19	150.82	149.62	163.63	136.99			AMPD2	14.465	3.23511	1.64797	17.7052	0.00537899	0.0772269	1.33532	0.824429
LUC7L	0.0260417	0.451671	24	9	5.56493	52.8	60.83	62.53	51.49	49.13	47.91	46.41	51.32			AMPD3	19.225	10.3628	5.1541	4.31279	0.0851607	0.24194	8.82238	0.524661
LYPD3	0.00595238	0.350709	24	4.5	16.0177	82.63	65.97	63	42.21	39.59	41.36	43.33	47.21			AMT	3.2075	1.38781	1.27423	19.1328	0.0970511	0.260177	1.10825	0.556444
LYPD6B	0.0260417	0.451671	24	19.5	2.14077	4.94	3.29	3.76	5.61	7.25	8.77	6.52	6.81			AMY2B	1.735	0.567997	0.462413	22.2337	0.182616	0.374964	0.247918	0.807662
LYST	0.0260417	0.451671	24	12	0.809637	4.94	5.24	6.12	6.97	5.52	5	5.06	3.06			AMZ1	1.86125	0.420877	2.32303	15.1267	0.437705	0.631613	0.423966	0.440837
LZIC	0.0260417	0.451671	21	13.5	3.26153	26.97	32.75	33.28	39.67	35.62	36.87	32.4	30.06			AMZ2	91.9988	10.014	0.818148	20.8749	0.102058	0.269082	8.50578	0.52581
LZTR1	0.00595238	0.350709	21	15	5.47477	21.83	23.39	25.36	32.95	33.65	30.15	28.15	21.44			ANAPC1	24.1337	6.33427	1.97002	16.4751	0.00292191	0.0666658	2.45917	0.841463
M1AP	0.0260417	0.451671	24	15	0.378302	0.52	0.54	0.95	1.5	1.26	1.08	0.83	0.73			ANAPC10	20.6388	1.41742	1.32646	18.9333	0.959706	0.989787	11.3443	0.012335
M6PR	0.0260417	0.451671	24	18	8.54008	80.27	90.25	90.26	96.91	106.72	104.33	97.66	94.44			ANAPC11	156.192	7.75013	0.169572	23.3523	0.59815	0.764696	13.2389	0.21517
MACIR	0.0260417	0.451671	21	19.5	0.654074	8.77	8.4	8.31	8.6	9.79	10.85	8.82	8.78			ANAPC13	87.5987	11.7005	0.927653	20.4566	0.199727	0.395756	12.9723	0.394242
MAGED1	0.0260417	0.451671	21	15	12.1799	102.78	99.9	106.56	119.72	123.44	120.82	106.06	92.62			ANAPC15	93.8263	5.93706	5.8249	1.7505	0.122327	0.29905	4.74121	0.556434
MAMSTR	0.00595238	0.350709	24	6	0.350018	1.21	1.25	1.13	0.79	0.58	0.53	0.84	1.11			ANAPC16	28.2862	4.22866	0.598754	21.7129	0.154132	0.340617	4.26425	0.440309
MANBAL	0.0260417	0.451671	21	9	9.73156	83.06	99.76	96.78	93.5	82.84	81.51	80.05	87.62			ANAPC2	17.3438	1.3971	2.59655	14.0819	0.120494	0.29699	1.11649	0.556081
MAP3K10	0.000744048	0.277305	24	15	1.11369	3.06	4.59	5.84	6.45	6.46	5.87	5.55	4.52			ANAPC4	22.4937	0.962368	0.31177	22.8091	0.814258	0.911273	3.31648	0.0631112
MAP3K5	0.00595238	0.350709	24	16.5	1.06773	1.83	1.94	2.87	3.99	4.45	4.05	3.75	3.35			ANAPC5	74.8425	5.15862	2.21943	15.5224	0.182413	0.374855	5.21844	0.438759
MAP9	0.00595238	0.350709	24	18	2.71529	3.21	3.71	4.72	8.04	8.17	8.44	8.08	5.46			ANAPC7	36.6487	2.58504	1.48738	18.3186	0.411242	0.608077	4.04692	0.246091
MAPK12	0.0260417	0.451671	24	16.5	2.76832	8.34	10.47	12.2	15.13	15.73	15.26	12.64	12.72			ANG	5.00125	1.82359	2.04374	16.1935	0.044764	0.171824	1.1905	0.652428
MAST3	0.0260417	0.451671	24	16.5	0.4278	1.49	1.53	1.55	2.35	2.39	2.07	1.82	1.68			ANGEL1	6.905	2.35754	1.89383	16.7661	0.000980712	0.0612148	0.538341	0.938809
MAT2B	0.00595238	0.350709	24	18	10.8806	46.71	57.14	66.86	79.01	80.5	82.55	80.22	78.95			ANGEL2	10.2112	1.0583	2.1771	15.6841	0.231856	0.431854	1.11346	0.419516
MATN2	0.0260417	0.451671	24	21	0.784889	1.23	1.11	0.98	1.78	1.97	2.25	2.74	2.46			ANGPTL4	94.7588	65.9258	5.59769	2.61838	0.228258	0.427398	78.8321	0.358766
MAVS	0.0260417	0.451671	24	16.5	5.21845	13.72	16.45	17.88	28.18	23.93	23.82	22.52	16.72			ANK2	0.30125	0.178032	1.58596	17.9421	0.784714	0.893677	0.143182	0.552937
MBNL1	0.0260417	0.451671	24	16.5	8.14941	30.98	34.42	40.83	48.52	48.98	45.34	47.32	37.17			ANK3	1.42	0.704235	1.6002	17.8877	0.105087	0.273951	0.304241	0.810834
MBTPS2	0.00595238	0.350709	24	16.5	3.22441	5.47	6.27	10.39	12.49	13.47	13.12	12.59	9.91			ANKAR	0.32625	0.0308098	3.65476	10.0399	0.992901	0.99869	0.19849	0.0189104
MCM2	0.0260417	0.451671	21	15	3.69463	24.19	20.92	32.26	32.69	32.82	30.24	28.79	20.47			ANKDD1A	0.77875	0.237329	1.77113	17.2348	0.669375	0.818002	0.178094	0.586891
MCM4	0.00595238	0.350709	24	12	7.67918	54.01	54.9	64.11	64.45	63.64	53.42	51.32	42.86			ANKEF1	11.1587	3.63953	1.92724	16.6385	0.010223	0.0920218	1.7788	0.770067
MCM5	0.000744048	0.277305	21	13.5	4.73408	29.42	34.77	37.48	48.72	38.75	36.39	32.33	30.79			ANKFY1	24.0212	3.43824	2.50457	14.4333	0.0367394	0.155096	2.21215	0.659001
MCOLN1	0.0260417	0.451671	24	12	1.78368	8.11	11.45	12.64	14.58	12.34	11.27	10.95	9.87			ANKH	8.05375	2.01858	1.69952	17.5083	0.701424	0.841002	5.35066	0.10222
MED24	0.0260417	0.451671	21	16.5	5.86192	27.62	25.35	28.18	37.93	37.33	33.89	31.91	27.2			ANKHD1	17.935	3.21935	2.69401	13.7096	0.298536	0.502263	4.28965	0.310626
MELK	0.0260417	0.451671	21	15	8.71863	49.09	49.35	59.21	61.95	62.8	60.06	47.96	44.78			ANKHD1-EIF4EBP3	9.4825	2.94236	2.43504	14.6988	0.0186949	0.114178	1.61771	0.725767
MET	0.0260417	0.451671	21	16.5	19.1025	85.14	75.18	87.96	114.49	115.2	109.6	110.77	84.09			ANKIB1	20.455	4.94102	2.36177	14.9787	0.000742783	0.0611868	1.42967	0.905262
METAP1	0.00595238	0.350709	24	16.5	7.27966	71.59	82.52	90.64	93.27	94.23	98.25	92.53	86.45			ANKK1	3.3275	1.34852	1.09637	19.8122	0.0174432	0.110418	0.544957	0.830472
METRNL	0.0260417	0.451671	24	7.5	2.34052	8.86	5.97	3.58	3.48	1.53	1.3	1.34	1.69			ANKLE1	0.6725	0.192732	1.07916	19.8779	0.762488	0.879999	0.176503	0.488197
METTL4	0.0260417	0.451671	24	18	1.21092	3.59	6.21	6.52	7.7	8.71	8.09	7.95	7.18			ANKLE2	108.112	24.312	4.41679	7.12911	0.0692775	0.215265	19.173	0.562618
METTL9	0.00595238	0.350709	24	15	3.13425	58.42	59.26	63.35	64.06	64.65	62.73	60.27	58.91			ANKMY1	2.39	0.704914	1.78395	17.1858	0.299611	0.503007	0.781177	0.394462
MFSD14A	0.0260417	0.451671	24	19.5	11.6637	41.61	51.01	51.78	58.89	65.44	71.36	69.83	64.42			ANKMY2	12.3375	2.13015	2.84943	13.116	0.0317238	0.143814	1.26311	0.694678
MGLL	0.0260417	0.451671	24	13.5	7.04985	44.44	50.27	49.26	65.09	56.78	51.48	46.95	39.15			ANKRA2	8.38	2.12786	1.56508	18.0218	0.132333	0.31302	1.99036	0.477629
MICAL1	0.0260417	0.451671	21	15	4.8154	24.69	26.39	26.87	42.67	33.79	31.39	28.85	24.65			ANKRD10	23.98	4.50851	1.46128	18.4183	0.501015	0.686422	8.35466	0.18895
MICAL3	0.0260417	0.451671	21	15	6.37987	16.21	20.23	22.71	35.51	30.58	25.29	24.52	14.32			ANKRD11	34.4188	10.6849	2.22489	15.5016	0.131753	0.312321	10.3894	0.458333
MICB	0.0260417	0.451671	24	18	5.3634	13.2	18.06	25.17	26.6	29.84	31.51	26.89	24.42			ANKRD12	4.3325	0.817285	2.29829	15.2212	0.409143	0.606402	1.19401	0.27263
MID1	0.0260417	0.451671	24	16.5	2.64104	4.47	5.97	8.56	11.8	10.63	9.75	9.56	7.55			ANKRD13A	58.2525	15.1802	3.8077	9.45565	0.00309915	0.0673121	6.07995	0.832974
MIER2	0.00595238	0.350709	24	16.5	3.3729	11.77	12.55	16.02	18.13	18.89	17.73	16.68	13.26			ANKRD13B	3.18625	0.74111	1.58617	17.9413	0.163723	0.352248	0.528358	0.611497
MINDY1	0.0260417	0.451671	21	13.5	1.30461	3.48	5.54	5.75	9.13	6.01	5.92	4.59	4.72			ANKRD13C	10.4938	1.52972	2.10731	15.9507	0.412241	0.608273	2.39476	0.246096
MIS18BP1	0.0260417	0.451671	24	18	3.94919	7.78	9.98	11.72	15.83	16.47	17.36	13.54	12.06			ANKRD13D	14.9575	0.657719	1.84469	16.9538	0.743823	0.86815	1.80115	0.0963937
MMGT1	0.000744048	0.277305	21	18	1.52028	14.69	13.54	13.74	14.89	16.14	16.36	15.98	14.42			ANKRD16	3.3425	0.446601	0.379021	22.5522	0.599968	0.765972	0.80336	0.198226
MMS22L	0.0260417	0.451671	24	15	1.31522	2.15	3.94	4.14	6.12	4.38	5.63	3.97	2.78			ANKRD17	23.3475	6.96427	2.34563	15.0403	0.0345121	0.150346	4.63939	0.643199
MND1	0.00595238	0.350709	21	13.5	1.83317	6.15	10.21	11.38	14.38	12.19	10.92	9.67	9.73			ANKRD18A	3.23125	0.627661	2.85791	13.0836	0.585072	0.755536	1.22667	0.173178
MOGS	0.00595238	0.350709	21	15	12.7845	65.51	65.39	74.61	85.78	86.17	84.41	72.57	62.39			ANKRD18B	2.08	0.386201	3.21696	11.7121	0.518475	0.700532	0.471889	0.348891
MOSMO	0.0260417	0.451671	21	18	1.1791	7.66	6.09	7.57	8.19	9.51	9.31	8.39	7.3			ANKRD2	3.1675	0.778229	1.4115	18.6085	0.473255	0.66423	1.27369	0.229976
MOSPD2	0.00595238	0.350709	24	16.5	4.54493	7.35	9	10.61	15.87	17.02	16.32	15.76	12.8			ANKRD22	0.5575	0.240004	4.52249	6.72537	0.643602	0.7993	0.0843125	0.866355
MPLKIP	0.00595238	0.350709	24	22.5	0.556847	3.97	3.92	3.71	3.91	4.61	4.69	4.97	4.85			ANKRD23	0.72375	0.0906784	2.27176	15.3225	0.940153	0.980644	0.17703	0.173483
MRTFB	0.0260417	0.451671	24	15	1.83141	5.71	6.77	7.76	10.25	10.28	8.75	8.98	6.28			ANKRD26	3.89875	1.4151	2.23409	15.4664	0.0450974	0.172311	0.863163	0.68256
MSH2	0.0260417	0.451671	24	15	5.95384	14.37	18.12	27.26	30.96	28.57	28.43	24.22	22.78			ANKRD27	21.11	1.23364	2.83363	13.1763	0.726977	0.858644	3.39215	0.0956837
MSL3	0.0260417	0.451671	24	18	4.43002	18.86	23.09	25.81	28.83	30.64	31.85	31.06	26.64			ANKRD28	15.245	3.32562	1.9743	16.4587	0.00602202	0.0813395	1.41053	0.816413
MTAP	0.0260417	0.451671	24	19.5	2.5668	19.11	18.43	20.29	20.87	23.07	23.33	23.66	23.06			ANKRD29	1.385	0.650502	1.57367	17.989	0.174948	0.366677	0.422656	0.654578
MTHFD1L	0.00595238	0.350709	24	22.5	7.88071	54.16	53.37	46.26	52.72	60.51	64.47	68.73	64.53			ANKRD33B	3.43125	0.479895	2.2196	15.5217	0.462853	0.655363	0.612355	0.329459
MTMR2	0.0260417	0.451671	24	12	2.64458	35.68	37.35	38.86	39	40.62	36.47	35.19	28.78			ANKRD34A	0.64	0.394064	1.49518	18.2888	0.371832	0.571814	0.207968	0.741755
MX1	0.00595238	0.350709	24	18	65.5417	139.15	119.31	164.91	247.36	253.25	271.05	198.79	178.87			ANKRD36	3.245	1.32812	2.74944	13.4979	0.154456	0.341024	1.25585	0.47222
MX2	0.00595238	0.350709	21	18	7.82944	11.55	9.69	10.09	19.38	21.74	29.69	20.97	18.46			ANKRD36B	4.37375	0.432816	3.28602	11.4483	0.795468	0.899899	1.33776	0.07727
MYBL1	0.000744048	0.277305	21	13.5	1.63342	2.72	3.94	5.29	6.94	6.22	5.06	3.78	3.63			ANKRD36C	0.715	0.482433	2.18276	15.6625	0.2995	0.502929	0.339421	0.617762
MYO6	0.0260417	0.451671	24	13.5	2.7365	22.48	19.95	23.87	27.21	24.25	23.77	23.54	17.03			ANKRD37	7.0375	1.00623	5.96826	1.20293	0.156857	0.343477	0.857316	0.524274
MYORG	0.0260417	0.451671	24	13.5	1.44073	14.48	14.9	16.51	18.43	16.54	16.08	16.21	11.41			ANKRD39	14.5087	0.259297	1.5583	18.0477	0.956188	0.98913	1.8708	0.0151358
NAE1	0.0260417	0.451671	24	18	6.4771	83.98	76.46	86.75	86.9	98.5	100.52	91.85	94.78			ANKRD40	29.2063	3.37177	2.41499	14.7754	0.00286296	0.066261	1.05383	0.891182
NAP1L4	0.0260417	0.451671	21	16.5	12.8959	117.75	112.42	121.9	140.98	140.78	133.66	129.84	115.33			ANKRD42	7.33	2.00775	1.87436	16.8405	0.0330186	0.146553	1.21327	0.686593
NBEAL2	0.0260417	0.451671	21	13.5	3.97748	14.1	19.44	18.15	30.8	24.01	20.78	17.81	14.81			ANKRD46	6.75875	0.572085	1.35438	18.8267	0.519173	0.701097	0.922059	0.235451
NBPF15	0.0260417	0.451671	24	16.5	5.92909	23.38	27.25	31.37	34.24	37.02	35.75	36.19	27.92			ANKRD49	9.5075	1.02942	0.610464	21.6682	0.108042	0.278009	0.695891	0.636446
NBPF8	0.00595238	0.350709	24	16.5	1.80489	5.3	5.36	7.6	7.95	9.15	8.79	8.28	6.38			ANKRD50	12.2888	1.25318	3.36578	11.1437	0.480632	0.670233	2.1614	0.211939
NCAPD2	0.0260417	0.451671	21	16.5	10.6314	31.95	28.24	32.45	43.83	55.79	46.86	45.15	27.06			ANKRD52	28.1187	5.02696	2.92807	12.8156	0.258718	0.461981	6.2896	0.338204
NCOA5	0.000744048	0.277305	24	13.5	3.04586	25.35	26.48	29.59	33.54	29.93	28.48	26.1	22.56			ANKRD54	16.3987	2.37576	2.74766	13.5047	0.0633646	0.20586	1.73104	0.6011
NDC1	0.0260417	0.451671	24	16.5	6.11117	21.81	22.72	26.95	33.2	32.46	35.25	28.48	24.43			ANKRD6	2.96375	0.882571	1.8906	16.7784	0.104488	0.273016	0.566685	0.659918
NDOR1	0.0260417	0.451671	24	13.5	1.17203	8.46	9.52	9.07	15.45	11.13	9.53	8.66	7.52			ANKRD65	9.65875	2.01286	2.36688	14.9592	0.206243	0.403621	2.22515	0.395638
NDUFS5	0.0260417	0.451671	21	4.5	50.6925	854.99	816.07	780.76	702.25	767.35	745.45	783.85	875.66			ANKRD9	4.275	1.47092	1.576	17.9801	0.0471832	0.1763	0.923791	0.669777
NEDD4	0.0260417	0.451671	24	13.5	3.88909	15.35	19.12	23.92	26.72	23.96	22.11	23.59	15.11			ANKS1A	15.4913	4.02807	1.88131	16.8139	0.0141072	0.102457	2.12385	0.74211
NEIL3	0.0260417	0.451671	24	15	0.738927	5.29	6.11	6.25	6.66	8.5	6.6	5.54	5.63			ANKS3	7.0875	0.393267	2.41917	14.7595	0.499373	0.685448	0.364394	0.482348
NEK4	0.0260417	0.451671	21	15	2.27335	10.99	12.14	14.6	17.56	15.51	16.08	14.5	9.38			ANKS6	5.93875	1.765	1.70193	17.4991	0.0504199	0.182482	1.18164	0.640916
NEMP1	0.0260417	0.451671	24	15	3.13602	6.72	7.35	11.65	11.59	12.52	11.79	9.58	7.3			ANKZF1	21.0225	3.01047	1.94272	16.5793	0.192984	0.388085	3.27721	0.403011
NEU1	0.0260417	0.451671	24	19.5	1.32229	16.07	14.56	15.94	16.88	17.47	18.07	18.78	16.54			ANLN	81.9038	22.6033	2.52747	14.3458	0.00855504	0.088677	11.0611	0.769623
NFAT5	0.0260417	0.451671	21	15	2.68877	13.15	13.46	14.5	19.4	17.42	17.21	16.81	11.4			ANO1	25.1262	12.2877	1.78918	17.1658	6.62763e-06	0.0245787	1.70677	0.976451
NLK	0.0260417	0.451671	21	16.5	2.05061	10.8	8.53	9.04	11.9	13.74	13.39	11.36	10.39			ANO10	29.4862	4.15601	2.33867	15.0669	0.0149437	0.104733	2.15355	0.748708
NLRP2	0.0260417	0.451671	21	16.5	2.2539	21.11	20.1	20.66	23.83	24.23	23.9	21.55	16.71			ANO4	8.64625	2.63146	2.71358	13.6349	0.0349344	0.150889	1.67626	0.663472
NME1-NME2	0.00595238	0.350709	24	0	2.54205	11.44	9.2	7.42	8.26	8.62	11.04	12.19	14.68			ANO6	63.8525	5.42642	3.19561	11.7937	0.482541	0.67162	9.65213	0.201823
NOM1	0.0260417	0.451671	21	16.5	1.07127	14.29	13.5	13.79	15.36	15.5	15.46	14.73	10.88			ANO7	0.26125	0.0524618	4.22654	7.8558	0.97832	0.994523	0.133775	0.109555
NPHP3	0.0260417	0.451671	21	18	1.66877	7.13	6.33	6.84	8.35	9.36	9.74	9.01	6.29			ANO8	2.55375	0.964395	2.0883	16.0233	0.0590536	0.199463	0.487105	0.758211
NPLOC4	0.00595238	0.350709	24	12	6.19956	68.16	70.86	74.3	79.25	73.06	65.39	65.37	48.57			ANO9	17.96	4.92911	2.9535	12.7185	0.194846	0.390409	5.48621	0.392384
NR1D1	0.0260417	0.451671	24	13.5	2.03647	4.08	4.01	5.83	16.83	6.82	5.3	2.98	2.39			ANOS1	2.33375	0.630304	1.99635	16.3745	0.155444	0.34224	0.306024	0.772404
NR1D2	0.0260417	0.451671	21	15	6.66448	5.69	6.49	6.74	22.1	17.19	12.63	8.75	4.55			ANP32A	91.7113	11.6108	1.85005	16.9333	0.0275203	0.134476	6.84329	0.697239
NSMCE1	0.0260417	0.451671	24	21	5.9998	62.43	58.74	51.6	59.53	65.26	65.99	67.62	76.34			ANP32B	206.755	14.8991	0.970203	20.2941	0.426909	0.622418	14.9995	0.441131
NT5E	0.0260417	0.451671	24	18	94.9892	180.52	170.09	198.08	317.72	324.45	327.49	334.3	269.51			ANP32E	37.0025	7.96244	2.22559	15.4989	0.000216597	0.0525452	1.87144	0.935409
NUAK2	0.00595238	0.350709	24	7.5	6.04223	23.64	27.64	25.27	19.53	17.54	14.05	15.12	15.58			ANPEP	22.24	8.58083	2.83892	13.1561	0.0392515	0.160895	5.93119	0.626088
NUDT11	0.0260417	0.451671	24	0	1.10309	10.58	9.83	9.14	7.74	10.4	10.61	11.2	11.81			ANTKMT	21.5763	1.62844	0.812444	20.8967	0.630767	0.789704	3.69771	0.134316
NUDT3	0.0260417	0.451671	24	18	2.37588	7.59	8.91	9.58	11.32	12.46	13.03	12.75	10.67			ANTXR1	26.475	8.13408	1.69817	17.5135	0.00172997	0.0612148	2.90738	0.862294
NUP153	0.0260417	0.451671	24	16.5	6.6362	22.34	29.06	29.77	34.67	35.9	35.67	33.15	21.8			ANTXR2	130.986	21.5349	2.57004	14.1832	0.201153	0.397494	23.6432	0.398925
NUP155	0.0260417	0.451671	21	15	3.76888	8.64	10.79	11.8	18.45	14.09	16.32	11.32	8.18			ANXA1	1994.1	535.659	4.45147	6.99664	0.0151236	0.104758	236.085	0.804627
NUP160	0.0260417	0.451671	21	15	1.89858	18.26	20.72	20.2	22.91	24.47	22.86	22.08	18.19			ANXA11	77.2925	12.1685	3.64982	10.0587	0.821525	0.915466	44.0681	0.0574911
NUP214	0.0260417	0.451671	24	15	2.84964	10.37	11.63	15.5	17.68	17.5	15.53	14.6	13.35			ANXA2	8912.18	373.302	2.01158	16.3163	0.764649	0.881289	521.966	0.290374
NUP58	0.0260417	0.451671	24	16.5	8.48882	23.12	28.81	35.99	41.86	47.44	38.84	39.38	30.01			ANXA3	625.011	30.103	2.40806	14.8019	0.622651	0.783202	23.1915	0.574084
NUP62	0.0260417	0.451671	21	13.5	5.47301	32.72	47.98	45.31	55.55	50.33	49.61	41.7	40.46			ANXA4	85.7812	1.84228	1.60175	17.8818	0.732038	0.861857	4.52417	0.117118
NVL	0.00595238	0.350709	24	15	3.28805	13.45	17.25	18.66	21.75	23.1	21.15	19.9	16.35			ANXA5	764.549	90.5282	4.13711	8.1974	0.135542	0.317255	43.451	0.776418
NWD1	0.0260417	0.451671	21	16.5	0.574524	0.25	0.24	0.35	1.04	1.22	1.13	0.96	0.72			ANXA6	52.2413	28.2801	1.43956	18.5013	0.0217727	0.121487	17.1643	0.684713
OAF	0.0260417	0.451671	21	3	2.88146	27.24	23.9	19.4	17.9	19.28	19.99	21.29	22.49			ANXA7	127.069	6.6044	2.52502	14.3551	0.18347	0.375733	3.68867	0.719462
OAS2	0.00595238	0.350709	24	18	32.5128	60.44	58.93	75.96	103.79	122.03	121.91	115.41	85.3			ANXA8	236.381	17.8168	3.67128	9.97673	0.357995	0.558492	14.6061	0.543455
OAS3	0.00595238	0.350709	21	16.5	26.1912	92.9	79.33	94.69	127.75	151.08	129.12	128.82	79.85			ANXA8L1	471.819	49.3919	4.0559	8.5076	0.177659	0.369553	24.7646	0.760897
OAT	0.0260417	0.451671	24	19.5	45.6172	304.39	339.4	345.21	379.17	409.46	431.97	409.67	379.28			ANXA9	1.57125	0.272287	1.68672	17.5572	0.791558	0.897245	0.715252	0.103893
ODF2L	0.0260417	0.451671	24	15	2.00995	7.95	9.31	11.21	12.65	12.6	11.92	11.48	9.09			AOC2	1.36625	0.239264	1.06602	19.9281	0.689068	0.83248	0.247547	0.427708
OGFOD3	0.0260417	0.451671	24	19.5	2.16551	6.48	6.19	7.16	8.51	9.98	10.05	11.34	9.68			AOC3	0.44	0.0586678	4.46582	6.94184	0.973569	0.993437	0.153514	0.104617
OSBPL10	0.00595238	0.350709	24	16.5	9.19946	41.78	43.59	52.87	60.54	61.59	61.92	58.8	52.65			AOPEP	9.8975	1.20852	3.47894	10.7114	0.624655	0.784878	2.70213	0.13795
OSBPL11	0.0260417	0.451671	21	15	0.671751	9.56	13.04	12.19	13.57	13.68	13.21	13.1	9.29			AOX1	11.73	2.78373	1.10774	19.7687	0.00169934	0.0612148	0.830537	0.899872
OSBPL3	0.0260417	0.451671	21	13.5	4.90025	17.31	23.06	30.41	34.86	30.84	28.22	28.35	21.49			AP1AR	11.1475	3.83302	1.66286	17.6483	0.41616	0.612005	6.2127	0.233433
OSBPL8	0.0260417	0.451671	21	15	4.79418	22.28	23.4	25.32	32.97	33.97	28.19	31.42	18.14			AP1B1	71.8713	8.63761	2.59819	14.0756	0.154098	0.340617	8.65806	0.443277
OTUB2	0.000744048	0.277305	21	13.5	0.62579	2.1	3.88	4.4	4.83	4.66	3.98	3.74	2.44			AP1G1	37.6737	4.64978	2.87139	13.0321	0.10038	0.266114	4.03069	0.515651
P3H1	0.0260417	0.451671	24	18	5.29269	25.94	25.36	28.11	32.55	36.38	34.7	35.89	31.89			AP1G2	52.9312	5.23666	2.41614	14.771	0.0684076	0.213978	3.95879	0.583304
P4HA1	0.0260417	0.451671	24	18	10.0374	36.14	34.12	40.43	51.28	52.22	52.76	60.63	47.38			AP1M1	7.51125	1.14738	3.52729	10.5267	0.0449719	0.172007	0.550337	0.776654
P4HA2	0.00595238	0.350709	24	12	9.36563	58.48	68.83	72.78	88.73	61.9	60.59	58.36	51.12			AP1M2	124.206	5.43476	2.46026	14.6025	0.314221	0.517017	4.72567	0.514113
PACS1	0.00595238	0.350709	24	13.5	3.10243	25.58	28.09	29.36	37.62	32.08	29.79	26.76	25.33			AP1S1	200.141	9.47507	4.23827	7.811	0.790855	0.896785	25.2819	0.101016
PACSIN2	0.0260417	0.451671	24	13.5	4.02697	49.51	54.58	54.44	60.78	56.62	51.65	51.43	39.57			AP1S2	8.99125	0.722459	3.31165	11.3504	0.178754	0.370451	0.440795	0.682442
PAFAH2	0.000744048	0.277305	24	15	1.79252	8.31	10.91	11.95	12.68	13.82	12.6	11.05	9.96			AP1S3	9.05	3.3575	2.18648	15.6483	0.00953354	0.0904298	1.606	0.777603
PAG1	0.000744048	0.277305	24	13.5	0.673519	1.88	2.56	2.96	3.47	2.99	2.82	2.48	1.69			AP2A1	73.1475	9.28556	2.41539	14.7739	0.0502746	0.182249	6.55502	0.616168
PANK3	0.0260417	0.451671	21	18	6.5372	20.9	19.57	19.99	28.91	30.24	29.14	29.85	20.11			AP2A2	31.6025	4.43805	2.81846	13.2343	0.129568	0.309391	4.20555	0.47115
PAPPA	0.00595238	0.350709	24	18	0.342947	0.22	0.2	0.41	0.8	0.94	0.96	0.61	0.53			AP2B1	127.941	19.1934	2.4029	14.8216	0.105222	0.27419	16.3961	0.522961
PAPSS1	0.00595238	0.350709	21	15	5.23613	70.63	74.26	78.11	83.34	85.16	81.27	79.85	70.05			AP2M1	429.29	38.0613	3.74164	9.70798	0.279266	0.483837	25.3899	0.642574
PAQR4	0.0260417	0.451671	24	7.5	2.75241	17.82	23.26	19.67	16.72	14.99	13.94	15.57	15.14			AP2S1	353.865	10.2158	6.21306	0.26786	0.899809	0.960973	37.2152	0.0568559
PAQR8	0.0260417	0.451671	24	18	0.565685	0.6	1.27	1.15	1.73	2.07	2.23	1.82	1.38			AP3B1	53.5675	8.91828	2.28086	15.2877	0.0118448	0.0966561	4.55051	0.754467
PARP10	0.0260417	0.451671	24	16.5	6.45588	9.6	12.36	17.98	25.5	24.19	23.18	20.29	16.35			AP3D1	89.2625	18.0183	2.26924	15.3321	0.0311211	0.142111	11.5444	0.660883
PARP2	0.00595238	0.350709	24	15	5.67453	19.15	23.85	30.88	35.05	36.78	33.38	30.17	28.53			AP3M1	27.815	4.46494	2.36724	14.9578	0.00454068	0.0732652	1.79667	0.831668
PARP9	0.00595238	0.350709	24	16.5	17.8456	38.37	47.28	67.02	80.46	86.18	86.92	72.44	64.57			AP3M2	10.4	2.11416	1.55025	18.0785	0.0181835	0.112787	1.08064	0.753813
PAXIP1	0.0260417	0.451671	24	15	1.35941	7.63	8.99	10.34	10.09	11.17	10.38	9.6	8.24			AP3S1	234.146	7.79814	0.846518	20.7665	0.79547	0.899899	14.0615	0.197458
PCBP1	0.0260417	0.451671	24	10.5	14.6265	342.23	372.01	357.94	354.43	353.6	342.07	307.84	333.37			AP3S2	11.5962	1.39017	2.1793	15.6757	0.225239	0.424604	1.52405	0.399624
PCDHGA12	0.0260417	0.451671	21	16.5	0.461387	0.78	0.43	0.82	1.43	1.38	1.55	1.33	0.6			AP4B1	15.315	2.34424	2.96148	12.688	0.651258	0.804499	5.61164	0.122506
PCSK9	0.00595238	0.350709	24	21	51.2652	114.25	71.08	67.06	91.44	149.01	150.52	185.64	144.69			AP4E1	11.4425	4.35991	1.96973	16.4762	0.00567983	0.0793546	1.91368	0.805919
PDCD4	0.0260417	0.451671	24	21	11.5506	38.02	32.96	31.88	41.71	45.66	48.91	59.9	54.74			AP4M1	11.7775	0.427974	3.67972	9.94449	0.984703	0.997288	5.58089	0.00468251
PDIK1L	0.0260417	0.451671	21	19.5	0.565685	2.31	1.87	1.57	2.28	2.49	3.14	2.9	1.76			AP4S1	3.6575	0.317001	3.64696	10.0696	0.631352	0.7902	0.441359	0.292132
PDP2	0.0260417	0.451671	24	16.5	3.42947	4.62	6	6.91	9.41	11.82	10.75	11.55	6.5			AP5B1	6.9225	0.61774	3.64919	10.0611	0.412305	0.608273	0.796409	0.324924
PER2	0.0260417	0.451671	21	18	1.5574	1.78	1.2	0.68	2.98	3.88	4.09	3.29	1.92			AP5M1	6.255	1.50484	2.02988	16.2464	0.0194674	0.115449	0.675955	0.798588
PEX19	0.00595238	0.350709	24	16.5	4.42295	24	24.58	25.62	32.13	32.54	30.15	28.16	25.19			AP5S1	4.12625	0.670091	3.42492	10.9178	0.278491	0.483042	0.657221	0.454041
PFKFB4	0.000744048	0.277305	24	15	3.69287	5.59	10.93	15.92	16	17.05	15.97	13.15	10.71			AP5Z1	10.3925	2.32465	4.61638	6.36674	0.17871	0.370451	2.44539	0.419602
PGAP4	0.00595238	0.350709	24	16.5	2.86732	2.78	4.32	5.41	8.92	9.45	9.42	8.39	8.24			APAF1	11.4238	2.38939	3.193	11.8036	0.145054	0.330043	2.32237	0.458535
PHETA1	0.000744048	0.277305	21	18	0.328805	5.83	5.47	5.55	5.94	6.05	6.6	5.95	5.79			APBA1	0.39375	0.130724	1.92512	16.6466	0.871159	0.944315	0.0761998	0.701892
PHLDA1	0.0260417	0.451671	24	18	27.0398	106.77	98.25	117.22	144.57	158.17	151.86	153.83	140.63			APBA2	1.1575	0.287165	1.44204	18.4918	0.632188	0.790461	0.357406	0.340566
PHLDB1	0.0260417	0.451671	21	13.5	3.05647	20.27	30.42	30.19	41.49	33.81	32.51	30.12	26.97			APBA3	12.345	1.41578	3.61681	10.1848	0.0131535	0.100285	0.360806	0.924913
PHTF1	0.00595238	0.350709	24	18	1.86676	5.33	6.62	8.57	9.31	10.53	11.16	9.85	8.79			APBB1	1.73375	0.820387	1.83135	17.0047	0.0901609	0.249979	0.441101	0.734555
PHTF2	0.00595238	0.350709	24	18	3.29689	10.38	8.9	11.35	14.85	15.46	15.55	15.47	11.81			APBB2	21.3738	5.19357	2.45193	14.6343	0.129345	0.309282	4.98185	0.465081
PIAS2	0.0260417	0.451671	24	15	2.07713	3.64	6.45	7.79	10.01	7.87	9.39	6.54	5.76			APBB3	2.17875	0.544338	1.98201	16.4293	0.4993	0.685422	0.85237	0.246003
PIBF1	0.0260417	0.451671	24	18	2.30517	4.81	4.74	7.19	8.19	9.01	9.71	10.65	7.97			APC	8.13875	1.10194	2.56003	14.2214	0.188708	0.382642	1.06737	0.460234
PIGK	0.000744048	0.277305	24	18	1.86676	11.56	11.25	11.78	13.34	15.43	15.69	13.89	12.83			APC2	0.12	0.0634197	1.97599	16.4523	0.966885	0.992813	0.0440722	0.623575
PIGO	0.00595238	0.350709	21	16.5	2.46427	15.68	12.47	16.08	19.13	20.31	18.59	18.45	14.55			APCDD1	0.9625	0.408258	2.45029	14.6406	0.50644	0.690682	0.530444	0.321525
PIGQ	0.0260417	0.451671	24	16.5	2.74357	9.28	10.67	11.3	15.2	15.35	14.64	14.22	13.55			APCDD1L	1.3475	0.229572	1.04638	20.0031	0.758315	0.877529	0.408298	0.201862
PIGS	0.00595238	0.350709	24	16.5	3.51962	27.16	30.19	33.51	35.76	36.83	35.74	35.58	31.99			APEH	88.3937	10.1115	1.03434	20.0491	0.0673871	0.212376	7.58821	0.586862
PIGY	0.00595238	0.350709	24	0	5.8354	54.17	50.58	50.11	43.22	51.71	52.85	59.07	64.69			APEX1	225.704	41.6064	1.33696	18.8932	0.100912	0.267257	31.7694	0.578437
PIK3C2A	0.0260417	0.451671	24	18	9.83586	16.32	14.41	18.41	29.17	34.3	29.2	32.21	20.28			APEX2	20.43	1.63688	3.9463	8.92624	0.145721	0.330598	1.47446	0.496463
PIK3R4	0.00595238	0.350709	24	16.5	4.01283	10.51	14.26	14.91	18.97	20.9	19.73	17.55	13.55			APH1A	138.895	8.03333	3.59627	10.2633	0.431968	0.627232	11.1588	0.293096
PIMREG	0.00595238	0.350709	24	15	1.74655	7.06	7.37	8.59	8.78	12.67	11.5	8.07	7.33			APH1B	6.88625	1.98734	2.50407	14.4352	0.309325	0.512422	2.6694	0.307197
PIP5K1A	0.0260417	0.451671	24	15	9.57423	42.65	59.34	65.71	70.59	70.77	71.94	64.91	53.7			API5	98.7837	8.66897	2.06043	16.1297	0.0301597	0.139863	4.55608	0.743346
PITPNM2	0.00595238	0.350709	21	13.5	1.07127	2.33	3.53	3.8	6.07	4.92	4.11	3.36	2.75			APIP	18.9725	0.804209	5.1435	4.35326	0.508829	0.692722	1.32345	0.22804
PKMYT1	0.00595238	0.350709	24	10.5	7.35745	35.34	40.13	40.23	40.82	35.35	33.98	23.5	24.86			APLF	2.1225	0.681959	1.41197	18.6067	0.0901538	0.249979	0.140911	0.949336
PKN2	0.0260417	0.451671	24	15	4.93207	21.95	26.43	28.61	36.78	33.72	32.74	31.46	22.74			APLN	4.0475	1.77319	1.17809	19.5	0.0322261	0.144925	1.05	0.695264
PLEKHA3	0.0260417	0.451671	24	18	0.305824	1.27	1.5	1.57	1.86	1.96	2	1.97	1.71			APLP1	0.49	0.126908	2.29145	15.2473	0.891738	0.95638	0.227674	0.199081
PLPBP	0.00595238	0.350709	24	15	5.53311	32.6	36	40.59	45.22	47.3	43.4	40.37	36.91			APLP2	511.904	37.4829	1.70697	17.4799	0.440649	0.634034	35.9897	0.464599
PLRG1	0.00595238	0.350709	24	15	2.42184	34.75	42.27	45.36	45.73	48.86	45.64	44.27	42.34			APMAP	95.0263	3.20562	1.36267	18.795	0.270279	0.473641	2.38796	0.59044
PM20D2	0.0260417	0.451671	24	16.5	2.49432	7.71	8	11.63	11.83	13.72	11.96	12.11	9.03			APOBEC3A	2.0175	2.22544	4.87601	5.37503	0.0960174	0.259214	1.89387	0.524861
PNPT1	0.00595238	0.350709	24	18	7.43876	22.97	23.32	30.62	34.19	37.37	40.82	34.33	30.65			APOBEC3A_B	6.02625	2.96974	3.87434	9.20112	0.00481978	0.0747247	1.2129	0.827467
POGZ	0.0260417	0.451671	24	15	2.17789	9.13	11.63	12.51	17.35	14.6	14.56	14.02	11.46			APOBEC3B	4.02125	0.93619	4.46398	6.94885	0.172596	0.364328	0.83418	0.501899
POLD1	0.0260417	0.451671	24	13.5	2.77893	15.74	15.9	17.86	19.75	20.63	16.34	15.64	12.31			APOBEC3C	70.9488	3.58646	1.69923	17.5094	0.414927	0.610709	5.4729	0.255701
POLE2	0.0260417	0.451671	21	12	1.67231	7.67	8.36	11.9	10.2	9.27	7.69	7.29	8.19			APOBEC3F	6.82125	0.590263	4.89274	5.3111	0.740858	0.867185	1.61429	0.0966244
POLE3	0.0260417	0.451671	24	16.5	3.52139	59.12	67.57	73.71	73.97	79.52	74.18	71.54	73.53			APOBEC3G	6.90875	3.62876	1.4832	18.3346	0.0338665	0.148735	2.3702	0.652192
POLQ	0.0260417	0.451671	21	15	1.35588	3.6	3.98	4.67	7.29	6	5.84	4.94	3.32			APOC1	7.3725	2.53459	1.04947	19.9913	0.0671685	0.212271	1.93686	0.578052
POLR3G	0.00595238	0.350709	24	16.5	4.71463	17.23	17.35	19.37	24.35	27.05	23.98	20.35	17.45			APOE	46.9537	9.95048	5.03472	4.76877	0.0728723	0.220635	8.03665	0.550842
POU2F2	0.0260417	0.451671	21	19.5	3.60978	11.81	6.55	5.92	12.26	13.84	14.94	14.08	11.45			APOL1	10.9012	4.3645	1.06641	19.9266	0.00683723	0.0837864	1.99526	0.792871
PPARG	0.0260417	0.451671	24	19.5	0.258094	1.05	0.76	0.8	1.08	1.49	1.38	1.22	1.1			APOL2	22.42	2.5729	2.83072	13.1874	0.40148	0.598618	4.01927	0.246888
PPFIA1	0.0260417	0.451671	21	16.5	2.52437	21.39	20.76	22.67	25.58	26.35	24.85	23.94	17.44			APOL3	1.0125	0.617096	1.31546	18.9753	0.176572	0.368168	0.366039	0.694539
PPIL2	0.0260417	0.451671	21	13.5	2.63928	20.04	26.64	26.75	33.45	26.8	28.77	25.35	20.47			APOL4	0.465	0.0878795	2.66809	13.8086	0.94403	0.982497	0.193033	0.142225
PPP1R10	0.0260417	0.451671	24	15	5.06642	9.15	25.64	25.89	33.07	31.15	31.13	27.93	23.96			APOL6	10.1937	2.63071	2.15225	15.779	0.0356051	0.152258	1.67748	0.663019
PPP1R11	0.00595238	0.350709	21	13.5	4.90732	59.85	70.24	73.66	76.8	73.5	72.02	66.18	66.09			APOLD1	0.38	0.0800868	2.69699	13.6983	0.949758	0.986199	0.108208	0.304698
PPP2R2B	0.0260417	0.451671	21	4.5	0.579828	2.56	1.97	1.66	1.39	1.24	1.32	2.23	3.03			APOO	18.0463	3.03954	0.925794	20.4637	0.148706	0.333723	3.00455	0.45017
PPP2R3B	0.0260417	0.451671	24	18	0.855599	3.7	3.87	4.53	4.91	6.51	5.6	5.08	4.77			APOOL	7.4275	1.72795	2.42503	14.7371	0.270426	0.473766	2.14605	0.341519
PPP3CB	0.0260417	0.451671	24	15	3.85373	28.76	32.68	35.07	40.01	38.49	38.18	34.61	33.42			APP	840.005	35.8122	1.96688	16.4871	0.807685	0.907405	92.1671	0.107765
PPTC7	0.0260417	0.451671	24	13.5	1.75009	28.05	33.07	33.2	35.32	33.46	33.89	33.01	25.07			APPBP2	11.4738	2.02177	2.29979	15.2155	0.0129052	0.0996889	0.907536	0.798806
PRELID1	0.0260417	0.451671	24	9	59.8884	466.78	484.99	492.9	408.9	409.75	375.56	360.49	388.61			APPL1	17.1887	3.8264	2.21161	15.5523	0.000943506	0.0612148	1.10259	0.905969
PRMT5	0.0260417	0.451671	24	16.5	16.3801	117.08	123.57	123.42	145.95	149.44	147.52	143.61	132.75			APPL2	18.3212	0.986129	3.88618	9.15587	0.155755	0.342443	0.670475	0.633778
PRSS3	0.0260417	0.451671	24	12	4.25678	15.37	20.44	19.58	21.66	18.5	18.32	12.04	11.38			APRT	203.303	15.9041	5.73877	2.07951	0.484994	0.673537	21.7625	0.299356
PRTFDC1	0.00595238	0.350709	24	16.5	1.51321	3.46	3.86	4.37	5.92	7.2	6.71	5.82	5.54			APTX	53.19	9.59047	1.46678	18.3973	0.0174384	0.110418	5.37778	0.717855
PSKH1	0.0260417	0.451671	24	16.5	2.28395	9.12	11.65	12.99	15.24	15.27	13.9	14.8	11.93			AQP3	82.3588	28.5775	3.88326	9.16703	0.000285368	0.0525456	7.43546	0.921981
PSMD1	0.0260417	0.451671	21	15	11.0132	138.26	138.66	138.83	162.56	154.42	151.16	142.16	119.34			AQP9	10.0775	6.69585	4.13712	8.19738	0.000585007	0.0576762	1.97361	0.902041
PSMD11	0.0260417	0.451671	24	13.5	4.20729	68.87	67.26	71.23	73.69	73.36	69.5	65.43	54.24			AQR	12.9962	2.15985	2.21468	15.5405	0.0230318	0.123663	1.16997	0.731646
PSMF1	0.00595238	0.350709	24	12	2.25214	28.54	29.19	30.9	32.69	30.89	28.74	26.87	27.62			ARAF	32.79	2.63548	2.41712	14.7673	0.0353218	0.151564	1.52437	0.705124
PTCD3	0.00595238	0.350709	24	18	2.08243	9.9	11.57	12.32	14.6	14.95	15.12	14.83	13.34			ARAP1	34.9338	5.09671	1.79374	17.1484	0.0831504	0.238218	4.20472	0.54032
PTDSS1	0.00595238	0.350709	24	16.5	6.69277	43.48	46.12	51.23	58.45	60.84	59.73	57.87	56.87			ARAP2	7.76625	1.16203	2.33412	15.0843	0.291106	0.495371	1.43104	0.345336
PTHLH	0.000744048	0.277305	24	18	113.369	398.07	383.92	451.67	573.45	589.19	672.45	574.19	573.16			ARAP3	3.85125	1.5746	1.87837	16.8252	0.0135343	0.10088	0.665892	0.817292
PTK6	0.0260417	0.451671	24	16.5	5.75585	16.88	26.95	28.83	43.05	35.04	34.42	29.35	27.67			ARCN1	127.933	24.5562	2.63321	13.9419	0.00554202	0.078577	9.82756	0.833189
PTK7	0.0260417	0.451671	24	18	8.38275	40.89	39.87	42.25	52.38	55.48	53.66	53.77	44.16			AREG	1544.4	375.696	1.84109	16.9676	0.0997796	0.264887	303.84	0.550184
PTPN13	0.0260417	0.451671	21	16.5	10.4829	27.62	24.41	31.47	48.89	42.52	39.88	39.16	25.02			AREL1	26.0475	0.646788	2.23701	15.4552	0.960579	0.990351	5.17712	0.0123324
PTPN23	0.0260417	0.451671	21	15	3.30219	18.37	18.5	19.07	28.4	24.54	21.14	20.36	13.59			ARF1	433.571	22.4551	4.11648	8.2762	0.668725	0.817527	35.7754	0.239645
PTPRK	0.0260417	0.451671	24	12	33.9729	126.86	182.89	171.35	184.37	144.05	139.24	125.49	86.27			ARF3	146.393	9.30525	3.53052	10.5144	0.501797	0.686892	15.144	0.231975
PTPRR	0.00595238	0.350709	21	12	0.187383	0.36	0.62	0.66	0.84	0.6	0.55	0.17	0.51			ARF4	504.983	34.1338	2.16684	15.7233	0.481552	0.670766	33.8535	0.448519
PTX3	0.000744048	0.277305	24	22.5	0.604576	1.29	0.91	0.75	0.82	0.95	1.48	3.51	2.34			ARF5	188.101	2.03908	0.251826	23.0381	0.97763	0.994387	12.2441	0.0217058
PUM1	0.0260417	0.451671	21	15	7.45291	27.4	29.88	32.2	41.81	43.79	39.37	40.09	26.97			ARF6	92.8962	8.10348	1.43422	18.5217	0.0592147	0.199845	5.52052	0.632859
PUS7	0.0260417	0.451671	24	19.5	3.92444	15.83	14.89	18.41	20.6	23.12	23.47	24.91	21.27			ARFGAP1	52.8162	5.84784	2.40257	14.8229	0.205421	0.402368	6.55047	0.389344
PYURF	0.00595238	0.350709	24	0	5.8354	54.17	50.58	50.11	43.22	51.71	52.85	59.07	64.69			ARFGAP2	61.72	5.81149	3.53927	10.481	0.0993967	0.264283	4.91318	0.528141
QRICH1	0.00595238	0.350709	24	13.5	4.00222	43.45	48.23	50.06	52.85	51.12	47.04	46.48	38.7			ARFGAP3	48.7013	8.45082	2.84662	13.1267	0.00313528	0.0673121	3.24824	0.844113
QRSL1	0.0260417	0.451671	24	15	1.71827	8.97	12.99	15.12	14.83	15.6	14.34	13.7	12.1			ARFGEF1	26.73	6.35196	2.66372	13.8254	0.0112918	0.0956591	3.25477	0.7529
QSER1	0.0260417	0.451671	21	15	2.94156	9.82	11.58	11.77	16.43	16.53	14.73	15.05	8.55			ARFGEF2	15.1512	3.62142	2.37901	14.9128	0.0236252	0.125026	2.13564	0.697
RAB14	0.0260417	0.451671	21	13.5	1.54149	59.2	66.72	66.11	68.59	67.18	65.46	64.69	60.98			ARFGEF3	0.28125	0.0764444	2.48241	14.5179	0.953198	0.987669	0.0783741	0.43217
RAB23	0.000744048	0.277305	21	13.5	0.979343	6.32	8.84	9.19	10.35	9.33	9.15	8.05	7.44			ARFIP1	26.63	3.67437	1.64683	17.7096	0.0426707	0.168079	2.46813	0.639385
RAB29	0.0260417	0.451671	24	18	4.8154	10.8	13.25	16.83	21.61	22.09	22.55	21.13	17.76			ARFIP2	56.8625	6.00953	3.83725	9.3428	0.00309453	0.0673121	2.00364	0.877999
RAB38	0.0260417	0.451671	21	6	4.47068	85.76	97.76	80.02	81	73.41	79.44	85.75	87.71			ARFRP1	31.135	5.03191	4.35522	7.36427	0.595052	0.76276	10.9153	0.145309
RAB6A	0.0260417	0.451671	24	16.5	15.4856	89.67	100.84	97.3	118.8	125.98	121.63	117.67	103.68			ARG2	35.945	6.03679	0.168416	23.3567	0.0189302	0.114636	3.41315	0.714498
RAB8A	0.0260417	0.451671	24	10.5	4.97096	61.99	71.02	65.63	63.93	63.8	60.69	54.52	57.13			ARGLU1	32.7225	2.26349	5.00522	4.88148	0.424916	0.620379	3.61069	0.239189
RABIF	0.00595238	0.350709	24	6	1.61574	14.08	14.73	13.76	11.79	11.11	11.54	11.66	12.01			ARHGAP1	57.155	6.81403	2.63898	13.9198	0.00251956	0.0639056	2.30087	0.875256
RABL3	0.00595238	0.350709	24	16.5	1.85262	10.23	11.91	13.34	15.05	15.43	14.64	14.49	12.77			ARHGAP10	23.8875	4.99944	3.35754	11.1751	0.00623112	0.0826481	2.21034	0.803642
RAD21	0.0260417	0.451671	21	16.5	7.35745	89.05	86.35	89.93	94.05	107.64	99.59	97.78	68.42			ARHGAP11A	25.1412	3.7013	3.50779	10.6012	0.474021	0.664776	6.54916	0.203518
RAD51B	0.0260417	0.451671	21	0	0.701803	5.24	4.27	3.11	4.49	4.37	5.27	5.46	4.87			ARHGAP11B	3.435	0.746647	2.76374	13.4433	0.475325	0.66603	1.21697	0.23144
RAD52	0.00595238	0.350709	21	12	0.486136	3.15	5.61	5.79	6.96	5.67	5.6	5.21	5.23			ARHGAP12	16.975	2.88173	2.84043	13.1504	0.0436253	0.169427	1.9329	0.640055
RAD9A	0.00595238	0.350709	21	12	2.05768	7.55	10.08	11.11	13.03	10.93	10.25	7.47	8.22			ARHGAP17	22.0075	4.03698	3.98297	8.78616	0.0054946	0.0780907	1.69723	0.819039
RADX	0.0260417	0.451671	21	18	0.938684	1.33	0.95	1.17	2.49	2.7	2.55	2.5	2.1			ARHGAP18	23.2087	6.53316	2.33724	15.0724	0.000415099	0.0545288	1.75006	0.917688
RAET1G	0.00595238	0.350709	24	4.5	4.58559	17.19	16.02	14.75	9.52	7.26	8.55	9.55	10.42			ARHGAP19	7.80125	1.81358	2.89533	12.9407	0.0315266	0.143283	1.05223	0.703836
RALGAPA1	0.0260417	0.451671	24	16.5	2.03647	3.28	3.65	4.79	7.5	7.04	6.64	6.27	4.27			ARHGAP21	52.02	4.73123	2.8605	13.0737	0.295391	0.498865	6.20508	0.317452
RAP1GDS1	0.000744048	0.277305	24	16.5	5.47124	39.96	46.24	48.18	53.97	58.14	54.71	53.7	47.84			ARHGAP22	6.7425	0.537562	2.45143	14.6362	0.823775	0.916449	1.87247	0.0618568
RASA1	0.0260417	0.451671	24	13.5	7.55897	49.06	54.24	62.34	63.87	62.51	57.44	57.7	36.71			ARHGAP23	33.1675	3.90342	2.64216	13.9077	0.0733371	0.221159	3.04399	0.56813
RASAL2	0.0260417	0.451671	24	15	2.87262	5.9	11.02	13.59	16.05	14.45	14.42	14.22	9.65			ARHGAP25	13.6613	1.44021	0.67693	21.4143	0.479315	0.669212	2.50144	0.209605
RBBP6	0.0260417	0.451671	24	15	3.9704	13.71	15.98	15.96	23.08	23.14	21.11	20.63	15.01			ARHGAP26	4.99125	2.08912	1.83011	17.0095	0.068853	0.214394	1.58204	0.582468
RBL1	0.00595238	0.350709	21	13.5	1.96929	4.55	6.36	8.01	10	9.48	7.44	6.8	5.49			ARHGAP27	19.3738	5.08763	4.24239	7.79527	0.0189885	0.114636	2.9117	0.709511
RBM12B	0.00595238	0.350709	24	13.5	1.27633	4.6	5.9	6.6	7.79	7.13	6.45	6.28	4.4			ARHGAP29	91.07	24.0653	2.26326	15.355	0.201518	0.39759	27.219	0.38475
RBM4	0.0260417	0.451671	24	7.5	18.0949	122.48	145.13	133.34	115.19	100.82	104.84	94.15	110.49			ARHGAP31	2.19375	0.901118	4.49898	6.81516	0.182559	0.37491	0.827034	0.487112
RBMXL1	0.0260417	0.451671	24	18	2.56857	7.31	7.06	8.61	11.16	11.19	11.78	12.17	9.33			ARHGAP32	5.9675	1.5087	3.28341	11.4583	0.0297546	0.139014	0.803076	0.738457
RCBTB1	0.0260417	0.451671	24	15	6.89959	13.42	22.33	30.5	35.96	33.45	32.3	30.35	24.04			ARHGAP33	0.46875	0.192166	2.93068	12.8056	0.749882	0.872712	0.097136	0.757927
RCN2	0.0260417	0.451671	24	21	2.54912	24.35	22.07	21.7	24.08	25	26.1	27.16	30.98			ARHGAP35	19.8788	9.03236	2.15256	15.7778	0.00411638	0.0713593	3.86473	0.813771
RDH11	0.0260417	0.451671	24	19.5	42.0693	81.21	77.82	84.57	112.25	135.69	152.44	144.75	142.02			ARHGAP39	4.04125	1.50199	2.23651	15.4572	0.0116761	0.0962702	0.568339	0.848194
RECK	0.0260417	0.451671	24	18	1.0253	2.95	3.74	4.05	4.42	5.48	5.56	5.13	3.93			ARHGAP4	0.365	0.176044	1.77798	17.2086	0.78176	0.89165	0.0792892	0.797723
RECQL	0.0260417	0.451671	21	15	6.70691	45.59	48.71	49.98	60.81	55.69	57.8	49.54	38.66			ARHGAP40	1.105	0.264098	2.16883	15.7157	0.612551	0.775662	0.166978	0.666805
REEP3	0.00595238	0.350709	24	18	8.83707	32.84	29.76	32.96	41.34	47.51	47.46	44.88	38.57			ARHGAP42	2.13375	0.377428	2.57931	14.1478	0.466606	0.65837	0.334299	0.504886
REL	0.0260417	0.451671	21	16.5	1.54856	8.92	8.73	10.58	11.86	12.31	11.71	10.8	6.76			ARHGAP44	0.79625	0.290173	2.17471	15.6932	0.562482	0.737238	0.194312	0.64081
REPIN1	0.0260417	0.451671	24	18	3.21734	7.49	7.39	9.81	11.55	14.42	13.46	14.3	11.33			ARHGAP45	2.54625	0.567983	1.39557	18.6693	0.204959	0.401926	0.297445	0.744707
RET	0.0260417	0.451671	21	16.5	0.470226	0.37	0.3	0.59	1.09	1.14	1.11	0.96	0.91			ARHGAP5	28.6088	3.25946	2.62855	13.9597	0.251276	0.453804	3.96509	0.350902
REXO2	0.00595238	0.350709	24	22.5	21.3546	237.95	233.37	228.17	228.4	234.63	255.37	288.74	305.82			ARHGAP8	18.395	3.69919	1.86277	16.8847	0.0210438	0.119777	2.11055	0.710782
RFC5	0.0260417	0.451671	21	13.5	2.71883	20.05	25.16	25.62	26.02	26.19	23.15	20.69	20.66			ARHGDIA	419.149	56.4599	3.61365	10.1969	0.114743	0.288087	32.9703	0.701133
RFX2	0.0260417	0.451671	21	13.5	1.20385	3.63	6.4	7.2	9.13	7.39	6.67	5.74	6.56			ARHGDIB	185.319	1.6801	3.75896	9.64181	0.988713	0.998098	18.4654	0.00657922
RGS10	0.0260417	0.451671	21	10.5	7.0746	123.99	132.27	151.27	136.44	132.14	123.36	128.88	130.32			ARHGEF1	65.735	13.3372	3.19711	11.788	0.000805329	0.0612148	3.99506	0.899153
RHOC	0.0260417	0.451671	24	12	45.4687	735.26	787.33	799.28	888.75	775.32	746.74	696.71	730.9			ARHGEF10	24.765	5.12842	2.41992	14.7566	0.00347013	0.0685359	2.00355	0.839783
RILP	0.0260417	0.451671	24	7.5	0.710642	6.39	6.13	5.5	4.93	4.67	4.59	4.6	4.87			ARHGEF10L	2.025	0.217728	2.65492	13.859	0.777422	0.889382	0.391658	0.198224
RNF10	0.00595238	0.350709	24	12	3.3181	76.33	77.75	78.41	78.73	77.8	74.05	72.22	67.51			ARHGEF11	9.825	2.29553	2.39488	14.8522	0.0473075	0.176507	1.55445	0.635651
RNF121	0.0260417	0.451671	24	15	2.94156	15.19	18.43	21.98	24.89	22.04	22.65	18.91	18.29			ARHGEF12	37.3513	9.21262	2.0803	16.0539	0.026158	0.130847	5.74728	0.672729
RNF145	0.0260417	0.451671	24	16.5	15.6872	40.21	47.93	61.88	73.06	72.81	81.63	72.38	60.2			ARHGEF16	8.4675	1.87259	1.49325	18.2962	0.0816868	0.235235	1.46002	0.568222
RNF227	0.0260417	0.451671	21	3	0.915703	4.49	3.65	2.49	2.14	2.4	3.27	3.74	3.54			ARHGEF17	4.955	2.00305	2.02236	16.2752	0.0152078	0.104811	0.990585	0.765868
RNF26	0.0260417	0.451671	24	16.5	5.74524	25.46	31.11	32.9	42.94	40.62	38.41	33.85	31.2			ARHGEF18	37.07	10.736	4.70508	6.02792	0.296426	0.500277	14.4228	0.30713
RNFT1	0.00595238	0.350709	24	16.5	2.81428	7.48	8.21	12.27	12.86	13.51	15.21	12.52	10.52			ARHGEF19	2.7075	0.794079	1.89424	16.7645	0.236878	0.437649	0.793688	0.444687
RPE	0.0260417	0.451671	24	16.5	4.36815	31.82	34.62	35.34	43.29	41.38	40.27	38.13	35.17			ARHGEF2	44.6412	3.27164	2.92803	12.8157	0.880385	0.949221	14.7651	0.0377935
RPGR	0.00595238	0.350709	24	16.5	0.979343	2.88	3.23	4.21	5.07	5.35	5.02	4.38	3.99			ARHGEF26	1.86875	0.549302	2.32963	15.1015	0.278492	0.483042	0.441805	0.552905
RPL21	0.0260417	0.451671	24	1.5	249.478	3344.87	3184.5	3194.53	2735.86	2885.58	3007.98	3332.98	3435.42			ARHGEF28	50.0463	12.1555	2.04273	16.1974	5.61763e-05	0.0481978	2.29157	0.957464
RPL7L1	0.00595238	0.350709	24	16.5	16.6152	87.1	91.57	91.76	115.02	116.85	115.44	111.92	93.61			ARHGEF3	58.6313	4.82468	4.6522	6.22992	0.46835	0.65993	8.38004	0.209597
RPRD1A	0.0260417	0.451671	24	18	10.4298	31.39	25.02	32.54	43.28	48.61	45.58	48.04	34.78			ARHGEF35	40.8312	1.21063	3.2087	11.7437	0.943512	0.982347	8.07803	0.0176509
RRM2	0.00595238	0.350709	24	13.5	11.8546	59.23	70.76	73.69	86.93	78.49	71.26	58.23	55.98			ARHGEF37	3.8675	1.21981	2.90107	12.9187	0.107147	0.276919	0.973409	0.55679
RTEL1	0.0260417	0.451671	24	15	2.42714	4.95	6.71	8.37	10.89	11.84	9.04	9.39	5.25			ARHGEF39	3.0925	0.837964	2.2688	15.3338	0.361609	0.561401	1.13029	0.305412
RTL5	0.015997	0.451671	24	22.5	0.210364	0.77	0.57	0.51	0.51	0.74	0.85	0.87	0.88			ARHGEF4	9.355	1.63014	1.66814	17.6282	0.284266	0.488847	2.06013	0.333732
RUNX2	0.0260417	0.451671	24	16.5	0.601041	0.92	1.48	1.82	2.34	2.72	2.61	2.3	2.32			ARHGEF40	5.77875	1.39852	2.14642	15.8013	0.03004	0.139593	0.708924	0.756889
RUVBL1	0.00595238	0.350709	24	21	10.5819	101.11	91.91	86.77	98.65	109.12	110.38	113.11	107.38			ARHGEF5	50.395	4.43317	3.40753	10.9842	0.745775	0.869527	12.9933	0.0851939
RWDD4	0.0260417	0.451671	24	19.5	1.63695	26.82	25.79	26.7	27.36	29.49	29.65	28.19	28.63			ARHGEF7	20.5712	2.89939	3.07617	12.2499	0.0270322	0.133151	1.69469	0.700747
SAMHD1	0.00595238	0.350709	21	16.5	15.4185	31.68	30.18	34.87	52.84	57.32	55.35	48.27	34.68			ARHGEF9	5.91875	2.42488	1.98246	16.4276	0.0318439	0.144149	1.50049	0.676305
SAPCD2	0.0260417	0.451671	24	18	0.590434	1.39	1.57	2.04	2.25	2.97	2.75	2.54	2.23			ARID1A	20.0338	3.76376	2.55037	14.2583	0.120864	0.297375	3.4931	0.481537
SASS6	0.00595238	0.350709	24	15	1.06066	4.35	5	5.25	6.52	6.73	6.48	5.29	4.89			ARID1B	12.5712	4.47121	2.37129	14.9423	0.024576	0.127267	2.71789	0.684054
SBF2	0.000744048	0.277305	24	16.5	2.98576	4.12	4.32	6.44	9.19	9.77	9.33	9.11	5.59			ARID2	6.14875	1.83289	2.2444	15.427	0.0071475	0.0845079	0.674705	0.855153
SCAI	0.0260417	0.451671	24	18	0.169706	0.65	0.73	0.79	0.97	0.99	1.2	0.93	0.83			ARID3A	3.86375	1.18597	2.34142	15.0564	0.0232143	0.124067	0.45146	0.846644
SCAMP1	0.0260417	0.451671	24	18	4.42472	10.75	11.51	12.91	18.59	18.84	19.12	19.09	17.3			ARID3B	6.94875	0.679119	4.42177	7.11007	0.779903	0.890929	2.09923	0.0772577
SCD	0.00595238	0.350709	24	21	196.402	799.22	631.96	583.6	679.1	911.99	991.61	1063.53	850.18			ARID4A	4.7875	0.444847	2.1997	15.5978	0.509949	0.693125	0.593834	0.309837
SCFD1	0.0260417	0.451671	24	15	4.53255	53.04	64.27	62.54	65.76	65.95	65.33	59.71	57.58			ARID4B	11.8763	0.198937	1.48159	18.3407	0.970839	0.993437	1.76652	0.0100439
SCFD2	0.0260417	0.451671	21	18	2.34229	10.33	8.84	9.09	12.15	13.7	12.96	12.46	11.63			ARID5A	6.66625	0.0991414	5.3227	3.6688	0.969073	0.993186	0.670264	0.0172018
SCML1	0.0260417	0.451671	24	21	2.75595	8.26	6.69	7.89	8.1	10.99	11.66	12.54	12.02			ARID5B	5.80625	2.40999	2.10463	15.9609	0.0229129	0.123499	1.36887	0.712618
SCN2A	0.015997	0.451671	24	16.5	0.0654074	0.1	0.14	0.16	0.24	0.34	0.23	0.21	0.16			ARIH1	7.215	0.823085	2.09656	15.9917	0.108297	0.278374	0.422734	0.752034
SCO1	0.0260417	0.451671	24	18	0.954594	6.85	8.25	8.35	9.22	9.46	10.13	9.72	9.09			ARIH2	42.1713	3.41355	2.3146	15.1589	0.579717	0.750945	7.14341	0.154463
SCRN1	0.0260417	0.451671	21	15	8.67266	62.82	75.67	75.87	93.99	86.95	84.55	80.44	61.14			ARL 1.00	58.5625	9.03375	1.92744	16.6377	0.0106336	0.0931156	4.45634	0.766765
SDC3	0.0260417	0.451671	21	19.5	11.494	53.22	40.48	34.98	47.55	53.15	61.19	64.03	50.69			ARL 10.00	2.99	1.28128	2.00111	16.3563	0.0260845	0.130847	0.591991	0.789366
SDHB	0.0260417	0.451671	21	4.5	7.91606	157.79	157.89	147.09	138.02	143.83	144.16	149.24	160.54			ARL 11.00	0.88875	0.215306	4.39683	7.20535	0.786471	0.894512	0.42691	0.169079
SEC24C	0.0260417	0.451671	21	15	10.3291	76.6	80.95	83.1	112.66	95.69	93.01	85.88	64.11			ARL13B	7.13625	1.74338	2.7072	13.6592	0.0162205	0.106977	0.810201	0.787421
SEC31A	0.0260417	0.451671	21	15	17.1579	106.03	108.7	117.06	148.02	140.91	129.79	123.34	88.53			ARL14EP	16.2312	2.30074	1.88558	16.7976	0.174362	0.366061	2.37403	0.429019
SELENON	0.000744048	0.277305	21	15	5.48008	35.84	39.03	41.01	47.69	48.21	44.99	40.58	34.91			ARL 15.00	8.61125	1.20089	2.72479	13.5921	0.414785	0.610644	1.85413	0.251269
SENP3	0.0260417	0.451671	24	18	4.59973	45.81	43.84	47.27	50.36	58.77	52.3	53.37	47.4			ARL 16.00	42.4688	7.23054	5.25028	3.94542	0.000543042	0.0569614	1.94329	0.917187
SENP7	0.0260417	0.451671	24	15	1.07127	2.62	2.94	4.05	5.45	5.3	4.51	3.99	3.38			ARL17A	11.4062	3.53426	2.20289	15.5856	0.385991	0.585109	5.45603	0.251321
SEPSECS	0.0260417	0.451671	24	16.5	0.629325	2.18	3.24	3.58	4.45	4.46	3.84	3.85	3.55			ARL17B	8.85125	2.11118	1.72226	17.4215	0.586357	0.756572	4.48568	0.150532
SERAC1	0.00595238	0.350709	24	16.5	1.03061	4.35	5.75	7.27	7.28	7.66	7.4	7.37	6.18			ARL 2.00	73.6225	4.07741	4.98973	4.94064	0.199537	0.395548	4.12721	0.438458
SERBP1	0.0260417	0.451671	21	16.5	7.68272	144.96	129.27	145.7	148.97	157.88	149.08	156.83	137.79			ARL2BP	82.9537	11.8135	2.24849	15.4114	0.0779418	0.228463	9.51025	0.552457
SETBP1	0.00595238	0.350709	21	13.5	1.00056	1.93	4.15	5.31	6.17	4.75	4.22	4.03	2.09			ARL 3.00	10.0625	1.12696	0.874357	20.6602	0.514836	0.697195	2.05107	0.194533
SETD3	0.0260417	0.451671	24	16.5	5.63564	45.08	46.11	50.38	55.58	57.78	51.61	54.87	47.3			ARL4A	12.665	0.821057	3.17217	11.8832	0.772141	0.886149	2.49771	0.0795687
SETD5	0.0260417	0.451671	21	15	5.9998	18.28	18.76	20.91	29.81	28.32	27.06	24.35	17.6			ARL4C	102.078	18.7296	3.79653	9.49834	0.0758642	0.224831	15.0498	0.553379
SF1	0.0260417	0.451671	24	16.5	17.2145	117.21	125.63	129.69	167.4	151.64	149.03	133.91	127.07			ARL4D	21.6938	3.06095	2.50295	14.4394	0.25751	0.460901	3.77877	0.344232
SGCB	0.0260417	0.451671	21	15	3.23148	18.97	19.6	22.73	26.28	26.04	24.8	23.12	17.69			ARL5A	14.98	2.29665	2.06958	16.0948	0.0746905	0.22272	1.75991	0.576697
SGCE	0.000744048	0.277305	24	18	1.83848	2.71	2.47	3.22	5.29	5.79	6.64	5.46	5.11			ARL5B	11.4588	1.79757	2.20034	15.5953	0.312448	0.515301	2.40033	0.309709
SGSM3	0.0260417	0.451671	21	18	8.05395	32.75	29.11	29.92	38.76	47.23	40.46	42.94	32.48			ARL 6.00	3.4075	1.16164	2.13744	15.8356	0.0501811	0.182249	0.653985	0.716237
SIKE1	0.0260417	0.451671	24	18	3.25623	11.09	13.91	13.63	17.13	18.73	19.05	18.01	14.36			ARL6IP1	170.364	11.6263	3.58809	10.2945	0.626226	0.785905	23.1333	0.1681
SIN3B	0.0260417	0.451671	24	15	3.01581	22.42	23.29	23.81	30.63	31.91	26.93	27.89	23.03			ARL6IP4	251.096	2.8716	6.28193	0.004777	0.97638	0.994387	19.1303	0.0177066
SIPA1L3	0.0260417	0.451671	21	13.5	2.05238	4.5	7.62	9.65	12.36	10.52	8.01	8.63	6.18			ARL6IP5	115.615	18.863	2.28529	15.2708	0.069238	0.215265	14.4534	0.576739
SIX4	0.0260417	0.451671	24	15	1.13667	2.09	3.44	4.42	5.49	5.51	4.72	5.31	3.07			ARL6IP6	9.91375	1.83442	2.10289	15.9675	0.0137711	0.101472	0.804122	0.806327
SKA1	0.000744048	0.277305	24	12	2.07889	10.99	11.51	12.72	13.84	12.27	11.14	8.48	6.97			ARL8A	36.2338	4.59756	5.12609	4.41976	0.28998	0.493858	6.03829	0.31684
SLC12A4	0.0260417	0.451671	24	15	12.0297	41.17	48.04	57.46	69.1	68.67	60.26	58.79	42.31			ARL8B	79.325	6.5731	4.43098	7.07492	0.216664	0.414542	7.32546	0.391769
SLC12A6	0.00595238	0.350709	24	13.5	1.16673	4.63	5.52	7.01	7.11	6.19	5.69	5.3	3.21			ARL 9.00	1.87875	1.04765	0.817943	20.8757	0.0376363	0.157325	0.462771	0.803925
SLC12A8	0.0260417	0.451671	24	18	1.74832	2.72	3.43	4.88	6.52	7.38	6.87	6.63	5.93			ARMC1	27.7525	3.93495	2.62471	13.9744	0.00883795	0.0890363	1.79855	0.792931
SLC13A3	0.0260417	0.451671	24	21	0.390676	1.46	1	1.08	1.44	1.59	2.04	1.75	1.73			ARMC10	37.4738	4.02809	1.39279	18.6799	0.0712826	0.218329	3.09657	0.57514
SLC15A3	0.0260417	0.451671	24	18	1.16142	0.96	1.79	2.77	3.39	3.72	4.72	3.59	3.55			ARMC2	1.00625	0.23709	3.86987	9.21819	0.801321	0.903416	0.58977	0.114485
SLC16A2	0.0260417	0.451671	21	13.5	9.00854	44.25	58.45	63.7	78.92	66.64	66.8	55.15	47.37			ARMC5	6.7475	1.04833	4.83067	5.54819	0.338756	0.542143	1.39387	0.311541
SLC16A9	0.0260417	0.451671	24	18	2.49962	10.72	9.52	14.6	14.36	16.53	17.47	15.97	15.26			ARMC6	34.3425	4.0822	2.59378	14.0925	0.0247231	0.127466	2.35767	0.705739
SLC17A5	0.0260417	0.451671	24	15	2.88676	5.08	7.57	9.67	13.74	12.29	10.86	9.21	8.27			ARMC7	5.695	0.80918	4.64161	6.27037	0.292156	0.49622	0.915545	0.384583
SLC20A1	0.0260417	0.451671	21	18	28.5636	151.81	130.82	144.26	194.44	189.94	199.53	181.83	149.52			ARMC8	22.175	1.78823	2.69645	13.7003	0.449446	0.642486	2.96487	0.225419
SLC25A13	0.0260417	0.451671	24	18	8.23426	22.85	23.8	28.19	36.6	40.07	37.27	37.02	30.07			ARMC9	8.73	2.27809	1.77301	17.2276	0.0318375	0.144149	1.38664	0.683468
SLC25A36	0.0260417	0.451671	24	18	5.32628	13.51	18.88	15	23.15	24.7	26.44	24.31	20.99			ARMCX1	22.7937	1.95689	3.4242	10.9205	0.282892	0.487354	2.44872	0.338147
SLC27A4	0.00595238	0.350709	21	13.5	3.15016	23.64	27.84	28.8	34.61	29.11	27.94	24.5	25.51			ARMCX2	23.6062	12.6553	1.91719	16.6769	0.000361773	0.0544156	3.52056	0.911796
SLC2A6	0.0260417	0.451671	24	18	5.50659	42.24	44.71	45.42	48.58	53.87	55.61	52.75	50.08			ARMCX3	27.9237	7.80209	2.10266	15.9684	0.00814994	0.0877638	3.77353	0.773751
SLC35B4	0.0260417	0.451671	24	16.5	2.03293	4.53	6.48	7.53	10.5	9.56	9.26	8.42	7.23			ARMCX4	1.3675	0.544786	2.45477	14.6235	0.226605	0.425947	0.321491	0.696715
SLC41A3	0.00595238	0.350709	24	16.5	3.84313	26.32	28.25	30.25	33.18	35.45	33.88	31.56	27.42			ARMCX5	11.16	1.87772	3.15027	11.9669	0.0162789	0.106977	0.872133	0.787613
SLC46A3	0.0260417	0.451671	24	12	2.12486	17.23	19.22	20.18	21.4	17.91	18.34	16.64	13.85			ARMCX5-GPRASP2	0.86	0.388232	2.70287	13.6758	0.571042	0.744328	0.596775	0.252935
SLC5A6	0.0260417	0.451671	24	18	1.99404	16.22	18.44	17.65	20.39	20.58	21.83	20.55	19.64			ARMCX6	14.4787	1.76784	2.40746	14.8042	0.299495	0.502929	2.29326	0.322224
SLC7A6	0.0260417	0.451671	24	19.5	4.56791	17.34	16.43	17.25	24.15	23.52	26.61	24.67	17.44			ARMH3	16.2862	2.43567	2.67999	13.7632	0.00771219	0.0863476	0.985523	0.830118
SLX4	0.0260417	0.451671	24	13.5	1.06773	3.79	4.55	5.45	6.25	5.91	4.61	5.07	2.67			ARMH4	0.6625	0.166604	3.17783	11.8616	0.815834	0.912264	0.182276	0.400606
SMARCAL1	0.00595238	0.350709	24	15	4.14718	16.26	16.52	22.93	22.99	26.44	22.97	21.99	18.35			ARMT1	39.4513	3.80518	2.64116	13.9115	0.0166493	0.108294	1.91803	0.75896
SMARCD1	0.0260417	0.451671	21	15	4.5467	53.76	66.01	65.63	69.39	70.97	68.19	62.27	53.11			ARNT	14.0938	2.15158	2.94556	12.7488	0.0547656	0.190951	1.48893	0.625544
SMC6	0.00595238	0.350709	24	16.5	4.37346	21.87	24.87	25.12	29.56	31.44	30.03	28.16	23.48			ARNT2	0.50375	0.187054	1.97263	16.4651	0.768916	0.884402	0.152991	0.544603
SMG7	0.0260417	0.451671	21	15	5.88313	30.97	35.35	37.02	49.64	43.55	41.14	39.69	27.31			ARNTL	21.8163	7.31865	5.37451	3.47089	0.0026297	0.0644977	2.83232	0.84231
SMOC1	0.0260417	0.451671	24	21	5.67453	25.83	17.24	18.16	29.24	32.55	32.97	33.72	32.87			ARNTL2	38.6525	5.73124	3.53159	10.5103	0.174857	0.366677	6.08143	0.415383
SMPDL3A	0.0260417	0.451671	24	18	1.09248	3.86	3.84	4.71	5.99	6.48	6.81	5.08	5.69			ARPC1A	259.848	31.1412	4.01081	8.67983	0.079805	0.231987	9.64432	0.892945
SNAP29	0.0260417	0.451671	21	13.5	1.38593	13.84	16.62	18.54	20.54	18.46	17.66	16.99	15.96			ARPC1B	440.291	16.3451	1.97286	16.4642	0.771178	0.885547	25.9208	0.241335
SNPH	0.0260417	0.451671	24	16.5	1.51321	1.93	3.11	3.17	5.67	5.84	4.89	4.66	3.92			ARPC2	1107.54	18.1884	5.42999	3.25896	0.950082	0.986233	68.5898	0.0532588
SNRPA	0.0260417	0.451671	21	12	9.64847	94.18	100.59	100.77	114.28	114.59	100.52	90.92	95.82			ARPC3	682.779	47.3692	4.76867	5.78503	0.464043	0.656233	44.4021	0.476575
SNX8	0.0260417	0.451671	21	15	1.98343	9.43	11.09	11.98	14.9	14.16	13.35	13.17	8			ARPC4	234.729	27.9186	4.35481	7.36587	0.192414	0.387395	22.6879	0.547798
SOWAHC	0.0260417	0.451671	21	18	7.35568	32.17	19.41	27.63	36.9	42.52	37.11	40.15	31.12			ARPC4-TTLL3	3.0575	0.324687	3.00453	12.5235	0.671837	0.819331	0.576483	0.202408
SP110	0.00595238	0.350709	24	18	10.7958	26.49	26.26	31.8	46.14	46.75	48.25	37.53	33.53			ARPC5	67.5512	2.87802	3.73582	9.73023	0.287218	0.49156	3.33205	0.373761
SP4	0.0260417	0.451671	21	15	0.208597	0.71	1.06	0.99	1.25	1.64	1.24	0.96	0.67			ARPC5L	76.8688	5.76432	5.0051	4.88193	0.681696	0.826082	14.5875	0.111046
SPAG1	0.00595238	0.350709	21	13.5	1.23037	13.32	16.59	17.02	17.4	17.27	16.27	15.22	14.11			ARPIN	3.7275	1.5017	1.72737	17.4019	0.0112234	0.0954029	0.562452	0.850808
SPATA5	0.00595238	0.350709	24	16.5	1.30815	1.9	2.28	2.62	4.19	5.07	4.3	3.63	2.64			ARPIN-AP3S2	1.85625	0.959049	2.06232	16.1225	0.127434	0.307083	0.754067	0.56409
SPG7	0.0260417	0.451671	24	13.5	2.24683	47.52	49.04	50.94	52.57	49.09	49.76	47.65	41.9			ARPP19	70.6575	7.39191	2.33246	15.0906	0.0613376	0.202954	5.41002	0.598958
SPICE1	0.00595238	0.350709	24	16.5	0.784889	2.41	3.82	3.85	4.7	5.15	4.84	4.41	3.66			ARRB1	0.17125	0.0656295	0.386661	22.5231	0.964595	0.992089	0.0364927	0.721252
SPOCD1	0.0260417	0.451671	24	6	6.89429	14.37	22.42	13.23	10.81	3.22	3.75	4.05	4.59			ARRB2	16.1163	1.25067	2.745	13.5149	0.61411	0.776812	2.72639	0.144088
SPON2	0.0260417	0.451671	24	4.5	0.201525	2.71	2.53	1.88	1.84	1.82	1.83	2.07	1.97			ARRDC1	67.1338	2.94509	3.13756	12.0154	0.665643	0.815446	7.05956	0.122214
SPOPL	0.0260417	0.451671	24	15	1.72534	6.84	8.41	9.01	11.04	10.66	10.62	10.35	6.91			ARRDC2	5.61625	0.654523	0.0201714	23.923	0.292432	0.49622	0.639248	0.456135
SPRR1A	0.0260417	0.451671	21	4.5	16.5286	177.19	198.82	158.95	154.29	127.55	153.91	176.81	248.1			ARRDC3	5.63875	2.35696	1.94379	16.5753	0.0152069	0.104811	1.20667	0.753222
SPRR2G	0.0260417	0.451671	24	9	2.11778	8.21	8.75	8.38	6.83	5.8	5.07	4.69	5.36			ARRDC4	24.6038	3.86219	4.28449	7.63446	0.173219	0.364862	4.06467	0.419376
SPSB3	0.0260417	0.451671	24	18	1.7713	14.99	12.83	15.49	16.93	18.84	17.55	17.81	16.91			ARSA	24.9513	3.76932	2.04176	16.201	0.625712	0.785653	8.62833	0.132451
SPTLC3	0.00595238	0.350709	24	19.5	1.28163	2.58	1.95	1.49	3.7	3.92	4.68	4.28	3.73			ARSB	6.8875	1.70765	2.34622	15.0381	0.00363813	0.0690316	0.40211	0.935182
SQLE	0.0260417	0.451671	24	19.5	57.7282	132.21	141.14	168.07	203.58	228.83	262.18	240.11	224.31			ARSD	8.695	1.59227	1.97894	16.441	0.164435	0.353155	1.56237	0.453825
SQOR	0.0260417	0.451671	24	10.5	35.7266	202.3	220.33	244.28	222.58	194.43	177.23	149.38	139.58			ARSG	1.48	0.412025	1.79095	17.1591	0.402786	0.599962	0.331705	0.552439
SREBF1	0.00595238	0.350709	24	16.5	10.6826	26.86	29.47	35.73	49.31	50.88	50.35	48.42	44.8			ARSI	3.42875	0.581929	3.76015	9.6373	0.211297	0.409555	0.33176	0.711099
SRGAP2B	0.000744048	0.277305	24	16.5	1.62635	4.04	7.25	7.9	9.47	10.32	9.63	8.87	7.72			ARSJ	10.5337	2.87183	1.8606	16.893	0.0219926	0.121791	1.63358	0.712019
SRGAP2C	0.0260417	0.451671	24	16.5	1.40184	3.14	4	5.45	6.5	7.07	5.79	5.95	4.82			ARSK	5.00875	1.46378	2.04548	16.1868	0.0664021	0.210913	1.02763	0.618785
SRPX	0.0260417	0.451671	24	18	12.2842	33.37	38.65	42.95	48.56	59.85	65.69	59.62	57.27			ARTN	58.6788	10.994	2.00173	16.354	0.181915	0.37414	11.9202	0.404944
SSR3	0.0260417	0.451671	24	16.5	50.4697	268.08	288.72	296.73	366.57	359.61	368.59	337.44	290.66			ARV1	22.09	2.62834	0.990229	20.2176	0.363892	0.563706	3.86617	0.269933
ST3GAL2	0.00595238	0.350709	24	16.5	0.586899	1.82	2.55	3.1	3.45	3.86	3.52	3.48	3.07			ARVCF	4.26	0.701491	5.13375	4.39052	0.600757	0.76662	1.43612	0.160282
ST3GAL5	0.0260417	0.451671	24	18	3.36052	18.15	19.12	20.35	22.49	25.52	25.71	24.47	23.52			AS3MT	0.76875	0.207682	2.37211	14.9392	0.741437	0.867234	0.218614	0.419279
ST7	0.0260417	0.451671	24	18	2.58094	12.88	15.4	16.82	18.02	19.09	20.74	19.56	17.13			ASAH1	57.0425	3.24342	1.47581	18.3628	0.178555	0.370369	3.1811	0.454045
STAM2	0.00595238	0.350709	24	15	1.67938	10.96	13.05	13.43	15.33	16.13	14.13	13.87	11.13			ASAH2	2.30375	0.453585	1.94222	16.5813	0.819328	0.914332	1.5406	0.0648498
STARD9	0.0260417	0.451671	21	15	0.33234	0.49	0.7	0.59	1.13	1.2	1.03	0.99	0.46			ASAH2B	3.84	0.702971	2.06211	16.1233	0.151948	0.337443	0.417691	0.693812
STAT1	0.0260417	0.451671	21	18	62.6461	139.64	110.79	129.08	198.31	231.67	226.04	213	148.7			ASAP1	30.7737	3.10806	1.59002	17.9266	0.359531	0.559772	4.53945	0.272742
STEAP4	0.015997	0.451671	24	6	0.185616	3.05	1.13	0.32	0.09	0.08	0.06	0.08	0.16			ASAP2	40.5988	8.08009	2.18933	15.6374	0.151972	0.337443	8.20636	0.436801
STIM2	0.0260417	0.451671	24	16.5	1.24097	4.08	6.46	7.99	7.93	9.11	8.8	8.52	7.25			ASAP3	4.7025	1.75535	1.4872	18.3193	0.0135682	0.10088	0.795106	0.795882
STING1	0.0260417	0.451671	21	7.5	3.60624	55.74	68.51	60.31	51.9	50.92	50.36	56.4	56.42			ASB1	10.295	0.413046	1.48987	18.3091	0.911448	0.966483	2.10529	0.0298739
STK32C	0.000744048	0.277305	24	0	0.76014	5.09	4.4	3.89	3.47	4.11	4.42	5.18	5.45			ASB13	6.705	1.63714	1.59893	17.8925	0.109522	0.280377	1.38937	0.526239
STOM	0.00595238	0.350709	24	19.5	16.2635	57.24	44.94	53.82	59.76	77.13	78.37	81.8	69.66			ASB16	0.6125	0.115957	0.312109	22.8078	0.912655	0.967108	0.264108	0.13361
STPG1	0.0260417	0.451671	21	13.5	2.88146	6.64	14.08	15.49	17.39	15.29	14.56	10.69	11.04			ASB3	9.515	2.32535	1.98963	16.4002	0.0418206	0.166128	1.52517	0.650306
STRBP	0.00595238	0.350709	24	18	3.1095	8.97	8.04	10.59	14.36	14.4	15.05	13.98	12.18			ASB6	16.4525	1.3806	3.45904	10.7874	0.217168	0.415076	1.46036	0.416908
STX17	0.000744048	0.277305	24	16.5	1.59806	3.93	5.55	6.55	7.83	7.99	7.91	7.43	5.67			ASB7	7.85	0.223807	4.1183	8.26925	0.928537	0.973068	1.19214	0.0274222
STX7	0.0260417	0.451671	24	13.5	6.50538	30.65	37	40.65	45.17	41.06	44.29	36.77	28.01			ASB8	13.795	0.76891	3.39768	11.0218	0.496019	0.682714	1.25329	0.23143
STXBP5	0.0260417	0.451671	24	15	2.6216	6.86	9.84	10.99	15.83	11.77	11.43	11.26	7.69			ASB9	0.85125	0.262777	0.841636	20.7852	0.67702	0.822608	0.359244	0.299741
[truncated: 11,760 more rows]
