# Supplementary material for: ZFP42 maintains stemness and rhythmic transcription in human epidermal stem and progenitor cells via CRY1
Source: Commun Biol. 2026 Jan 21;9:291. doi: 10.1038/s42003-026-09576-0 (PMC12923524; doi:10.1038/s42003-026-09576-0)
Supplement: Supplementary file 3 — Supplementary Data 2. List of circadian genes overlapped with previously published datasets [file 42003_2026_9576_MOESM3_ESM.xlsx]

## Sheet: 2A
Supplementary Data 2A. List of circadian genes overlapped with Janich et al., 2013.
171 genes	NR1D2			653genes	NR1D2
	BHLHE40				BHLHE40
	NR1D1				PER1
	PER2				PER3
	EPB41L4B				PER2
	PNPT1				ARNTL
	OSBPL8				PNPT1
	SLC12A4				OSBPL8
	TUBB				LONP1
	HS2ST1				ATXN10
	FKBP4				DHRS11
	SMC6				SLC12A4
	ATP7B				BAZ1B
	ITSN1				GTPBP1
	ADCY3				ISL1
	LDLR				SSU72
	SCRN1				LCOR
	SQLE				NTHL1
	PLRG1				GCC2
	ACLY				HS2ST1
	SETBP1				SNX19
	SGSM3				THADA
	PCSK9				CDC42BPA
	RDH11				MFN2
	PANK3				UBN2
	TRPV1				TPBG
	PTPN23				OSR2
	EMB				ALDH1L2
	CCDC117				FKBP4
	RAB6A				AHI1
	RPRD1A				UBE2W
	MTHFD1L				HEATR5B
	MCM2				SMC6
	PSKH1				IGSF8
	RUNX2				SKAP2
	STAM2				TRAF7
	DMD				HS1BP3
	IGFBP3				IDS
	KIF22				HUS1
	SLC13A3				ATP7B
	RFC5				PRSS22
	RFX2				ITSN1
	RAD51B				ADCY3
	SDHB				TNKS2
	NEDD4				TTC3
	CTIF				TRAM2
	MYO6				LDLR
	LMF1				SCRN1
	SLC12A6				ELAVL2
	GPRASP2				NTN4
	CCM2				POLR1A
	ZNF318				USP9Y
	FADS2				IFNAR1
	PIK3C2A				SQLE
	TCP11L1				GLIPR2
	STX7				YTHDC2
	PPP1R10				PLRG1
	SEC31A				NUP133
	LSS				CBS
	RNFT1				NCSTN
	NUDT11				ANP32A
	KDM4C				ACLY
	ZNF226				FKBP5
	PAFAH2				STRN3
	NCAPD2				IL15RA
	SCML1				APOL1
	MAP9				SETBP1
	ZNF185				SGSM3
	WDR5				ULBP1
	DSEL				CHPF2
	METTL4				ALPK1
	CBX5				MAGI1
	DCTN2				PCSK9
	HIP1				RDH11
	ST7				RALB
	CASP2				PANK3
	SERBP1				GCLC
	ARHGEF10				GALNT10
	SLC7A6				RPS6KA2
	FADS1				EBP
	ELOVL5				WFS1
	HECTD2				TBC1D16
	MAPK12				ARMCX3
	CDS1				PTPN23
	TPMT				GSR
	CREBBP				GOLGA7B
	ZNF254				TCHP
	OSBPL3				EMB
	TMEM185B				ZFAND1
	IMPACT				KRT80
	ATXN2				C6orf89
	TNFRSF19				CCDC117
	DHCR7				BBS9
	MAVS				UNC119B
	LFNG				ERCC4
	CHD1L				MT1E
	COL8A1				ACY1
	FGFBP1				WDFY3
	SNAP29				POLR1B
	LYPD6B				EGFR
	INPPL1				CLASP1
	UBR1				RAB6A
	ALOXE3				CDT1
	CNTLN				ZHX2
	CDC14B				SMARCA4
	TBCEL				TMEM181
	STIM2				EML4
	ICMT				PLEKHB2
	CD163L1				RPRD1A
	MTAP				SCARA3
	LIG1				TOM1L1
	GGCT				BCAT2
	NSMCE1				NCOR1
	KIF13A				MOCOS
	ALDH1A3				MTHFD1L
	SMG7				WDR44
	MED24				CHEK2
	PPP1R11				MCM2
	LZIC				MED21
	AZI2				FBXL17
	LPIN1				KIAA0895
	CNNM2				PSKH1
	GALNT1				CLCN3
	CYBRD1				SEC14L2
	EPM2AIP1				SOX6
	LPCAT1				ZNF532
	SLC17A5				SLC1A3
	REPIN1				RBM41
	XYLT1				ACAP2
	NUP214				TAB3
	FBXO8				LSR
	MOSPD2				JMJD8
	CDKN1B				CENPB
	GRIPAP1				STAM2
	SGCB				DMD
	TSC22D3				SH3RF1
	PPARG				RNMT
	GNB1L				MIA3
	PAXIP1				TRIM46
	TMTC3				HMGCS1
	BABAM1				TSTD2
	NDOR1				HIBADH
	GAB2				IGFBP3
	MX2				UPF2
	UBE2G2				KIF22
	PTPRK				AMPD2
	DAB2				KCTD3
	CAPRIN1				LONRF1
	EIF4A1				ODF3B
	CLCN5				LYRM7
	HOOK2				TBC1D23
	EPG5				SAMD4B
	TET2				ATXN2L
	ELOVL6				RFC5
	BFAR				PHKB
	PPIL2				SAV1
	RECK				RHBDD1
	PIGS				FANCD2
	UBAP2L				ACTR3
	SMOC1				TNIK
	CYP51A1				MBNL2
	ZNF273				NRM
	BEND6				IRF1
	OAF				C5orf24
	CAB39L				ZSCAN30
	NDUFS5				MECP2
	RALGAPA1				PDLIM7
	GIPC1				BMPR1A
	REXO2				ACACA
	FDPS				ABCG1
	SPOCD1				B3GNT9
					LYPLA1
					LNPEP
					NEDD4
					THYN1
					CTIF
					FLYWCH1
					DNAJA4
					MGAT1
					LRRC58
					EXD2
					LMF1
					MBTPS1
					TNFSF15
					SLC12A6
					KBTBD6
					USP10
					CHD6
					TCEAL8
					PDXK
					GPRASP2
					CCM2
					ZNF318
					FAM135A
					TCF12
					SMC1A
					LPXN
					RUNX1
					FADS2
					RCC2
					CC2D1A
					USP54
					PIK3C2A
					ANKRD42
					ENDOV
					TCP11L1
					YY1AP1
					GGPS1
					VLDLR
					LDHA
					FAM167A
					ZDHHC12
					STAT3
					PPP2R5C
					SLC38A2
					NEK1
					TBC1D20
					PKP4
					STX7
					MCAM
					ALDH7A1
					PPP1R10
					CREBZF
					MT1X
					OMA1
					PRR11
					SHMT1
					SEC31A
					LSS
					ZC3H18
					CCDC149
					GFM2
					ARHGEF11
					SGPP2
					ACSS1
					DDIT4
					ELK1
					RNFT1
					NUDT11
					CUL5
					AKAP1
					PALB2
					PABPC1L
					SP1
					TAF1
					SLAMF9
					PPME1
					KDM4C
					DCUN1D4
					PSAT1
					ENTPD4
					PAFAH2
					IDI1
					SPRR2A
					PCM1
					TSG101
					CEBPG
					FANCI
					NCAPD2
					GLYR1
					MON2
					NIT1
					IKBKE
					ACAD10
					MAP2
					SCML1
					RHBDF2
					EIF2AK4
					MAP9
					RHBDL2
					ZFP64
					WDR5
					CAP2
					DSEL
					ILVBL
					CSNK1G3
					SLC29A2
					METTL4
					CIT
					HERC4
					RGP1
					SLC38A1
					ST3GAL3
					ARHGEF17
					SETD7
					NRCAM
					ADIPOR2
					RRM2B
					ZFHX3
					STC2
					YIPF5
					CBX5
					STX16
					DCTN2
					HIP1
					ST7
					MAGED2
					CASP2
					SUPT7L
					PDHB
					STK38
					ARHGEF10
					FGD6
					GOLGA4
					PNPO
					TMF1
					MIB1
					INPP5A
					ARHGAP27
					ATMIN
					NRSN2
					RTKN2
					SLC7A6
					C15orf48
					IGF2BP3
					FNBP1L
					SH3BP4
					SPECC1L
					FADS1
					CXADR
					PCYT2
					ELOVL5
					COL9A2
					GSS
					TMCO3
					KATNB1
					BBS7
					CCDC57
					TRIM41
					MAPK12
					TRIM2
					BTN3A1
					UBR3
					CDS1
					PCK2
					APPBP2
					AFAP1L1
					BBS1
					IGFL4
					OCRL
					ITPRIPL2
					WDR12
					AHCYL1
					TPMT
					UBQLN2
					FAM189B
					ASXL2
					NPRL2
					CYHR1
					VTI1A
					NSD1
					ZNF254
					DNAJC16
					SLC50A1
					OSBPL3
					SH3BGRL2
					FDFT1
					TEX2
					ARFGEF2
					NEFL
					WNT9A
					TMEM185B
					REPS2
					ANO10
					NCKAP5L
					IMPACT
					CCND1
					RIC8A
					LRRC61
					PSIP1
					ATXN2
					MVD
					GIGYF2
					ANAPC1
					DMXL1
					SRRT
					POFUT2
					HSD17B7
					RCN1
					XPOT
					CDR2L
					DHCR7
					SLC7A11
					ALG11
					CERS3
					PI3
					MAVS
					LFNG
					CHD1L
					COL8A1
					CREB3L4
					PRDM1
					SMAP1
					FGFBP1
					ALS2
					TRIP11
					SNAP29
					GPR155
					LYPD6B
					INPPL1
					CDC27
					UBR1
					ADARB1
					GPC4
					VAC14
					ALOXE3
					NUCKS1
					IGF2BP2
					BPNT1
					ZNF365
					CDC14B
					TLN2
					TBCEL
					HDAC4
					GADD45A
					UGGT2
					STIM2
					ICMT
					OSGIN1
					BLVRA
					ST6GALNAC4
					MCM7
					RAB3GAP2
					PDLIM4
					SLC22A15
					ATF2
					ARFIP1
					PHACTR2
					CD163L1
					GOLGA2
					F2R
					PHF2
					MTAP
					NFE2L1
					EIF4EBP1
					DPP9
					ANKK1
					LIG1
					DNM2
					TMEM97
					PLA2G7
					PI4K2B
					RAB34
					GGCT
					NSMCE1
					GPX8
					CELF2
					DCPS
					IL1RN
					KIF13A
					PHF8
					CLIP4
					CYB5R2
					SLC25A10
					ALDH1A3
					TP53
					RAPGEF2
					SMG7
					STK11
					MED24
					SLC7A1
					PPP1R11
					LZIC
					PREPL
					RABGAP1L
					AZI2
					TNFRSF6B
					HAX1
					TMEM167B
					ZNF207
					IDE
					GPR68
					BEND3
					LPIN1
					AKR1A1
					GALNT1
					PRPF40B
					FBXO28
					NRK
					CYBRD1
					ME1
					LPCAT1
					TCOF1
					SLC17A5
					EPHB4
					REPIN1
					TRMT5
					XYLT1
					PPIP5K1
					PLOD1
					COBLL1
					NBAS
					DHCR24
					MEF2D
					WASL
					EHF
					TICAM1
					MID1IP1
					NUP214
					KCTD15
					GJA1
					FBXO8
					RAB3GAP1
					SLC23A2
					PKD2
					TMEM45A
					ATP8B2
					EVI5L
					PCYT1A
					SPRR2D
					UBQLN4
					MOSPD2
					CDKN1B
					GRIPAP1
					STEAP3
					YEATS2
					MUC1
					ARID3A
					SGCB
					NPAT
					TSC22D3
					NT5C
					SLC1A5
					GET4
					IFT80
					NAGA
					ASB3
					TTBK2
					STBD1
					UHMK1
					PFN2
					PAXIP1
					CDCA7L
					TMTC3
					PHKA1
					DENND4B
					MPP1
					BABAM1
					LIPA
					FRAT2
					BAD
					CTH
					TECPR2
					MTMR10
					DQX1
					ERCC3
					DYNC1I2
					RPS6KB2
					TXLNA
					ANKRD9
					CTCF
					INO80C
					TAF6L
					RPRD2
					ELOVL4
					TEF
					CHAC1
					HMGA2
					MX2
					UBE2G2
					ACSS2
					SH2D4A
					BTF3L4
					PTPRK
					TAX1BP1
					C9orf64
					VEZF1
					ODF2
					TMEM158
					NPHP4
					DOCK9
					DAB2
					TTLL12
					RFC2
					NSF
					CEP78
					CPEB2
					ADM2
					MLLT6
					RAP1B
					NFIB
					AK4
					CAPRIN1
					PEA15
					KREMEN1
					JMY
					HPCAL1
					GNAQ
					HOOK2
					ACAT2
					TET2
					EPG5
					SPIRE1
					HK2
					ELOVL6
					BFAR
					PPIL2
					RECK
					ABAT
					ATPAF1
					FBXO41
					PRR7
					CRYZ
					MRPS27
					PIGS
					UBAP2L
					SMOC1
					TNIP2
					NIPAL3
					CYP51A1
					DDX54
					SLC46A1
					KLHL29
					CNKSR1
					PRKAR1B
					FYTTD1
					SERPINE1
					RAVER2
					BRWD3
					CUL9
					IFT81
					GALE
					NCALD
					OAF
					RANGRF
					TMEM30A
					NCAPH2
					MORC4
					ARFGEF1
					SCNN1A
					CAB39L
					SLC6A9
					RALGAPA1
					L3MBTL3
					CGN
					CLIP1
					SMARCA2
					CERCAM
					GIPC1
					GPT2
					NDUFA10
					RNF13
					BCAT1
					CEBPB
					ATIC
					SLC4A11
					VSIG10
					ZNF33A
					RASSF6
					ABCB8
					SPRR2E
					KAT6B
					SPOCD1

## Sheet: 2B
Supplementary Data 2B. List of circadian genes overlapped with Wu et al., 2018, 2020.
Wu et al, 2018											Wu et al, 2020
overlapped 23 genes	CRY1		overlapped 71 genes	NR1D2							overlapped 19 genes	CRY1		overlapped 49 genes	NR1D2
	NR1D2			PER1								NR1D2			PER1
	PER2			CRY1								PER2			CRY1
	NR1D1			PER2								NR1D1			PER2
	NEDD4			PER3								FAM234B			PER3
	SENP7			ARNTL								NEK4			ARNTL
	TSC22D3			TAF9B								TSC22D3			IL6R
	STOM			CDC25B								PPTC7			ITPRIPL2
	TBC1D8			SLC6A6								PLEKHA3			FKBP5
	ZNF827			THADA								GRHL3			SRRT
	B4GALT2			SENP7								TMEM263			TMEM263
	KLF12			PRIM2								SETBP1			SETBP1
	TMEM263			TBC1D8								SP4			KLF9
	SETBP1			ZNF827								PANK3			PANK3
	FAM111A			CASP1								HOOK2			FUT8
	LIFR			FDFT1								TNS4			ACOX3
	WDR35			REPS2								THRA			TDP1
	HOOK2			FKBP5								UST			PRKCZ
	ELOVL6			SRRT								ARHGEF10			LDLRAP1
	TNS4			TMEM263											NAMPT
	THRA			SETBP1											FAM117A
	UST			KLF9											ZHX2
	ARHGEF10			FUT8											THRA
				ACOX3											UST
				FAM111A											TRIM5
				PRKCZ											WLS
				IFT172											ABCG1
				ATP9A											NEK4
				GADD45A											FAT2
				FAM117A											TSC22D3
				NFE2L3											ETS2
				PHACTR2											PPTC7
				SCLT1											GRHL3
				EXTL2											TEF
				SOX6											XPR1
				MSMO1											MST1R
				THRA											PPT2
				UST											RBM12
				HMGCS1											HOOK2
				TRIM5											ACAT2
				PSPH											TNS4
				ASCC3											PRSS23
				ABCG1											MAP1B
				NEDD4											TGFBR2
				SLCO3A1											ETV5
				TSC22D3											ZNF462
				ETS2											CITED4
				STOM											ARHGEF10
				SRBD1											PIK3IP1
				B4GALT2
				SLC25A29
				GBP2
				DCAF16
				NSDHL
				TEF
				XPR1
				PPT2
				TBL1X
				WDR35
				HOOK2
				ELOVL6
				TNS4
				PLLP
				ETV5
				CTPS2
				KIF20A
				CGN
				ARHGEF10
				GGA2
				CCDC88A
				PIK3IP1
