# Supplementary material for: ZFP42 maintains stemness and rhythmic transcription in human epidermal stem and progenitor cells via CRY1
Source: Commun Biol. 2026 Jan 21;9:291. doi: 10.1038/s42003-026-09576-0 (PMC12923524; doi:10.1038/s42003-026-09576-0)
Supplement: Supplementary file 4 — Supplementary Data 3. RNA-Seq datasets generated from ZFP42 knockdown and CRY1 knockdown experiments [file 42003_2026_9576_MOESM4_ESM.xlsx]

## Sheet: 3A
Supplementary Data 3A. RNA-Seq of Control and ZFP42 knockdown cells
Gene Symbol	log2FoldChange (ZFP42i vs Control)	P-value
SP8	1.9632	0.0138482
BRINP2	1.36311	0.0205823
HS3ST1	1.63828	1.15359e-11
MSRB3	1.64159	6.48072e-14
AC018529.2	1.20707	0.0219438
HSD17B10	1.14256	1.18357e-31
EFR3B	1.66363	3.2213e-11
GRIK2	2.18385	1.40551e-08
AC005062.1	7.84503	2.93574e-08
CATSPER1	3.14795	0.00621897
ZNF251	3.15095	0.0057859
FPR2	3.19026	0.00948945
AC090152.1	1.34413	0.0323179
NFATC2	2.25602	1.23416e-08
ANXA2P1	1.47657	0.0242747
AC105137.3	2.75157	0.0392331
AP004247.2	2.87503	0.024634
HOXC5	1.90021	0.0219255
RAB43	2.33452	4.00771e-05
SNORD3A	2.22343	0.0193611
NTN4	1.18353	2.59204e-70
TCHH	1.01897	0.0192382
CHN1	1.08297	0.000917585
AL109618.1	1.70868	0.0362542
TMPRSS11E	2.6754	5.80243e-27
RGCC	2.05524	2.27211e-10
PXDNL	2.00241	0.0239884
OCLN	1.0871	0.00199839
C11orf71	1.17715	0.0255726
PCDHA7	2.1261	0.0120302
CLMN	1.22553	1.62519e-13
TMEM156	1.10409	0.0100309
ZNF135	1.18635	0.0091967
SECTM1	1.4105	0.04443
C20orf196	1.12275	0.00074883
ASB9	1.44299	7.2581e-05
YPEL2	1.08519	0.0139296
GAS2L3	1.09797	4.82243e-05
LINC00920	1.056	0.00729979
SNORA33	1.22718	0.0303021
ZNF602P	2.77946	0.028443
CEACAM6	2.75157	0.0392331
MEI4	2.71073	0.0360869
AC244502.1	3.29009	0.00662452
ATP6V0A4	1.08349	0.00172949
ITPRIP	1.07393	2.78549e-07
SHC4	1.12919	9.61786e-09
CPA6	1.37626	1.21453e-09
PRPH2	1.4	0.0409958
PBX2P1	1.31927	0.0417515
C3AR1	1.89742	0.00619912
CD163L1	1.15692	1.47223e-10
HIST2H2AA4	1.24948	1.03038e-13
CNGA3	3.64019	0.00177672
TONSL-AS1	1.72601	0.0331539
LINC01825	2.51371	0.0477709
TIGD7	1.64732	1.32599e-11
OLAH	2.60333	0.00074631
AL031316.1	2.62319	0.038144
AL356234.2	1.63998	0.036159
MACC1	1.36106	0.000619376
FSTL5	2.80836	0.000137542
A4GALT	1.55682	0.0121568
DDC	2.62911	0.0346793
MAL2	1.25977	9.32641e-18
RPS27AP16	1.0686	0.000256989
SPRR1B	1.49215	4.25979e-47
PCDH1	1.59326	5.83812e-40
LDLRAD4	1.92292	0.00106871
HCAR2	1.0064	8.33585e-09
TDH	1.63495	0.030324
PCDHGA6	1.39627	6.05852e-05
CREG2	1.83872	4.49407e-07
ZNF488	1.09426	8.09078e-07
ANKRD52	2.04708	7.27966e-183
GMFB	1.34386	2.11568e-52
HIST2H2AA3	1.2603	9.40022e-14
HIST2H2BF	1.39042	0.00026695
EVI2B	2.52364	2.47013e-09
FAM229A	2.92456	1.26489e-09
RPL8	1.0195	2.82479e-09
EREG	1.11094	8.41914e-41
RPL23AP97	3.89693	0.000599713
FGF14	3.5732	0.000973798
MT1X	1.5342	3.68616e-13
LRMP	2.8507	0.0283648
LINC00520	1.6664	1.54451e-19
AL590644.1	1.42918	1.56456e-05
SNORA57	2.20094	0.0440001
AC097480.1	3.04772	0.0154547
KYNU	1.29653	3.61717e-16
AOX1	1.65536	2.06202e-44
FAM217B	2.65994	1.62038e-36
AC068205.2	1.35984	0.0131923
RHOV	1.7405	0.00166995
RPLP0P2	1.77539	0.000180099
HIST1H1C	1.87438	6.12537e-73
S100A8	1.0104	0.00186284
CXCL2	1.0794	0.000204405
LY96	1.63102	0.000979969
SEMA3A	1.50828	6.76062e-10
CATSPERG	2.10748	0.00225695
RPL13AP7	1.39546	0.00612572
RPL24P4	1.05868	0.0155318
AC091940.1	1.44046	0.000191984
HIST1H4H	1.55473	4.78689e-61
JMJD7	1.93882	0.000182256
ADRA1B	2.62178	2.64119e-06
HRH4	2.19287	0.0154789
AC008083.1	1.09237	0.00768743
MALL	1.00237	2.69382e-37
HIST1H2BH	1.3359	0.00360467
LINC02073	3.87489	0.000653858
UBL7-AS1	1.44102	0.00661755
RPS26P8	1.42885	0.000370013
S1PR4	3.64576	0.00309008
NDUFA3	1.03108	8.5805e-06
PARD6G-AS1	1.55461	0.000528204
MRPS23	1.14913	1.52167e-25
HRK	3.05812	0.0153806
IL1R2	1.0503	0.000863578
C11orf1	1.10757	1.50493e-08
FHP1	2.86434	0.0282717
AC110597.1	1.28939	0.0303485
TMEM110-MUSTN1	1.17387	0.0491328
ZNF7	1.68331	6.93012e-33
AL450384.2	1.01917	0.0294381
BACH1-IT2	1.21365	0.00120811
OPCML	1.53021	0.000277661
TNFAIP6	2.7532	0.0384879
THBD	1.55752	5.67323e-31
LINC02273	1.1372	0.000635082
SLPI	1.18006	0.000589788
CLDN11	1.01501	0.0169711
AIM2	4.0164	0.000355181
SCNN1G	3.41151	0.00408476
EVI2A	1.81216	0.00516643
AC023632.2	2.88533	0.000757589
C5AR2	2.90336	0.0186718
AC026471.6	1.37831	0.0279295
GLI2	2.92904	1.01564e-05
LYPD1	2.03573	0.00143275
WFDC21P	3.66098	0.00100297
NAT8L	2.09786	0.0243517
ANKRD35	4.08545	0.000263071
HLA-K	1.26983	0.00842308
PCDHGB2	1.08469	0.0302623
AL671277.2	1.64303	0.0459473
AL359715.3	1.85543	0.011234
UBFD1	1.3605	1.02027e-20
PDP2	1.38668	0.00906084
AL035661.1	1.14066	0.000925373
AC125437.1	1.88857	0.00897398
SPP1	2.48323	1.45755e-99
AC007182.2	2.07614	8.79303e-05
TLR6	1.3507	0.000381938
ARHGDIB	1.26241	1.36014e-45
MGP	2.46492	0.000359248
BLOC1S1	1.09596	2.38281e-12
RNF103-CHMP3	1.73947	0.0368215
AC002553.4	1.52164	0.027096
AC239803.3	3.59136	0.00134229
AC073548.1	1.43517	0.001637
CA6	2.74028	0.023116
HES4	1.23536	0.0488515
EXOC3-AS1	1.18754	0.00527811
AC009229.4	2.02913	0.00282053
AP000580.1	1.00098	0.0473396
AC087289.3	4.46219	2.39442e-05
GAPDHP33	1.21667	0.00625179
AC138028.2	1.8393	0.0199589
ADAMTS4	1.08511	0.00486529
PRR9	1.40293	1.1432e-10
IL1RAPL1	1.67615	0.00507889
AC087477.2	1.30529	0.0372658
SLC10A3	1.26165	1.09146e-13
B3GALT4	1.12328	0.000536841
BIVM-ERCC5	3.05322	1.07873e-05
PCDHB10	1.87987	0.00213422
AL355488.2	1.48068	0.000817794
CNTD1	2.52324	0.0280307
GTF2IRD1P1	2.71073	0.0360869
CPNE7	1.28903	0.000124192
COX10-AS1	1.54283	0.0146605
RIMS1	3.36905	0.00449285
SORBS2	2.04048	9.74918e-12
PKD1L2	1.33648	0.0161043
LINC01252	1.37343	0.0359056
AC073896.1	2.9876	1.13186e-08
AC018638.6	1.96342	0.00135353
MYCN	1.38609	1.13189e-07
RSAD2	1.35901	0.00123563
AC012321.1	4.57542	6.12393e-08
AC009121.2	2.77946	0.028443
L3MBTL4	1.93141	0.0374437
CLDN16	1.40453	0.0389216
C6orf163	1.02618	0.00199329
BMP2	1.10048	1.0048e-12
LINC01117	2.33545	0.0252339
AC078817.1	1.99158	0.00976297
LINC01615	1.52256	0.0178806
AC005865.1	2.87503	0.024634
OR7E13P	2.32645	0.0254637
AC022706.1	2.8507	0.0283648
TNPO1P1	3.07749	0.0133925
VEPH1	1.69416	0.000483494
ZNF793-AS1	1.03289	0.0058347
AC025164.2	2.49168	0.00208482
LNP1	1.03266	0.0399486
BTC	3.51312	0.00295457
RIMS2	1.04799	0.00108818
LGALSL	1.33895	1.64445e-41
VWA3B	2.40625	0.00795491
LINC00589	1.57131	0.00290455
WASH5P	1.00028	0.0233108
TRIM32	1.56137	0.0011995
PSCA	3.64573	0.00173762
MYO1G	2.54704	7.59771e-25
LINC00893	1.13732	0.0238827
MMP8	1.34686	0.00477757
LINC01792	2.89994	0.0182866
RPS10P3	1.01771	0.0183533
ADAM8	1.1238	1.69407e-22
LINC02178	2.28802	0.00801185
ADAM20P1	1.15841	0.0364492
B3GNT4	1.49361	0.018416
IGFL2-AS1	1.29999	5.3988e-05
PDE6A	1.57628	0.0152168
LGR6	2.00813	1.57601e-06
HLA-V	1.53581	1.37018e-07
AC012181.2	1.21906	0.0160096
AL355472.1	1.35739	0.0276652
AL158071.2	2.98772	0.00160096
RBM22P2	2.86434	0.0282717
AL049650.1	1.85268	0.0211612
AP002360.2	1.03575	0.0175088
LINC01393	3.25301	0.00747186
AC004803.1	1.24385	0.0037712
AC012368.1	1.7431	0.0121438
MTTP	2.71073	0.0360869
CFAP58	1.85718	5.4604e-07
AC116407.3	2.71412	0.0417012
YPEL4	1.59484	0.0213437
PRR15	1.80927	1.91423e-08
ZFP30	1.65586	3.79163e-07
AC130689.1	1.00275	8.08336e-05
AC020571.1	1.98604	0.000684723
SEPT7-AS1	1.36755	0.0151723
LRAT	3.55138	0.00208437
ADAMTS14	2.1485	1.79008e-09
AL133243.2	2.96136	0.00254689
LINC00957	3.37502	0.00494355
CASS4	2.71073	0.0360869
AC018521.5	1.51037	7.37121e-05
KRTAP2-3	1.33362	1.23343e-09
AQP10	3.18394	0.0162019
HLA-G	1.18619	1.98866e-06
NPTX1	3.68327	0.00048771
SNX5P1	3.19026	0.00948945
EEF1A1P19	1.19902	8.6723e-06
AL132639.2	3.62227	0.000676474
AC005261.4	1.09909	0.00134167
LINC01278	1.51951	0.00578599
KCNA7	1.29433	0.0107851
CDH18	1.16721	0.0055666
DHRS9	2.96749	0.0154181
HIST1H2AG	1.03573	0.0398873
MUC6	3.51972	0.00288114
MIR762HG	1.44393	0.0427784
LYPD3	1.44934	4.86031e-74
SCG5	1.05777	4.54398e-12
AC026150.2	2.58306	0.0376564
CARD16	1.51863	1.13598e-10
MMP13	1.54707	0.0463408
AC084026.1	2.75157	0.0392331
LINC01705	1.53711	0.0012079
AC020928.2	2.6443	0.0421959
MYB	2.84785	0.029378
USP44	1.44272	0.00739359
TRABD2A	1.94055	0.00885387
AC103760.1	1.2897	0.0314854
RYR2	1.48813	0.000748238
AC008966.1	1.05554	0.000363047
AF165147.1	2.21638	0.000603538
TGIF2-C20orf24	4.24758	2.09119e-06
RPL15P3	1.04071	1.79337e-26
AC135050.3	2.6233	0.0381354
BX284668.5	1.1635	0.0194334
NKIRAS2	1.0193	7.6893e-10
MGAT4C	2.99251	0.0142083
ZNF540	1.18841	0.00604217
AC111170.3	1.65796	0.0416296
BAMBI	1.06341	1.15739e-13
ZNF497	1.69802	0.0246433
CDC25B	1.13719	1.24009e-58
YIPF6	1.18019	0.0490896
AC007068.1	1.0817	0.00239988
AC010343.3	2.15409	0.00879341
GPR1	1.66042	1.80979e-09
ABLIM2	2.05387	0.000987686
PTGS1	1.00699	8.23292e-07
AC005324.4	3.22338	0.00601166
ABCA13	1.09574	5.43488e-05
OTOGL	3.21398	0.00675894
IKZF3	3.04968	0.0101748
MAP2	1.77262	6.80666e-34
NUDT16	1.01364	0.000718811
OIP5-AS1	1.59863	8.12963e-38
SLC6A20	1.03751	3.64177e-05
C16orf74	1.18746	0.000234904
PKIB	1.14398	0.000399764
PCDHGA9	1.38051	0.00300445
GPAT3	2.86704	3.75089e-22
CPB2-AS1	4.00976	0.000367939
KRT81	1.04962	0.00457416
SLC39A14	1.13887	5.91538e-38
FTLP3	1.37284	8.10727e-13
AL390067.1	2.60471	0.0400812
CGN	1.02488	8.8843e-05
AC009148.1	3.35482	0.00420292
AKAP3	1.58311	0.000842622
CRYGD	1.73654	0.00163254
PLAC1	1.18227	0.0124517
PCDHGA2	1.59369	0.00321149
EEF1A1P11	1.09856	1.12573e-06
FRZB	1.36669	0.0125131
CCT6B	1.06032	0.0472301
VAV1	3.58247	0.00224736
PTGES	1.61397	4.83283e-39
IL21R	2.90336	0.0186718
NPPA-AS1_3	2.36926	0.0486096
AL133367.1	1.10943	0.0256807
LIPH	3.58392	5.23455e-31
AC244196.5	3.19381	0.00901987
NEBL	1.65858	6.43686e-10
LINC00707	1.32999	5.24161e-09
ENTPD3-AS1	1.77309	0.000117693
CACNB4	1.24081	0.0073002
CRISPLD2	1.16685	0.000629473
UNC13D	1.22216	4.53962e-05
XRCC4	1.19747	1.84747e-21
STEAP4	3.62623	0.00183078
AC132872.1	1.70966	0.00121402
EEF1A1P13	1.00243	0.00362771
STX16-NPEPL1	1.50388	0.000450194
DCAF4L1	2.06233	4.60016e-10
TMLHE-AS1	2.63476	0.0463185
LSAMP	3.41151	0.00408476
PCDHA13	3.3837	0.0066343
WFDC3	1.64438	0.0105141
TNFAIP2	1.26578	2.56903e-06
SERPINB13	1.00632	1.24441e-14
ZNF596	1.60857	0.011057
RPL15	1.10417	0.000173364
AC004817.3	2.083	3.24492e-09
BTN3A2	1.40402	0.0322894
RPL36A-HNRNPH2	3.20889	0.00931514
RGS5	1.50647	0.0339961
FIBCD1	1.77955	0.0427084
CDK15	1.44038	0.0116707
HIST1H2BK	1.03587	1.33473e-23
GAST	3.19796	0.00846764
LCMT1-AS1	1.49424	0.0189006
AP001324.1	1.56203	1.88739e-05
RASEF	1.01267	5.09936e-05
GIPR	2.28032	2.29016e-06
NDUFA13	1.03095	0.00045124
ERBB4	1.93442	0.00370295
KRT13	3.71248	6.05389e-18
PYGM	2.88188	0.0227026
FABP5P7	1.29604	5.51679e-12
LINC02365	3.51143	0.00280686
NMU	2.71153	0.0052387
PCDHGA12	1.69795	6.44394e-16
LINC00882	1.45214	0.0293706
SBF2-AS1	1.02589	0.000583237
AL589666.1	1.94054	8.04327e-06
AC073534.1	1.79206	0.0434464
TGFBR3	1.10874	1.16441e-08
ACTA1	3.49644	0.00303551
AC132192.2	1.12392	0.00588676
FOXQ1	2.61436	2.39663e-16
SCNN1A	1.00337	0.000231455
SUN3	2.72073	0.00039699
C7orf57	1.90158	0.00566004
NPM1P29	1.53169	0.0333313
COPS9	1.03889	8.82879e-14
NALCN	2.40998	1.91129e-06
BCYRN1	1.7928	0.0251846
MCTP1	1.22765	0.0120026
TMEM60	1.05803	6.40098e-08
C4orf26	1.54249	3.54951e-05
HNRNPA1P27	2.96184	0.0207274
COL21A1	1.43962	0.00714303
AL078590.3	1.37421	0.00373473
NAPA-AS1	1.4247	0.011321
AC023157.3	1.0088	0.0486571
KIAA1211L	1.77899	0.00049503
RPS13P2	1.53674	0.00500536
HIST4H4	1.04619	0.0230095
AC079062.1	3.00876	0.0171714
FPGT-TNNI3K	2.42354	5.88337e-05
PIR	1.56868	1.48106e-29
SNORD22	4.41847	3.93405e-06
AC007969.1	1.14023	0.00133318
AC006262.2	1.84593	0.0062976
OR11H7	2.8507	0.0283648
AL603840.1	2.87503	0.024634
PMF1	1.27109	0.000168997
AC002066.1	1.94688	0.021085
MEG3	1.21522	2.57869e-14
HIST2H4B	1.18835	5.87668e-20
B4GALT4	1.39327	0.000106348
MRPL53	1.07037	0.0013703
RNASEK	1.1731	1.34865e-29
LINC02223	2.84785	0.029378
SCEL	3.41093	5.86931e-135
LIPT1	1.24654	0.00163886
LINC02128	2.96562	0.0130515
CD55	1.89257	5.22996e-145
SUPT16HP1	1.53933	0.0494962
HYAL4	2.71418	0.0325731
HCAR3	1.94813	0.00526496
DSC1	1.15224	0.000703191
DSG1	1.31783	2.43532e-14
DSCR9	2.71927	0.0393864
AL133477.1	2.34702	0.0373748
PLAC8	3.03687	0.0400026
AC097523.1	1.60582	0.0364022
YPEL1	3.35051	0.00538292
PIK3C2G	1.44519	0.0162347
HIST1H2AC	1.13802	1.45205e-33
BX322650.1	1.8079	0.0153174
MYCT1	2.8507	0.0283648
CT45A11P	1.46857	0.0377391
LINC00460	1.09137	0.0232253
GSG1	3.37502	0.00494355
SPRR2A	1.96238	1.6958e-14
AL512363.1	2.86434	0.0282717
SNX22	5.0757	2.80958e-17
CCDC144A	3.41151	0.00408476
COL19A1	3.65595	5.40746e-10
AL590004.4	1.89627	6.6146e-07
DNAH11	1.3537	0.00587116
AL162171.1	3.41151	0.00408476
PPP1R1C	1.43419	1.59081e-06
AL049697.1	1.43625	0.0208779
TEK	1.92671	0.0244207
HIST1H2BD	1.21515	7.85755e-51
NREP	1.32194	5.09371e-20
ANXA2R	1.64882	0.0231583
CLEC18B	2.12225	0.00937548
SFXN3	1.30872	4.41151e-86
AP000880.1	1.3108	0.00546197
TMEM236	1.50795	1.69783e-08
LINC00315	2.75157	0.0392331
AC108475.1	2.58238	0.0493916
AC093591.2	2.8507	0.0283648
SULT2B1	2.41496	0.0204088
MYBL1	1.14641	6.25473e-06
TSPOAP1-AS1	1.61807	0.0333445
CCL20	1.1603	1.62232e-07
LINC01229	3.00876	0.0171714
RASSF5	1.06312	0.0108047
BMP6	1.57467	1.44493e-51
BCHE	2.22854	6.52277e-06
AC112229.3	1.62102	0.01448
TDG	1.02468	0.0252849
ESM1	3.91347	0.00014035
AC092851.1	2.72103	0.0324992
MED19	1.25163	9.90892e-13
AC091138.1	1.87133	0.0104844
UPK1B	2.42809	5.95661e-21
CCDC172	2.84221	0.0226806
WFDC5	2.77946	0.028443
SPRR2D	1.64174	1.45018e-15
KRT78	2.07004	0.0201939
AC092656.1	2.84785	0.029378
C17orf107	1.46598	0.0158757
ACSL1	1.10488	6.76001e-33
PCDHGB1	2.15324	0.0128326
AL590787.1	2.72103	0.0324992
LINC02328	3.00876	0.0171714
EIF3J-AS1	1.0869	0.000226322
PIWIL2	3.0934	0.00851917
SIGIRR	1.41306	0.0340416
METTL27	1.07464	0.00162593
HSD17B8	1.37309	0.000685333
AL139424.2	1.10796	0.0482611
CFAP47	2.84785	0.029378
AKR1C3	1.89167	4.14286e-12
SOCS3	1.04466	8.4557e-10
RCAN2	1.65257	0.043217
TCN1	3.04307	2.61723e-42
HMGA1P2	2.66211	0.0444982
PELP1	1.11718	1.6147e-23
AL353795.3	3.04159	0.0116608
AC036108.2	2.70448	0.0242712
HYAL1	1.92805	0.00101038
ELF3	1.57233	0.0172343
SLCO2A1	2.04425	0.00090353
MT1L	1.58967	0.000383178
SLAMF9	1.5888	0.0126443
SERPINB4	2.30174	0.000854925
CITED2	1.29549	0.048581
KLRC4-KLRK1	2.92855	0.0145
DUSP1	1.06067	1.65426e-29
SPINK6	2.00128	1.3679e-12
ABCG1	1.92316	2.27845e-55
HES5	2.96062	0.0210712
LINC02175	1.51662	0.0325611
VIM-AS1	1.15875	0.000227448
LINC01137	1.04411	0.00183923
DNER	1.2605	1.25806e-16
AC024592.3	2.4062	6.15968e-12
PLEKHA7	1.09285	0.000383731
FABP5	1.28258	3.68666e-68
UCP3	1.32401	0.00131759
RPS3AP5	1.28401	0.0383486
ISY1	1.3802	0.000731616
LRRC17	1.02838	0.0326868
AC012360.3	1.07538	0.00014512
SLC22A1	1.32129	0.00715085
AL009174.1	1.03478	1.84076e-06
AC036214.3	3.64292	0.00161196
PLA2G7	1.05012	7.81608e-16
TTC28-AS1_2	1.77659	0.0457755
BMPER	1.44134	5.396e-05
KCNN4	1.77474	6.61634e-06
GDA	1.74716	7.37862e-05
NAPSA	2.06041	0.0108513
PPARG	2.8856	0.0278921
LINC01829	2.18181	0.00241384
TPT1P9	1.11348	0.00790848
ZNF736P9Y	1.46363	0.00707279
GRIA4	3.07913	0.00996154
SLC16A12	1.24988	0.00119871
BTG4	2.04222	0.00699877
AC022400.6	1.64217	7.54235e-08
AL157935.2	2.6422	0.000210282
ACOT7	1.13768	5.50183e-60
PRB1	3.14023	0.0105849
KIAA1456	2.63476	0.0463185
WNT16	1.78535	0.00441845
GJB4	1.06063	1.92028e-36
IL1RL1	1.24531	0.00148337
AL359510.2	3.38164	0.00490402
GCSAM	1.07293	7.24817e-06
RPL23AP2	1.4275	0.00407265
ID2	1.0945	0.0130172
SCN7A	3.22231	0.00555263
WDR49	2.93278	0.0223086
RGS5	1.76035	0.000405122
FTL	1.05812	8.60603e-143
AC138150.2	1.79539	0.00316078
LAPTM5	3.72402	0.00109118
AL139260.1	1.24533	0.0260722
SRRM5	1.92744	0.00173311
AC010343.1	1.51148	0.00204622
LINC02099	2.84785	0.029378
AP000275.2	4.41621	0.0255033
CAMK2D	1.13864	1.90937e-17
CYP1B1	2.08964	7.20637e-52
SNRPEP4	1.11444	0.00493142
AC005702.2	3.16743	0.00816729
ARL8B	1.19489	0.0149227
ERC2	3.12446	0.011714
COL13A1	2.02494	0.00247564
UNC5B-AS1	1.71556	0.0334834
SHISA9	1.57021	2.98589e-06
AC131254.1	1.90073	1.30418e-05
SPINK5	1.44919	5.39167e-05
ST13P4	1.45163	0.00430848
AC012146.1	1.58137	2.23149e-05
LINC01505	3.01997	2.31961e-08
BEX5	2.75157	0.0392331
AL355607.2	4.45824	5.32506e-05
ZNF791	1.96461	2.8527e-08
SERPINB2	2.46565	3.93535e-38
AL357060.2	1.35292	2.1925e-06
BEST3	1.47044	0.0189046
FYB1	1.42994	0.00553502
IFIT2	1.12926	2.73864e-10
AC132192.1	3.12153	0.0122111
AC119427.1	-1.23924	0.00252723
EMP2	-1.04172	2.12516e-06
FAM171A2	-1.39485	0.00602239
ITM2C	-1.96794	1.16172e-70
CACNB3	-1.43191	2.23239e-12
KLRG2	-1.08832	0.00599312
AC233724.6	-3.2268	0.00989587
BCAM	-1.50465	1.6165e-16
CASP14	-3.42199	0.00492926
MYL7	-4.01616	0.000463292
KSR1	-1.05791	0.000961617
GSTT2	-1.40854	0.00474505
CORO2B	-1.51611	0.0022919
NFIX	-1.04193	3.86662e-07
SAMD14	-1.83128	4.45929e-06
LGALS7	-1.18351	2.9055e-06
LOXL1	-1.48797	1.43898e-06
SEMA3C	-1.27517	3.53058e-106
ADAR	-2.16916	2.09601e-30
ATP1A3	-1.53838	0.0391659
MFSD13A	-1.04064	0.0187792
AC012254.2	-3.45524	0.00452791
AC007639.1	-2.63408	0.04882
AC003102.1	-1.05069	0.0221541
STEAP2	-1.70889	0.000642972
SSBP3	-1.1694	2.38107e-14
SLC35B1	-1.07279	6.33699e-09
CYSTM1	-1.06972	3.0428e-06
RAB18	-1.06817	8.78883e-55
TLE2	-2.86158	0.0325312
PRRT3	-1.33629	0.0338061
AKR7A2P1	-2.03591	0.0136079
XKR8	-2.00625	3.70982e-12
AL031009.1	-1.01549	0.0362062
IFITM10	-1.58175	0.0319867
RNF157	-2.72992	0.0461542
MTX1P1	-6.44448	1.6907e-11
APBA1	-1.38672	6.31058e-05
CNTN1	-1.76043	3.17485e-08
GNB4	-1.09309	4.95092e-49
DYNLL1P1	-1.91491	0.0132086
AC069368.1	-3.3936	0.00371277
TMEM150C	-1.64404	0.0231214
AC110373.1	-3.25594	0.00931407
AC131649.2	-2.52707	0.0494513
HNRNPA1L2	-2.23912	0.0271702
NDUFA4L2	-1.08108	0.0112838
KIF3B	-1.81716	5.99118e-109
BLZF2P	-2.81176	0.0265188
SLC25A35	-1.01162	0.0150295
TMEM56	-3.59356	0.00257727
ADORA2BP1	-2.95835	0.0222784
LRRC43	-1.76945	0.0153226
APOE	-1.37643	1.52072e-39
MRAP2	-1.80876	5.27381e-06
GABRE	-1.19221	3.15808e-07
SNRK	-1.02143	6.13738e-09
POFUT2	-1.22607	2.61903e-13
PTPA	-1.41924	1.62792e-70
MOCS2	-1.18919	8.10668e-17
AC044810.2	-1.20402	0.000396241
ZNF487	-1.06185	0.0481269
DUSP19	-1.48083	0.0481012
FMOD	-1.90702	0.00146591
NUDT10	-1.405	0.00434195
TREM2	-1.87894	7.20669e-12
PDZK1	-1.42073	0.0247498
ACO1	-1.09189	5.18234e-44
BMS1P10	-2.56873	0.0482999
PARD6A	-3.27116	0.00689859
SYTL4	-2.16457	3.39338e-10
PPM1L	-1.34304	2.20373e-08
PPIL6	-3.33789	0.00599982
AL136531.3	-3.18119	0.00982347
RPSAP52	-1.3262	2.64381e-07
AC010424.1	-2.66897	0.0424946
CASP7	-1.19255	3.81099e-29
BACE1-AS	-1.13776	0.000265229
RABL3	-1.09684	3.40529e-20
PDK3	-1.26329	2.80558e-12
C2orf16	-1.65828	2.43277e-09
AC217777.1	-1.68303	7.68339e-16
VKORC1L1	-1.67446	3.34538e-54
GPR173	-1.83156	0.0187577
IL24	-1.24714	2.52263e-07
ABCA3	-3.8788	0.000838189
AC005863.1	-1.36176	0.0302936
TUBBP5	-1.05883	0.000444224
DOK4	-1.10514	6.9484e-18
AL356273.3	-1.66776	0.0119973
AC004987.2	-1.87855	0.0472365
PLTP	-1.13714	8.80743e-40
BTBD10	-1.12686	3.68269e-46
STOX1	-2.72992	0.0461542
MAPK13	-1.52106	1.17251e-14
TMEM51-AS1	-1.48409	0.000302255
IL33	-1.69508	0.0212252
AC016735.2	-3.02085	0.0178767
CALML3-AS1	-1.89845	1.75335e-05
AC027607.1	-2.84023	0.0346122
C7orf50	-1.26588	3.46605e-22
RARG	-1.23211	2.41387e-12
TP53TG5	-1.95511	0.0103539
PCDHA1	-4.41095	0.0142279
EEF1A1P10	-2.6841	0.0485344
AC016999.1	-3.18035	0.0120302
GHR	-1.51513	8.96233e-11
EFS	-1.2925	2.72097e-05
C1orf115	-1.40574	0.00316097
FRRS1L	-2.78895	0.0281606
ALDH4A1	-1.42077	3.72477e-41
PIK3IP1	-1.04801	1.25936e-08
SEMA6A	-1.08497	0.0129963
SCN4B	-1.24934	1.95044e-05
AC116366.1	-1.77806	0.0196592
IGSF3	-1.07644	6.6951e-70
KIF12	-1.66684	4.05321e-08
PRSS35	-3.09591	0.0157436
KLF12	-1.05126	4.40162e-24
AL359643.3	-1.05572	0.00362968
CACNA2D1	-1.24304	5.98007e-09
TMOD3	-1.21743	1.17976e-76
TRHDE-AS1	-1.02521	1.78694e-06
MECOM	-1.12855	0.000869396
LINC01963	-1.7763	1.26024e-16
AC005329.3	-2.22775	0.0126125
RASSF3	-1.09406	5.76551e-19
SERPINA9	-1.95364	0.00522965
AC006059.1	-1.13343	0.00691442
SNX18P12	-1.04549	0.0383164
AL109613.1	-1.24828	0.0258547
ZAN	-2.43391	2.38255e-05
AL132780.2	-1.37361	0.0172037
LINC01835	-2.92467	0.0267188
ZP4	-1.06064	2.46789e-07
ZBTB16	-1.13284	0.0179753
BLNK	-1.19101	0.000340295
PP14571	-1.64016	0.0186525
SALL2	-3.57145	3.46019e-19
IL1R1	-1.12935	6.39502e-15
RAD54L2	-1.23389	0.0163028
MAPK8IP2	-1.21424	0.00899812
CHST14	-1.60141	3.00545e-12
LRRC6	-1.50567	0.000646766
ERICH2	-1.27409	0.0314226
PRSS27	-2.81437	0.0357856
ARL5B	-1.33914	9.12545e-45
AC004771.3	-1.74928	0.0419111
CLMP	-1.89849	1.88146e-12
AL110504.1	-1.01029	0.00676662
SLC19A1	-1.64936	1.205e-07
AL359075.2	-1.40667	0.00410133
FNBP1L	-1.01732	1.16414e-37
TTLL7	-1.0669	1.23498e-19
JDP2	-1.60691	1.06994e-08
AL445487.1	-1.56718	0.0172078
PTGDR2	-2.72992	0.0461542
AC254562.1	-3.14028	0.0096358
IGFLR1	-2.79971	0.0335767
AC125232.1	-3.57522	0.0028663
GIMAP8	-2.93295	0.0188659
EBLN2	-1.13986	0.00227621
TBC1D16	-1.29901	4.2603e-17
P4HB	-1.04911	1.63739e-28
ROCK2	-1.13642	6.99546e-28
EPN3	-1.0956	3.58587e-21
ZFP90	-1.02039	0.0424023
CDY4P	-2.84223	0.0232408
ACAA2	-1.81005	1.5706e-38
SPIN2B	-1.20846	0.019258
FAM201A	-1.54748	0.0151546
MLEC	-1.53168	1.05939e-154
MAJIN	-2.74457	0.0453742
TMPPE	-1.3294	2.58763e-06
AC091551.1	-2.00769	0.032443
MICU3	-1.22474	7.88229e-05
SMIM10L2A	-2.95466	0.033818
CA12	-1.29311	3.88959e-14
GRIP2	-2.79036	1.80082e-13
RASL10B	-3.42258	0.00426908
SLC7A4	-2.88994	0.0280754
PSMD10P1	-2.92467	0.0267207
NAV2	-1.00738	1.12165e-19
PRRG1	-2.06249	5.37492e-53
RGMB	-1.24871	1.4255e-21
FAM53A	-1.59347	0.0264441
GRIN2D	-1.75384	0.000304077
RABEPK	-1.06245	1.29071e-08
PI3	-1.36762	0.0039521
MTMR4	-1.26807	2.51903e-29
RASL11A	-1.69667	0.0215467
AC137936.2	-1.04779	0.00117134
RUNDC3A-AS1	-1.72868	0.00027011
PRKAR2B	-3.09591	0.0157427
CAB39	-1.20443	9.97319e-64
CHRNA6	-2.38229	3.81347e-20
GJA5	-1.22431	1.03072e-13
AC027796.1	-2.75967	0.0382694
AL008726.1	-2.99642	0.0147613
TMEM38A	-1.61544	0.00245965
ENKD1	-1.38875	2.88052e-05
PRKCH	-1.26104	6.63498e-12
HID1	-2.89604	5.457e-05
ZBTB10	-1.38412	5.71331e-28
LINC00839	-1.87287	0.0258538
WNK3	-1.00908	9.16436e-09
SNRK-AS1	-1.68422	0.0457466
ACP5	-1.22713	2.50277e-05
FBLN5	-1.45239	7.45631e-13
KLHL23	-1.15709	0.00649575
NMNAT2	-2.63125	9.94296e-69
FRMD6-AS1	-3.06433	0.0126755
FCHO1	-1.02525	0.00119839
C11orf70	-1.39079	0.00347456
LRRC8D	-1.76437	0.039342
PCDHAC2	-1.31887	0.0351547
NPTXR	-1.77638	0.00617149
TNFSF4	-1.05217	6.18508e-05
URGCP-MRPS24	-7.02772	5.26338e-10
TFRC	-1.18405	0.00303938
SCN1A	-2.88994	0.0280754
SH3BP5	-1.30388	1.61795e-18
MYL9	-1.25707	9.25053e-32
NCDN	-1.20049	8.80716e-20
B4GALNT2	-1.87981	3.23335e-12
FZD5	-1.9956	5.61688e-14
SLFN13	-1.33593	0.000150837
ADGRL1	-1.01896	2.0007e-05
FSD1	-3.9948	5.79356e-05
AC108058.1	-1.22879	0.0141478
UCA1	-1.11413	0.000817848
FKBP10	-1.4523	1.48113e-12
TNPO1P3	-1.44131	0.00433031
AP001033.2	-1.12388	0.0325568
TFCP2L1	-1.0543	9.85801e-55
AL031772.1	-2.75969	0.0382622
FAM86HP	-2.95263	0.0499537
AC093609.1	-3.28429	0.00798326
ARHGAP33	-1.67907	0.0041007
PRDX2	-1.02563	2.18147e-43
TCTEX1D4	-3.16432	0.012408
CDH8	-1.67564	0.0409125
ENO1P4	-3.41047	3.52106e-13
ABHD6	-1.11076	4.17863e-05
LCE3E	-1.31827	0.00703539
CDK2AP2	-1.40928	0.00254013
CDSN	-1.17808	2.52238e-06
AC010997.4	-2.6841	0.0485344
ABCC3	-1.01848	1.15691e-12
HOXA-AS3	-1.96621	0.00858416
PLCL2	-1.17	2.61938e-09
LZTS1	-1.42974	0.0215866
PDIA3	-1.93209	0
RRM2	-1.30882	4.51554e-13
MOCOS	-1.32835	9.32032e-07
ACTG2	-1.67568	1.37761e-26
FBXO41	-1.30601	2.0276e-12
TBXA2R	-1.59793	0.00628097
TMED8	-1.15976	1.39234e-19
ICE1	-1.3473	4.02896e-41
EXD1	-3.06867	0.0165041
ASH2L	-1.07336	1.24765e-20
AC096733.2	-1.92613	0.0109204
KCTD10	-1.27306	0.0177935
TRPV6	-3.54716	0.00310772
SVEP1	-1.14941	0.00475407
LY75	-1.20388	0.00133566
MPP7	-1.64669	1.15555e-16
ZNF808	-1.62345	1.95105e-16
MAPK8IP1	-1.20116	0.00129204
PRKACB	-1.27407	2.86343e-32
AL139274.2	-2.68024	0.0395195
FAM171A1	-1.17212	3.15393e-37
AC007161.3	-2.92167	0.0195714
RINL	-1.14589	0.00221899
AC015961.2	-2.81436	0.0357896
TAGLN2	-2.04243	3.1968e-254
CALML3	-1.94633	8.74873e-27
ARSI	-1.54158	1.83299e-11
FAM57A	-1.64128	2.04842e-36
ANKRD11	-1.64478	1.0877e-46
TMEM160	-1.78872	0.0424097
PTGFRN	-1.54016	8.48866e-277
FBXL14	-2.21045	0.00489904
SHROOM1	-1.36677	0.000289016
AEBP1	-1.75714	2.31666e-49
AC008074.3	-2.41188	0.00178671
PODXL	-1.0221	4.19514e-66
OXCT2P1	-1.24878	0.028687
LIMD1-AS1	-1.71748	0.0345949
UNG	-1.66593	4.55463e-33
SLC27A6	-1.36741	8.67851e-10
RAB3B	-1.43856	5.34683e-26
XPR1	-1.18326	1.08783e-51
IPO5P1	-3.82457	7.25358e-12
AC087190.4	-4.59365	3.12586e-07
SUSD1	-1.07443	3.27258e-08
FES	-1.74282	0.00675765
KCTD14	-1.16925	1.53917e-05
PKN3	-1.3003	0.000158705
MEIS3P1	-1.55849	6.01292e-05
PPAN-P2RY11	-1.77352	0.000278308
AL512791.2	-1.51105	0.043931
IWS1	-1.08552	2.10051e-19
FGFR3	-1.16288	0.000180125
SCAF4	-1.2066	0.00010302
ARHGAP44	-1.39506	0.000209837
CSMD2	-1.18947	0.000217945
AC020763.4	-2.26872	1.58092e-05
EPOP	-1.3997	0.000653074
MRAS	-2.14981	5.55251e-20
MYO7A	-1.02049	0.000946399
LMX1B	-1.39291	0.0286736
REEP2	-2.94061	0.000661413
SSBP3-AS1	-2.68024	0.0395195
LINC00345	-2.74098	0.0358085
MOXD1	-1.05045	4.03947e-07
NRK	-1.05211	1.92957e-08
TPD52L2	-1.32732	2.4322e-76
TEX261	-1.20988	1.2318e-39
SYNPO	-1.01892	6.9824e-37
TMEM132B	-1.73015	5.29453e-21
TRIM47	-1.38986	0.00254519
ITGA1	-1.1816	0.000411286
THBS2	-1.35748	1.07902e-238
TGOLN2	-1.27268	3.0777e-41
CHST6	-1.73884	2.17827e-12
OR7E38P	-1.17122	2.14796e-06
EPO	-2.10067	0.00985225
ARL10	-1.4357	9.68481e-27
AL359922.3	-1.24463	0.00730933
AL031320.2	-1.43307	0.0277133
AL590560.2	-4.17639	0.000233092
TNFSF15	-2.73126	0.00226305
CYP27B1	-1.22863	1.22144e-13
SAMHD1	-1.3127	5.17471e-13
AP003072.5	-3.18035	0.0120305
DUOX2	-1.65254	0.00471038
GABRQ	-1.99115	5.23521e-05
AC016747.3	-1.59538	0.028593
ECHDC3	-1.36005	0.00617957
KREMEN2	-1.31354	0.000597603
WBP1L	-1.80907	4.17092e-102
AL669918.1	-3.38781	0.00529594
CCDC144CP	-1.24755	0.0345473
MDM4	-1.15326	3.72523e-16
DHFRP1	-1.2997	0.00544123
ADAMTS7	-1.1626	9.55314e-09
GAMT	-1.12308	0.000897251
SEL1L	-1.43984	1.7077e-69
TTLL7-IT1	-2.78895	0.0281606
TTL	-1.01347	1.32986e-42
POMGNT2	-1.55374	5.76881e-07
OR5P1P	-3.62847	0.00232105
TUB	-1.08773	0.000229675
TOMM40L	-1.18244	2.61407e-08
TRPV3	-1.41596	8.30094e-61
AL133355.1	-3.60805	5.18562e-07
AC093627.5	-3.93848	3.3971e-16
PEG10	-1.13505	2.02827e-14
CD4	-3.1245	0.00870376
AL158206.1	-1.31014	5.36941e-18
AC004707.1	-1.65979	0.013241
IPO7	-1.30627	2.27734e-148
FKBP9	-1.10353	1.2936e-60
AC018629.1	-2.03108	4.74169e-75
AC008878.2	-2.82998	0.000194308
NINJ1	-1.41509	1.11445e-07
BRSK2	-3.26718	0.013187
RIMS3	-1.14826	7.03848e-05
GRIN3B	-2.39494	0.000718155
ARCN1	-1.09706	5.50416e-36
AL133352.1	-2.14601	0.0200519
PHYHIPL	-1.78064	0.0232317
CCDC136	-1.2373	0.00164676
FLNC	-1.53723	7.20844e-64
HOOK1	-1.03092	5.40492e-15
SPDEF	-3.09591	0.0157436
MANEAL	-1.55161	0.00794305
GPNMB	-1.13636	4.27691e-68
SV2A	-1.7305	0.0158874
CYB561D1	-1.2953	0.00104417
SYNGR1	-2.16361	1.18085e-11
AC005183.1	-2.72992	0.0461542
ZNF710-AS1	-1.19726	0.00376091
CERS4	-1.00856	0.0259889
ZNF613	-1.90464	2.77253e-10
B3GALT6	-1.10026	4.42334e-08
DSG2	-1.3017	8.92041e-153
AC092881.1	-1.17182	0.00522826
PLXNA3	-1.44056	3.88148e-21
SYT8	-1.10919	0.00165226
DNMT3B	-1.10876	0.0100728
AL356235.1	-2.23121	0.0350237
CSPG4P11	-2.52862	0.00418396
ANO8	-1.27366	4.11437e-10
CDHR1	-1.12677	0.000117848
TNFSF12	-2.11061	0.00085961
EFNB3	-1.69812	8.66062e-08
HS6ST2	-1.2645	4.67e-05
AATBC	-1.09681	0.000333712
PPIP5K2	-1.15328	9.74057e-46
SNX27	-1.01015	2.34909e-12
URAHP	-1.60879	0.0277832
PDGFD	-1.03074	0.0245145
TSPAN14	-2.04714	0.00996708
OPRD1	-1.91925	0.0184147
TOX2	-1.55611	0.0176527
NTAN1	-1.24279	1.3774e-24
DCTN3	-2.14768	3.36045e-54
LRRC75B	-1.08287	0.000347906
ZSWIM8-AS1	-4.23506	1.06272e-07
LCN2	-1.12638	0.00886869
DNM1	-1.03129	0.0178471
PAF1	-1.52818	1.81718e-23
AC004784.1	-3.16432	0.012409
MINDY2	-1.36747	3.54512e-14
SMAD9	-1.77487	0.0270545
CLIP3	-1.50528	8.33805e-05
HSPA6	-2.29874	4.38683e-09
HEPH	-2.73145	0.0344241
AGMAT	-1.07281	0.0170658
IL10RB-AS1	-2.51762	0.00591758
AC012358.1	-1.33584	0.0345579
AC215522.2	-2.89007	0.0358463
IARS	-2.9311	0
RPL4P6	-1.19277	0.0337851
GSTT2B	-1.46244	0.000610111
FNTB	-1.24638	3.43847e-10
AC090527.2	-3.33755	0.00650932
PHACTR1	-2.00754	0.000442984
CYP24A1	-1.66125	1.97736e-18
EVA1B	-2.60507	0.00272385
SCUBE2	-2.39779	1.22393e-10
SEMA4G	-1.49724	0.000437518
AL590396.1	-1.10099	0.0383642
CDH10	-1.13243	3.94367e-07
ALMS1	-1.03756	3.2631e-14
FLJ16779	-1.82036	0.0161403
NXPH2	-3.67826	0.00182368
AP000844.2	-2.87106	0.0232831
ST3GAL5	-1.2586	1.22059e-15
SERPING1	-1.24139	1.27941e-08
PCLO	-1.15447	8.58811e-06
PPT2-EGFL8	-1.12508	0.0185965
AC010422.6	-6.38269	8.09687e-09
CNNM4	-1.1582	2.78187e-10
UBE2Z	-1.62298	0.0107209
METTL12	-1.28	0.0257936
GPR27	-2.52702	0.0494671
NAALADL1	-1.17813	0.0306805
SOBP	-2.72993	0.0461505
IL12RB2	-1.33291	6.22938e-09
ZP3	-1.07861	0.00220057
AC012181.3	-2.51821	1.26057e-05
NPM2	-1.72713	0.0423418
AMIGO1	-1.81821	0.0092901
C5	-1.49831	0.0205535
OBSCN	-1.09271	4.31699e-13
AC002401.4	-1.23152	0.0117996
SMARCC1	-1.00687	3.19526e-55
ANKRD6	-1.05103	8.87013e-06
BX322234.1	-1.46051	8.0639e-09
FAM189B	-1.02061	3.24234e-08
ALG10B	-2.50238	2.60692e-05
LINC01126	-3.54717	0.00310749
AL139246.1	-2.90691	0.0201053
EML1	-1.33719	0.00110247
GPR180	-1.29227	5.99725e-38
LTBP2	-1.23088	4.26586e-188
FCHSD2	-1.07838	7.57858e-22
AC011511.5	-3.02033	0.0202182
CSDC2	-2.37641	0.000952045
FAH	-1.14923	2.2006e-10
WNT9A	-1.40761	3.2397e-19
KRTAP5-AS1	-3.28429	0.00798326
PGM2L1	-1.0867	8.53661e-30
AC118344.2	-1.37903	2.59379e-06
AC135048.1	-1.50502	0.0281342
LOXL2	-1.36343	4.44835e-61
LRRC37A4P	-1.59194	3.28622e-05
NXPH3	-1.63371	1.13424e-05
MCHR1	-3.16203	0.00783011
ST8SIA2	-1.02805	2.06597e-06
BRSK1	-2.16837	0.00278715
SYT7	-1.57608	9.62209e-05
LRP4	-1.29516	1.38222e-08
IQSEC1	-1.26185	7.34713e-12
CAND2	-2.02209	0.000247045
NLGN2	-1.46321	1.15575e-18
AC005261.6	-2.62578	0.00799993
PHKA1	-1.06885	4.12937e-14
AC097359.2	-1.09273	0.0155955
DAB2IP	-1.10787	0.00114488
RASD2	-1.19004	0.000103002
LRRC19	-2.78462	0.0261515
LTB	-2.57735	5.61596e-11
FZD10-AS1	-3.42199	0.00492926
SLC37A1	-1.23353	4.96126e-15
PAPSS2	-1.39523	1.92277e-12
CCDC153	-3.35221	0.00320214
SPDYE2B	-1.77059	0.0333766
GMCL1	-1.19307	1.08706e-19
PRR7	-1.72121	0.0106637
S1PR5	-1.31832	1.8067e-06
NUPR1	-1.26642	1.23856e-25
NCCRP1	-1.19638	0.0355452
AMOT	-1.36145	1.47778e-15
GIT1	-1.1103	6.187e-36
TM7SF2	-1.31544	0.000348212
SLC12A5	-2.79057	0.0305887
AC006058.4	-1.09976	0.0327482
FBLN2	-1.17613	1.33234e-20
MATR3	-3.77593	9.03583e-05
MIR6506	-2.05498	0.0204405
SLFN11	-1.10847	5.4926e-06
PROB1	-1.05155	0.00187676
AC092653.1	-1.63203	0.0188234
E2F6P1	-1.30095	0.0465658
FKBP9P1	-1.03531	1.04616e-07
TCTN2	-1.06387	3.78468e-10
EDARADD	-1.01537	0.00163583
NAP1L3	-1.1048	0.04707
DZIP1L	-1.44225	0.000263742
FAM131B	-1.66007	0.0297527
RAMP1	-2.27343	0.000477365
PRKD3	-1.23644	3.19014e-28
FAM26F	-2.28358	0.0168118
CHN2	-2.01328	0.0139515
ITGAM	-2.17781	8.70957e-05
TRAF3IP3	-1.12365	0.0191369
ZFP42	-3.03534	5.47734e-140
AC103746.1	-3.76805	0.00131238
CTAGE11P	-3.59357	0.00257706
GBGT1	-1.44888	0.00141071
AC022762.2	-3.0173	0.014835
RPS10P7	-1.87399	0.00965719
KRT18P34	-1.52951	0.0163992
AC026333.3	-2.73148	0.0344146
SLC43A2	-1.32421	4.80021e-10
AC104447.1	-1.41874	0.0028653
AC104411.1	-2.95835	0.0222784
CTXN1	-1.20414	0.00655475
PRSS21	-2.13607	0.0319271
AC244197.3	-4.61546	0.00542769
AC010754.1	-1.31228	8.50946e-06
AC092053.3	-1.42601	0.0411658
GALNT15	-2.88994	0.0280754
SPATA32	-2.66432	0.0431808
DPYSL4	-2.29002	0.000214173
CYB561	-1.01132	1.1006e-10
AKR1B15	-3.45524	0.00452791
AL928654.2	-1.99398	0.00836568
AC084859.1	-3.02032	0.0202189
KRT15	-1.16912	5.41727e-14
TREML1	-2.564	0.00076586
SLC6A11	-1.52641	0.000230598
LASP1	-1.02073	0.000976503
PROX1-AS1	-3.10477	0.0154971
DNALI1	-3.56129	0.00134795
NRAV	-1.03777	6.92637e-10
LRP3	-1.14841	1.70052e-07
AP001020.2	-1.7121	0.0204776
ZSCAN12P1	-1.48538	2.03872e-05
NCLP1	-2.75969	0.0382622
AC073073.1	-2.72992	0.0461542
INPP5J	-1.23411	0.024231
MFSD7	-2.75967	0.0382694
AL391280.1	-3.00133	0.0164424
DPY19L3	-1.61449	1.6385e-10
AC004922.1	-2.60503	0.0199733
DIRAS1	-1.73892	0.0307104
SLC1A4	-1.14618	2.43657e-23
C10orf111	-2.92024	0.0245123
PDIA3P1	-1.17467	3.50477e-13
SHC2	-1.81959	0.0337228
APBB1	-1.35547	1.00579e-18
LHX6	-4.23585	0.000180526
KCNS2	-1.91207	0.00304391
ICAM5	-2.20073	7.79464e-06
NHSL2	-1.04026	3.23791e-05
SIRT2	-1.06416	1.4464e-30
NFIC	-1.47545	0.00743374
PITPNA	-1.17204	7.90356e-29
ADCY6	-1.37605	4.75424e-23
LIFR	-1.85907	6.9564e-30
ADORA1	-1.6015	0.0477605
CYS1	-4.13127	0.000287109
ALDH7A1	-1.05689	4.52515e-28
STARD9	-1.44459	2.39038e-26
JADE2	-1.45323	2.50877e-24
ZBTB38	-3.52705	9.15506e-272
AC120114.5	-3.24189	0.00873164
B3GALT1	-2.72993	0.0461505
AC092375.2	-1.24905	0.0415806
SUGT1P2	-2.66897	0.0424946
DAGLA	-1.39578	0.00225765
AC241585.3	-1.19329	0.0449646
TP53I11	-1.06841	0.0305993
SLFNL1	-1.01343	0.04423
ADCY4	-1.08418	0.0307948
TBCD	-1.18006	1.97356e-26
YWHAG	-1.46956	2.29733e-234
C2CD4C	-1.61545	1.27505e-05
DENND6B	-1.4311	0.00222465
CXorf57	-1.00588	0.0347446
NOD2	-1.0288	0.00159831
SPHK1	-1.0607	2.01212e-36
ROM1	-1.16908	0.0417946
AC016747.4	-4.19868	6.00069e-07
DENND2A	-2.19176	4.00156e-26
AP005264.3	-2.74457	0.0453742
GPR137B	-1.14937	8.18309e-21
ATP6V1G2-DDX39B	-2.08152	1.99232e-07
PRRG4	-1.04064	4.25939e-09
PGLYRP4	-2.01061	0.0485279
HLA-DQB1	-3.78881	0.0012201
AC084824.1	-1.53015	0.0415638
SEC61A1	-1.31706	2.35659e-37
IL15RA	-1.02678	0.0164124
LRRIQ1	-1.03019	0.0122978
INO80B-WBP1	-4.70613	1.04577e-07
LAT2	-1.47972	0.00851101
SSC4D	-1.29221	2.69359e-07
ERICH5	-1.3531	0.0167549
ZFHX2	-1.34448	0.00251786
SKP1P1	-1.8681	0.000407052
PLEKHA4	-1.55003	4.26786e-05
PRR5-ARHGAP8	-2.44053	0.00197584
OLFM2	-1.09675	0.00672005
NSF	-1.46555	3.63165e-54
GRK3	-1.60501	3.07509e-34
CDON	-1.53577	2.54366e-05
BAZ1B	-1.40671	4.51083e-104
AIF1L	-1.7897	0.000104894
EPHB2	-2.0041	0.00423653
PDE8A	-1.24145	4.69951e-25
NUMB	-1.20144	1.30055e-42
GLI1	-1.9412	0.00467056
HNRNPUL1	-1.41316	3.33999e-85
CXCL14	-2.8119	8.45325e-12
AC000123.3	-1.073	3.49613e-05
SYNC	-1.62627	3.45685e-28
AC131009.1	-3.07833	0.0145038
CCDC184	-1.79287	0.035569
HLCS	-1.01594	2.83562e-18
USH1G	-3.62847	0.00232099
KIF5A	-1.82429	0.0129975
CCT6A	-1.1551	9.51318e-64
C11orf84	-1.00708	1.68441e-12
AL353608.2	-1.44627	0.0296237
ADSSL1	-1.35766	0.0373489
DANCR	-1.64994	2.53576e-27
AC008522.1	-1.77955	0.000389674
DGCR5	-2.37616	0.00253819
TMEM200B	-1.55332	0.0159189
GCC1	-1.04291	1.68432e-20
FAM189A2	-1.8045	0.00621856
GLYR1	-1.09247	2.08779e-51
SAXO2	-1.17628	0.0280434
CRYBG1	-1.22183	2.45821e-76
SRY	-1.13101	0.0186321
SPIRE2	-1.28023	0.00564269
CFAP157	-1.25982	0.00252158
NHLH2	-1.51462	0.0148601
SGMS1-AS1	-1.03583	0.0393569
ITPRIPL1	-1.91699	5.80806e-06
TNNI1	-1.05752	6.64946e-05
CDK8	-1.00361	3.87191e-15
NES	-1.09658	0.000510703
CCDC40	-1.02351	0.0357479
MPV17L	-2.84023	0.0346135
EDNRA	-1.01137	5.2974e-07
ZNF704	-1.04863	0.0170804
AC012676.5	-1.67056	0.000779751
TMBIM1	-1.35966	7.71588e-05
ACER2	-1.50643	6.55746e-36
PEAK1	-1.0573	6.44153e-21
IRF5	-1.5178	0.000226435
NSRP1	-1.19525	0.0203747
AL590705.5	-1.46329	0.0150339
PCDH17	-3.09591	0.0157436
RAB15	-1.47931	4.60333e-13
C11orf57	-1.14266	0.00137632
TRIM53CP	-3.00025	0.0208774
TNFRSF11B	-3.04871	0.0118309
CRYBG3	-1.0715	1.45067e-33
APCDD1L	-1.03981	3.47983e-06
AC005786.3	-3.67635	0.000577484
FBXW10	-1.75917	0.00203057
CRTC3	-1.00075	1.00885e-19
GPX3	-1.34932	1.7318e-14
AP000941.1	-1.7151	0.0304241
TMOD2	-1.65584	3.44058e-46
DUX4L50	-1.37193	0.0158492
GPR107	-1.45809	2.24448e-87
GJD3	-1.003	0.00305609
CCND1	-1.5073	2.68687e-210
LOXL3	-1.62319	0.00655376
MTND6P5	-2.669	0.0424837
MAP3K12	-1.46796	3.12719e-17
ZNRF2	-1.14449	3.25916e-13
AC079848.1	-2.95835	0.0222784
TYMP	-1.14703	7.91525e-10
BSN	-1.20979	0.0362724
MAP1A	-1.17437	4.91541e-06
FAM110B	-1.64907	0.00593043
TEX2	-1.04498	0.00640215
FYTTD1	-1.37932	1.72476e-27
SEZ6L2	-1.15112	1.25191e-08
ASPHD1	-1.41505	0.00194229
AC006058.3	-2.73148	0.0344146
CPA2	-3.00025	0.0208774
HES2	-1.94056	0.037755
ASCC3	-1.32718	3.84698e-50
IGF2	-1.99364	2.17409e-05
SLC25A18	-1.51392	0.00875316
LARGE2	-1.92352	8.55675e-05
HIP1	-1.08057	2.26782e-29
RPL7P26	-2.63232	0.0489304
DMXL2	-1.02386	1.69288e-12
AC067968.1	-2.73148	0.0344146
AL513497.1	-1.37925	0.00804207
AC022384.1	-5.71902	1.47171e-05
DDX50P1	-1.84986	0.033969
JAKMIP3	-2.85182	0.0289253
LRFN1	-2.93588	0.0262901
C2CD2	-1.38501	1.06349e-08
LRRC3	-1.38886	1.07957e-07
AC096564.2	-3.62847	0.00232105
RTL5	-1.17917	4.08475e-08
AL161911.2	-2.81362	0.0419595
TMEM217	-1.03913	0.00269572
CHRNA5	-1.24609	0.00864408
MPP2	-1.81751	0.0123889
AC004706.4	-1.01826	0.020501
APCDD1	-2.15282	0.000244938
AC012513.3	-2.16193	7.96918e-07
AP000866.6	-1.52946	0.00761957
RHBDL3	-3.18119	0.00982347
KRT75	-2.48776	8.90085e-53
LRP6	-1.10174	1.99396e-26
NRCAM	-1.61076	3.89468e-08
TNNI2	-1.46219	0.0182874
TENM2	-1.05682	5.27978e-43
AC244453.2	-2.84023	0.0346122
GAS7	-1.04913	0.0102939
FLJ22447	-2.12637	0.014501
FBXO17	-1.22403	5.84807e-06
FAAH	-1.08385	5.58072e-05
IFNA1	-2.65416	0.00368537
KCNAB1	-1.54941	8.3562e-06
ATP2A3	-3.88527	0.000767704
CLEC1A	-2.73145	0.0344241
LRRC8E	-2.78536	0.00183333
DPYSL3	-1.13338	1.21805e-41
GNAL	-1.70998	3.63401e-06
DENND1C	-1.32953	0.00015356
PLCE1	-1.49042	0.00947641
KRT16P5	-1.11728	0.0268827
COQ10A	-1.27048	9.15509e-06
SUSD5	-1.03708	0.00349115
XBP1	-1.66478	6.26637e-34

## Sheet: 3B
Supplementary Data 3B. RNA-Seq of Control and CRY1 knockdown cells
Gene Symbol	log2Fold Change (CRY1i vs Control)	P-value
UPK3BL1	1.14997	1.92806e-09
PLA2G4B	1.35628	8.89132e-10
HDAC5	1.20842	2.43829e-09
RASA4B	2.01445	0.0008591
FAM90A26	3.50718	0.00396922
CCDC180	1.75871	0.00234935
PHOSPHO2-KLHL23	7.95871	4.01081e-07
FPGT-TNNI3K	5.33674	0.00139956
BCL2L2-PABPN1	1.08574	2.01021e-08
TMEM265	1.12073	6.76889e-10
FMC1-LUC7L2	1.16153	6.37757e-07
GOLGA8R	2.59857	0.000277695
TBC1D3L	1.46318	1.0943e-15
ARL4A	1.03432	1.38586e-11
DNAL4	1.08933	6.16063e-07
TOB1	1.49327	1.43603e-06
RASA4	1.14771	0.00716804
PDZK1IP1	4.00302	0.00430167
LPAR6	1.4646	2.13318e-18
TNK2	1.22928	2.06824e-18
CDKN1C	2.39134	0.000320093
TPTEP2-CSNK1E	1.47059	0.0103585
CDKN2B	2.50827	1.06203e-38
RRAGB	1.62581	2.42163e-10
CITED2	1.57971	6.12861e-22
NDRG1	2.04601	1.02439e-101
SPON2	3.36511	8.6872e-06
VAV3	1.31392	2.48584e-09
GPNMB	2.79393	1.75802e-97
CEBPA	2.03287	4.91989e-14
CEBPD	1.23227	1.31128e-14
NEBL	2.07603	1.67697e-07
TRAPPC2B	1.06465	6.07428e-05
MXD4	2.11382	4.43404e-31
ST6GALNAC2	1.44007	8.19402e-19
TRIM16	1.15012	8.29943e-20
TXNIP	1.56836	5.6386e-64
POSTN	1.28559	0.000871897
CLDN16	2.75186	0.00497317
GJB6	1.12279	3.79617e-06
ERV3-1-ZNF117	1.73393	0.00056848
PNRC1	2.25345	7.6127e-39
RAB40B	1.02074	0.000173919
SPINK5	3.18821	2.84154e-80
ZNF765-ZNF761	2.8352	0.00720434
IFT27	1.20145	3.32635e-05
TPPP	1.67818	7.53309e-05
ADAMTS13	1.76361	0.010836
KLK8	1.19338	2.79989e-10
DUSP10	2.04641	1.01023e-18
EGLN3	1.82696	0.00142177
FILIP1L	1.22363	1.02529e-07
PLCD3	1.16368	9.1126e-21
AHNAK2	1.05751	2.54969e-30
PIK3IP1	1.2074	3.34389e-05
FAM83F	1.43333	1.42411e-35
PGLYRP3	1.63248	0.0114913
CSMD3	1.0177	0.000248412
CKB	1.56536	6.01743e-05
PHACTR3	1.98796	1.09558e-55
GRIN3B	5.39317	0.00784438
PARD3B	1.82978	6.22224e-05
CFAP70	1.91469	0.0115966
ANKRD22	1.99224	2.72476e-10
CLU	1.03515	6.8663e-07
PNLIPRP3	1.48665	2.3433e-38
TPP1	1.06498	1.05128e-20
SDR9C7	1.14366	0.00592228
ERP27	3.33863	0.00213605
PLA2G4E	1.38599	6.90177e-07
LTB4R	1.06359	4.72305e-18
ABCC2	1.83742	3.79405e-06
USH1G	4.57087	0.0114777
GGT6	1.46327	0.0071541
CNGA1	2.47749	0.000435604
DNAI3	2.15831	6.08713e-06
COL1A1	1.01043	0.00436523
OSCP1	1.51314	6.90201e-06
SPATA17	1.61507	0.0125403
PIFO	2.48362	0.00076663
VSTM2L	2.68585	0.0151278
TSHZ2	2.03022	0.00114497
COL4A5	1.33842	2.35515e-26
FAM83C	2.48294	6.88491e-28
TMEM150A	1.11726	4.19806e-05
COL8A1	2.12882	1.23877e-42
SGPP2	1.78597	2.21911e-19
LYPD6B	1.31755	8.16645e-11
ZPLD1	1.88295	0.00960804
FAM43A	2.11529	0.00960398
IL17RE	1.2965	9.20337e-10
SPATA18	1.39682	3.26452e-11
ADM	2.07619	2.06858e-72
RAET1E	1.35937	8.87269e-09
CPE	1.15548	0.0097951
CLDN4	1.4593	1.54529e-10
ADHFE1	2.70396	0.000289216
CRABP2	1.57384	9.32024e-10
MYO3B	2.50762	2.64184e-07
MACROD2	4.96185	0.00419835
CRYAB	3.79169	8.92894e-56
CRYM	3.48714	5.09713e-05
MUC15	2.15751	1.33983e-05
SESN3	1.75064	1.6773e-29
PLEKHA7	2.28885	4.66834e-10
TMEM86A	1.49432	6.97435e-06
KRT80	1.02109	1.10779e-05
A2ML1	2.77374	1.00491e-159
FBXL16	1.47531	0.00824301
ZNF688	1.20759	0.00227306
TRIM16L	1.43922	6.48949e-12
APCDD1	2.50248	1.618e-14
CSTA	1.68258	2.45242e-78
CAPN12	1.80885	0.00715524
BNIPL	2.74465	1.18008e-17
SHLD1	1.2454	0.0151746
SIK1	1.1826	3.73658e-20
TEKT4	2.20012	0.013984
CTSD	1.24898	6.30445e-28
LRATD1	1.59617	2.62512e-16
RMDN2	1.02523	0.000724845
ASPRV1	1.95446	3.151e-05
CTSO	1.18761	0.00870744
GLIPR2	1.67658	0.000911938
CREBRF	1.31483	2.05858e-05
C5orf38	1.08177	0.0117027
CYP1A1	3.28271	1.70554e-14
CYP1B1	1.98786	8.58239e-05
CYP4B1	5.81269	0.00207719
CYP24A1	1.97854	9.56327e-05
DAPK1	2.49976	2.00415e-29
DCN	4.59611	3.19529e-26
AKR1C1	3.99331	8.22522e-137
AKR1C2	4.18709	9.32723e-182
DQX1	1.88028	7.96606e-05
SPTSSB	2.63419	0.00460672
DEFB1	3.26264	1.58621e-10
ZNF596	1.13561	0.00426685
OLFML2A	1.5371	6.36113e-07
PWWP2B	1.12327	7.84878e-07
CLYBL	1.82531	0.00685248
NQO1	1.7511	9.18472e-70
DLX3	1.82003	2.53975e-06
DLX5	2.28108	8.23598e-08
DSC1	1.52222	0.000200818
DSC2	1.2156	3.87316e-22
DSG1	2.02171	3.38432e-33
TSC22D3	2.55631	2.92127e-116
DUSP1	1.83514	1.10554e-58
KRT24	2.93178	2.37477e-31
EFNA1	1.09541	9.81111e-11
EFNA3	1.65806	5.09193e-09
EGR1	1.00264	1.28372e-09
MPZL3	1.13306	5.02888e-12
KRT78	1.247	0.00292807
GRAMD2A	1.84713	7.07572e-22
ELF3	4.50598	2.20143e-05
PLD5	1.44058	3.00889e-17
CREG2	2.47631	7.16793e-11
LIPH	3.43967	0.00120363
KLHDC8B	1.13407	6.86697e-06
FLCN	1.09752	1.3176e-10
LYRM9	1.83325	0.000785033
SLC39A11	1.42206	4.51253e-11
ZBTB7C	3.22286	0.0117607
ENPEP	1.92571	0.00436553
TMEM184A	1.30546	0.000226051
ADAM32	2.12978	0.00400101
EPHA4	1.55664	3.63802e-05
EPHB3	1.88853	4.61927e-22
EPHB6	2.95181	1.61203e-05
EVPL	1.41611	2.73254e-28
EZH1	1.16664	7.72464e-11
F8	2.13024	7.39544e-05
ALDH3A1	4.58424	1.62794e-23
ACSL1	1.25476	2.69112e-29
UNC5B	1.91943	2.42693e-08
TYSND1	1.03744	1.03801e-10
RNF152	1.00391	2.22743e-06
ADGRF4	1.20835	2.28648e-10
ALDH3B2	2.27045	3.0816e-18
UNC5CL	1.77556	0.00923722
FGF7	1.46386	0.0107892
FGF11	1.63514	5.66631e-26
FGFR3	1.22	5.07593e-30
FHIT	2.03423	0.000108509
LAMB4	3.82992	1.69437e-20
ADGRL1	1.19148	1.23395e-10
PLEKHA6	1.03799	1.36881e-05
ABLIM3	1.34871	1.84919e-17
TRAK1	1.07138	2.28671e-25
PLA2R1	1.34201	8.1465e-16
HABP4	1.34787	1.51825e-08
MAST3	1.01848	0.00361661
FOXO1	1.23507	6.39061e-18
FSTL4	3.72951	4.28779e-05
CUL9	1.05346	1.37708e-11
FLG	2.21678	8.05926e-07
ATP10B	2.48352	0.000701106
KDM6B	1.08328	5.55023e-10
SULF1	2.3092	3.09713e-12
NBEAL2	1.18132	8.02851e-25
DTX4	1.09237	1.80287e-10
MINAR1	2.03562	0.000118175
KAZN	1.01143	1.38549e-12
SYNM	2.12754	6.1233e-41
FRAT2	1.01178	2.63391e-07
QPRT	1.20995	5.2067e-17
CES3	1.07363	0.0059012
CBX7	1.22581	0.0118837
FOLR3	1.21896	0.000147015
FOS	1.08236	1.55998e-22
FOSB	1.42783	0.00394487
FOSL2	1.51193	2.84655e-46
DDAH2	1.00039	0.00804594
CASP14	5.57438	4.53723e-09
OPN3	1.29926	2.45392e-15
DAPK2	1.73757	0.000442619
SSBP2	1.08432	5.45616e-05
PLD3	1.04987	1.00876e-14
TRIM29	1.43037	1.05978e-46
GABARAPL1	1.09092	1.12571e-05
ALOX12B	2.024	8.47643e-05
ALOX15B	2.22453	2.2035e-54
FTH1	2.22776	4.19583e-112
FTL	1.71732	9.87845e-67
FUT3	1.96738	0.000322584
KCTD13	1.28754	2.86687e-06
GAA	1.23491	9.43932e-08
PLA2G4F	2.40514	7.60422e-20
GABPB1	1.24354	8.95386e-21
RNF144B	1.1239	6.55595e-16
NPNT	1.30881	5.62263e-11
SYT14	1.49252	1.33548e-05
GABRE	1.68012	2.18129e-26
PGLS	1.10507	8.7161e-12
BRI3	1.29444	1.75298e-21
BAMBI	1.13403	6.75671e-05
TTLL1	1.60203	0.00422475
KLK5	1.45686	6.43445e-29
METTL7A	1.74372	1.32272e-14
WHRN	1.45894	4.57691e-12
ABHD14A	1.17294	0.00602276
ALS2CL	1.50233	3.60283e-38
SEC31B	1.99412	2.84778e-08
L3MBTL1	1.4721	1.09633e-06
TTLL3	1.51886	1.24531e-05
ABCA12	1.80243	2.01612e-47
CLDN17	6.24827	0.000451809
ANKRD2	2.76809	7.61575e-09
HSPB8	1.97386	1.36857e-14
NUPR1	2.1387	5.62955e-42
NR6A1	1.02151	0.00244891
IL36RN	1.1414	3.8898e-05
MSTN	5.40592	0.0076121
GJA5	2.08934	3.28459e-11
LYPD3	1.36521	1.08488e-27
SDCBP2	2.2186	7.73947e-17
BBC3	1.71128	0.000836671
TNFRSF21	1.13807	8.74383e-32
CHMP2A	1.01476	4.91367e-14
SESN1	1.31661	1.31522e-17
PDCD4	1.21392	6.15249e-28
SRPX2	1.18251	0.00016034
AMT	1.13273	0.0010388
GM2A	1.4511	1.17567e-49
GNAO1	1.9621	0.0135652
GPR1	3.13596	1.97827e-11
TMEM80	1.2066	3.95979e-08
B4GALNT3	1.58946	3.94551e-23
MUC19	2.40352	0.00568072
HEXD	1.11897	0.00403814
ENDOV	1.24913	1.6412e-05
METRNL	1.65868	4.70658e-06
NKPD1	4.60428	3.64793e-07
SLC9A9	1.37632	0.00129211
SUMF1	1.07516	1.48906e-11
DCAF4L1	1.06165	0.00638971
PPIL6	1.43965	0.0080268
TCAF2	2.02702	3.75911e-05
ZNF789	1.08772	5.32569e-07
LURAP1L	1.60565	8.78638e-10
MKNK2	1.87454	6.2e-60
C11orf54	1.11222	1.88851e-06
STXBP6	1.52049	0.00183184
MYLIP	1.01353	2.00771e-05
GRHL1	1.99056	1.43225e-19
TFCP2L1	1.34735	1.16108e-34
OSGIN1	1.30161	0.00949006
CDIP1	1.07834	2.16698e-17
NOP53	1.04599	2.32518e-19
H1-2	1.30354	0.000123335
HADHB	1.03554	1.85421e-23
ERVW-1	1.45109	0.00799279
CDR2L	1.92571	6.3956e-39
NR4A1	1.67706	0.00598078
HOXA5	1.07937	0.00167656
HOXC13	1.16261	3.67474e-07
HPGD	1.47604	0.0154818
HPS1	1.03983	2.93497e-14
HSD17B2	2.30506	0.00959172
HSF4	2.20954	0.000741083
HSPA1A	1.15691	3.29089e-23
HSPA1B	1.27745	1.36265e-27
HSPB1	2.47415	2.39608e-89
HSPB2	3.74283	0.0096887
HSPG2	1.20895	5.9953e-22
ANO9	1.20088	1.75295e-11
ID3	1.2977	5.76906e-12
MYLK4	1.66206	0.0128648
NANOS1	1.69026	0.00417039
HEPHL1	1.11433	4.46627e-11
OVCH2	3.37872	0.00681474
CRACDL	1.42952	2.81962e-05
IGBP1	1.19038	2.40694e-22
APOE	1.19236	0.00254739
IGFBP3	6.30925	1.37409e-08
APRT	1.03556	1.36319e-13
RAET1G	1.99478	1.53951e-17
IL1RN	1.8983	2.52847e-67
IL13RA2	2.91332	3.01304e-11
IL18	1.50169	2.35802e-50
IMPA2	1.57051	1.67756e-29
INPP5D	1.46066	7.59116e-30
IRF6	1.06379	5.26869e-30
JUP	1.04039	1.31734e-25
HSD11B1L	1.51003	0.0007434
SBSN	1.3043	7.88351e-20
IGFL1	2.3016	5.69717e-11
KCNJ14	1.00352	0.00953226
KRT1	2.70189	6.08472e-20
KRT4	5.36319	8.82256e-34
KRT9	1.36269	0.00385141
KRT10	3.00082	2.68091e-100
KRT13	3.03705	9.4797e-44
KRT15	2.32992	4.31213e-55
KRT16	1.77312	1.27607e-57
KRT17	1.36032	1.36731e-43
C10orf99	4.98558	2.8534e-06
YPEL2	1.60368	0.00433643
RPSAP58	1.15114	0.0129109
KRTDAP	2.1651	2.75733e-19
IGFL3	2.62921	5.50008e-25
CD164L2	2.96187	0.000166589
TRABD2B	2.19795	0.00225276
FLG2	2.49633	0.0108646
C2orf81	1.29569	0.00631869
ZNF662	1.35315	6.28757e-05
TMPRSS11F	2.95533	0.000323201
GTF2IRD2B	1.25887	2.93693e-06
LAMTOR4	1.17435	5.15005e-13
PINLYP	1.15755	0.000167761
LCN2	1.53823	0.00312132
LEPR	1.6427	3.38159e-11
LGALS7	2.1133	1.47639e-70
ABLIM1	1.26741	3.51555e-33
LLGL2	1.05409	6.91016e-12
SMIM10L2A	2.74196	4.37434e-05
LMO7	2.35292	3.31116e-35
C2orf66	2.9806	2.87365e-09
C4orf3	1.17264	7.30169e-26
KLHL31	2.79949	1.30458e-09
LDLRAD2	1.33173	0.00830911
LRP1	1.34169	2.03673e-13
SPINK6	1.40418	9.73494e-20
CTXN1	2.04491	1.06193e-07
CYP4F3	3.54401	4.33028e-10
ARNTL	1.06518	3.84039e-15
TACSTD2	1.91327	1.72843e-80
MAF	3.01769	2.67881e-20
MAP2	1.53384	5.1044e-16
DENND6B	3.35963	9.47789e-10
STX19	3.62846	0.0137001
BORCS8-MEF2B	1.38597	0.00262156
MFGE8	1.29687	8.39299e-18
FOXO4	1.38048	1.85422e-05
MMP3	3.1295	3.16837e-66
PTCHD4	2.74868	1.54192e-10
KPRP	1.69979	0.000260382
MUC1	3.47132	1.19629e-13
ATF3	2.29134	3.49033e-42
NCF2	2.23125	1.33666e-24
NEB	6.14187	0.000713338
NFKBIA	1.08839	6.35272e-15
NINJ1	1.16074	4.64292e-07
NME3	1.16439	4.42984e-05
NOTCH3	1.5399	1.14917e-12
NPAS1	2.59718	0.0104736
NPAS2	1.59959	1.12419e-15
NPR3	3.75083	0.00183832
RNF165	1.23307	0.00281149
OVGP1	2.71738	1.47767e-12
OVOL1	1.87344	2.33711e-11
P2RY11	1.63707	0.000114499
ING4	1.71638	6.98807e-15
RAPGEFL1	1.74475	2.04218e-42
GLTP	1.1377	4.04277e-26
ZNF117	1.51099	0.00501869
PDE4B	2.10602	1.37473e-06
VGLL1	2.70903	3.19284e-24
IP6K2	1.06073	3.75628e-19
RHCG	1.72218	4.83596e-33
ZNF581	1.01279	2.92749e-08
SIRT7	1.00356	1.50101e-08
TPPP3	5.66471	0.00335263
CALML5	2.46264	6.23754e-08
PEX6	1.54812	2.26353e-11
CDK14	1.14791	1.46575e-09
SERPINB13	3.45172	5.8366e-73
PIK3C2B	1.47246	1.51594e-08
PLCG2	1.04908	0.0114702
FXYD3	2.13026	9.155e-67
PLXNB1	1.21599	7.93541e-28
IL20RA	1.47073	2.10056e-09
IL20RB	1.11856	1.05201e-22
C11orf71	1.34407	0.00854335
ADAMTSL4	1.13115	5.30907e-07
POU3F1	2.97004	0.000666164
UGT1A7	5.58574	0.00445607
UGT1A6	1.60206	3.10524e-22
POU5F1	1.5031	0.000364748
P4HTM	1.85737	6.60439e-05
TRPM4	1.20124	1.91409e-11
KLHL24	1.58413	2.44781e-10
GDPD2	2.49066	1.26485e-08
PALMD	1.7442	7.62325e-11
CASZ1	1.52467	2.12989e-10
CYP2W1	6.66154	9.14125e-05
PPL	1.4982	1.14371e-43
PLAAT2	3.47885	9.02304e-07
PPOX	1.04535	0.000121109
CRYBG2	1.67799	1.27142e-12
TMEM45A	1.12381	2.89889e-07
KIF26B	1.11528	0.000490505
NADSYN1	1.46368	9.44624e-24
P3H2	1.17598	2.28961e-27
ETNK2	1.30114	1.03744e-11
THNSL2	1.81772	0.0102289
SPTLC3	1.57355	3.29452e-22
PKIB	1.01401	0.00333629
ZNF83	1.14214	1.5974e-14
ADAP2	1.86951	0.00730961
TSNAXIP1	2.46123	0.00418136
MAPK10	1.66453	1.51214e-09
PCDHGB7	2.92592	0.00325376
PRODH	2.2543	1.22489e-63
IL36G	2.02837	1.26398e-05
KLK7	1.37711	1.51037e-10
PRSS8	1.65726	4.71912e-34
KLK10	1.68602	8.09761e-50
TMPRSS4	1.85372	0.00083997
NDUFA4L2	2.71577	2.68991e-15
CEACAM19	1.93395	1.14142e-13
COQ8A	1.1083	2.14416e-06
AKR1B10	4.05889	5.13085e-19
RSRP1	1.05832	1.87438e-10
TMEM63C	2.1883	4.35543e-07
JPH2	1.58617	1.63129e-10
FAM219B	1.0991	6.97192e-12
PBXIP1	1.64693	3.30633e-15
PTGS2	1.15558	8.98237e-20
ZNF608	1.75773	0.00580307
NYNRIN	1.13866	1.6898e-09
SIPA1L2	1.07921	0.000641736
CCDC191	1.30137	1.46307e-06
CCDC146	2.04076	6.04684e-09
CALCOCO1	1.27201	4.41938e-16
GRHL3	2.22426	3.47722e-44
PTPRM	1.17668	6.9824e-18
RAB27B	1.25918	1.45851e-12
ACTA2	1.92581	1.92431e-15
CARD18	2.76276	4.60494e-05
NTN4	1.23603	6.58334e-07
BCKDHA	1.00834	2.18596e-08
RGS2	2.75556	1.08406e-82
RGS12	1.04057	1.32797e-12
AVPI1	1.59751	1.53404e-33
BCL6	2.02987	8.16184e-29
CELF6	3.34888	0.000630651
ROS1	1.93846	0.00281093
RPL28	1.10334	8.97229e-30
RYR1	1.68607	0.0138292
SORT1	1.18523	0.00159957
S100A8	2.30437	1.91372e-49
S100A9	1.90225	3.24223e-35
S100P	3.34987	5.93953e-06
SAA1	3.50799	6.28998e-10
SLC22A23	1.9434	1.79598e-31
SAT1	1.10428	7.50098e-32
BFSP1	1.26751	0.00972728
SERPINB3	2.50432	2.05465e-45
SERPINB4	2.12024	0.0141464
SCNN1A	1.49782	2.93472e-16
SCNN1B	4.03917	0.000467369
SCNN1G	4.71535	0.000202757
TP53AIP1	1.2203	2.95808e-05
PERP	1.64658	1.24577e-72
SLC28A3	1.2056	0.015813
SMOC2	1.50952	0.000563546
NOD2	2.22536	2.31876e-06
IQANK1	1.37358	2.24388e-15
ZSCAN31	2.43625	2.75247e-07
NFKBIZ	1.02071	1.09911e-08
HS1BP3	1.26171	1.1552e-13
HIF3A	3.93235	6.25308e-05
ZNF862	1.8088	1.65059e-16
GOLGA8N	1.60737	0.000275634
ZMAT3	1.16582	4.36456e-19
FNDC10	1.81332	4.27349e-10
SGK1	1.65979	1.04139e-62
BLVRB	1.46049	9.349e-18
EVPLL	2.83244	3.4239e-07
FAM227A	2.13893	3.796e-06
GAREM1	1.36687	7.87403e-09
EPS8L2	1.02864	6.22179e-17
LMF1	1.4168	0.000493006
SLC13A3	1.09234	0.00223738
ST8SIA1	2.67628	0.0155951
LPIN3	1.18696	3.53134e-11
REEP1	2.83654	0.000371043
SLC2A1	1.85566	8.28753e-94
SLC2A5	3.50832	6.44024e-07
CASTOR1	2.83062	1.15239e-06
LGALS7B	1.93875	8.04453e-20
SLC6A11	1.27853	3.91536e-12
SLC22A3	1.74171	2.65821e-15
DLK2	1.57851	2.42884e-16
SLC2A11	1.14417	0.00582452
SNCG	1.9144	0.0129889
SOX12	1.03439	3.96201e-09
SPRR1A	1.52233	4.36196e-37
SPRR1B	1.86054	6.02697e-67
BPHL	1.08322	4.80529e-09
SPRR2A	1.57712	8.21198e-05
SPRR2E	1.3354	2.19641e-06
SPRR3	2.54506	2.01631e-09
SPTBN2	1.1205	1.09471e-15
SRD5A1	1.44658	1.69027e-29
SREBF1	1.17496	4.35457e-28
SULT1E1	5.17091	4.89716e-151
SULT1A1	1.21767	1.66541e-05
SULT1A3	1.29721	3.64743e-16
SULT2B1	2.02127	5.68167e-23
TAGLN	1.45286	2.57093e-08
BTG1	1.25821	5.60088e-29
TFRC	1.23484	4.85212e-39
TGFBI	1.07518	5.25601e-29
TGM1	2.07592	7.62747e-63
THBS3	1.17545	2.24884e-07
TIMP2	1.37503	0.000257224
TKT	1.28345	1.33324e-41
TLR5	2.66336	0.00292128
TSPAN7	2.22776	0.00686002
TNNT2	2.73504	0.00268288
TPD52L1	1.0975	7.1109e-15
C3	3.47893	7.97101e-21
TLCD2	1.2599	0.00789023
GOLGA8O	2.96574	4.65815e-06
LOC728392	1.06006	0.00805827
RAD51AP2	2.20824	0.00202467
TYRP1	1.89464	9.48317e-07
BEST1	1.90562	1.65059e-05
TRPV1	1.02222	0.000325975
CEMP1	1.2792	0.00245375
MZF1	1.13181	7.96515e-05
CA2	1.46632	7.24986e-21
CA9	3.09804	5.73244e-06
ZNF135	2.24073	0.0140804
ZBTB16	7.92417	5.54919e-14
ZNF185	1.30174	2.08103e-37
ZP3	1.5271	5.36735e-10
BTG2	2.15693	1.65192e-67
DBNDD1	1.90985	0.000191427
TMEM38A	1.32016	0.00438961
TRAPPC6A	2.04338	2.14015e-07
MMP28	2.30568	4.01411e-21
B3GNT4	1.70326	0.014479
TFEB	1.22556	6.0103e-05
CERS4	1.45383	0.000216838
PGBD5	1.90519	0.000364241
NLRX1	1.45838	8.47555e-16
STEAP4	3.75198	2.7209e-15
ZNF750	1.6685	9.45309e-09
ACBD4	1.38677	0.00250869
CLMN	1.31734	2.11194e-22
NIPAL2	1.0793	6.21936e-12
DNAI4	1.69204	7.69424e-05
CYBRD1	1.69131	7.59391e-53
TCEAL4	1.06163	4.42703e-21
SPEF2	1.25068	0.000398917
PAQR6	1.12188	0.0133126
SCD5	1.1103	7.71891e-14
POF1B	1.28821	2.27369e-14
ELOVL7	1.01826	0.00757129
BBOF1	1.15742	0.00114698
CCDC92	1.39984	4.3979e-14
ACSF2	1.26806	9.49962e-14
ELL3	1.70099	5.85402e-09
ITPKC	1.00533	2.52536e-11
CDK5RAP3	1.05714	3.92208e-21
LRRC27	1.15299	0.000468411
WNT10A	2.30186	0.000650441
CALML3	1.52887	4.62405e-05
GPR68	1.37734	0.00221949
NECTIN4	2.24922	2.78423e-18
CCNL2	1.12166	1.17864e-27
CAPN3	2.16307	1.51166e-22
CAPS	2.55697	0.000237812
H2AC6	1.85972	0.00638001
H2AC18	1.45398	0.000275026
PITPNM3	1.57444	1.48218e-21
PMFBP1	4.50247	0.0135986
EPPK1	1.36712	7.41471e-24
AIF1L	1.59117	2.80566e-21
RASSF5	1.56548	5.51305e-13
CD99L2	1.15394	2.46645e-10
YPEL3	1.01744	6.80162e-05
TMTC1	1.51491	9.03069e-26
TMPRSS13	1.41471	0.000436994
SLITRK6	2.51908	1.94885e-11
TMEM117	1.00194	3.07438e-06
IQCG	1.07237	0.000104263
BBOX1	5.04148	1.74595e-14
FBXW9	1.01282	1.09894e-05
HAGHL	1.2863	6.66874e-05
POLR3GL	1.12928	5.75069e-07
TMEM79	1.53949	5.70961e-14
CAPNS2	2.26037	5.75008e-27
ABLIM2	4.02462	4.63024e-08
HOPX	1.40394	3.85515e-11
MAP1LC3A	1.78613	0.000879822
FOXN1	2.26584	6.10289e-09
C22orf23	1.04933	3.03082e-10
DGAT2	1.79551	0.00129919
PPFIBP2	1.03346	0.000240619
PPFIA4	2.824	0.00182461
KCNAB2	2.21014	1.52304e-08
PIR	2.13012	1.51215e-28
TSPYL5	1.3378	4.82918e-09
LY6D	1.28742	5.48878e-08
AKR1C3	2.82158	2.72642e-17
SERPINB7	1.31245	6.43667e-31
CBR1	1.53949	6.81963e-44
SCEL	2.38107	5.09012e-68
SQSTM1	1.70978	1.63489e-64
ENDOU	3.58922	1.78562e-06
KYNU	1.77391	1.6139e-12
RSPH1	3.37386	0.00834096
HAP1	1.45291	0.00739395
CCNG2	1.00815	7.02438e-14
CLIC3	2.43557	3.20252e-09
ZNF616	1.09633	8.10818e-07
SYT7	1.33014	1.50096e-06
CLDN1	3.05604	2.10319e-180
IL33	2.8854	2.96544e-15
TBX19	2.47224	0.00125405
KIFC2	1.80523	2.33009e-26
DYRK1B	1.87376	1.94745e-07
MAP3K13	1.22008	0.000542898
ARRDC4	1.20219	2.75745e-21
DAPL1	3.61727	8.61209e-07
TIAF1	1.56971	1.03441e-13
CDHR1	1.53344	3.34632e-05
DHRS3	1.68516	2.76293e-05
FANK1	1.43118	0.000302659
KLF4	1.58965	4.68481e-42
NREP	1.97078	1.14582e-12
LEMD1	4.31501	5.26635e-07
CD86	2.11553	0.00311481
FOXQ1	2.08657	6.35505e-14
TP53INP1	1.83219	1.55367e-16
PTGES	2.21955	1.6402e-63
TP53I3	1.10664	4.67303e-13
RAB3D	1.07318	1.49516e-18
CXCL14	4.31984	3.74752e-49
SOX13	1.10689	1.1087e-10
ABCG1	1.94591	2.21021e-23
SDC3	1.91647	3.52888e-66
VGLL4	1.05073	3.82953e-12
LZTS3	1.42301	5.99217e-07
RIMS3	1.4129	0.00351815
PHYHIP	3.16806	3.90659e-07
ACYP2	1.34877	0.00184916
PLEKHM1	1.03261	5.89429e-14
SLC35E2A	1.28618	2.71279e-07
MAFB	3.0398	3.59773e-51
MVP	1.19855	3.04053e-23
CLEC2B	2.43118	1.24305e-10
SCO2	1.14691	8.18774e-05
C8orf88	-1.5566	0.0118481
CCDC152	-1.47246	1.17969e-06
NEMP2	-1.49629	1.83203e-06
ARMCX4	-1.32435	0.00554723
INSYN2B	-2.24176	1.09775e-10
SH2B3	-1.59863	1.02683e-25
TROAP	-1.13696	6.52241e-10
ERVMER34-1	-1.18509	5.9142e-10
TOM1L1	-1.33067	9.45967e-22
MSANTD3-TMEFF1	-1.36622	9.35939e-05
ARMCX5-GPRASP2	-1.52124	0.00681007
RPS10-NUDT3	-2.39129	6.55448e-07
HSPE1-MOB4	-1.48728	0.00744127
NDUFC2-KCTD14	-2.28144	7.51063e-28
CDH11	-1.5	6.77825e-15
ACTR2	-1.30065	1.66366e-24
ADAM8	-1.26068	1.37161e-27
TSPAN1	-1.65104	1.00418e-17
PPIF	-1.65624	4.73943e-48
KIF20A	-1.1375	5.00704e-18
HIPK3	-1.23726	5.8147e-18
NAMPT	-1.15501	1.50566e-25
MBNL2	-1.03408	2.22501e-10
AASS	-1.11393	5.42121e-11
MPHOSPH9	-1.25585	8.86383e-11
GDF11	-1.84661	6.88449e-16
CCNO	-1.61116	0.00896411
CDKN3	-1.56754	1.11203e-17
TLR6	-1.37532	0.000847918
SEMA3A	-2.93325	5.45422e-06
TUBB3	-1.7205	7.24417e-10
BTN2A2	-1.23168	3.3526e-06
CDS1	-1.4496	2.84271e-25
NDC80	-1.20322	4.84018e-17
COG5	-1.48094	1.30632e-28
FST	-1.4594	4.01624e-60
SEMA4D	-1.12219	0.0057719
HYOU1	-1.06158	3.41854e-25
IPO8	-1.72614	1.70911e-40
IFI44	-1.62883	4.7816e-35
CENPA	-1.11128	2.20322e-09
SMC2	-1.35756	5.69782e-29
SPAG5	-1.19038	1.88727e-18
TGOLN2	-1.23221	7.72394e-23
CENPE	-1.3975	2.84725e-22
CENPF	-1.12968	1.03377e-26
RAD51AP1	-1.10434	8.62551e-12
POLQ	-1.45464	7.54749e-18
CFL2	-1.53211	6.18044e-22
PLK4	-1.17064	4.43599e-18
PHTF1	-1.11364	4.05575e-05
WDR4	-1.07447	6.11843e-08
MTHFD2	-1.28287	5.67547e-35
FERMT2	-1.29553	4.4107e-11
KIF2C	-1.15359	1.05496e-18
IL24	-3.67463	4.20435e-13
LOC110384692	-5.84755	0.00185385
CNTRL	-1.06744	3.54297e-08
UBE2C	-1.0647	3.60704e-17
ESM1	-5.16579	0.0023785
CHEK1	-1.54514	1.1262e-35
CIT	-1.1256	2.35733e-13
ZWINT	-1.00374	2.5966e-15
CORO1A	-2.0396	2.5018e-05
ADAMTS6	-2.7441	1.6397e-41
CHML	-1.6609	1.42754e-21
GPR176	-1.63563	7.85428e-18
LOC112694756	-1.03882	7.48979e-15
USP18	-1.87379	1.66552e-15
KLF12	-1.60038	4.70366e-07
ADCY7	-1.07776	4.39599e-05
CHST14	-1.31774	0.000268058
SDSL	-2.27614	0.0139221
CHRNA5	-1.14079	1.95241e-07
TOE1	-1.3582	6.64212e-12
SLC2A13	-1.29867	0.00176565
TMEM200A	-5.18229	1.36588e-78
TMEM123	-1.79749	4.17776e-48
SMIM19	-1.3399	3.84152e-08
ATG4A	-1.26715	7.33015e-08
KCTD12	-1.15705	1.28491e-13
DUS4L-BCAP29	-1.57649	2.7182e-22
DDIT4L	-3.30878	5.9982e-05
LRRC58	-1.02442	0.000340266
ANTXR2	-2.11613	1.88238e-94
SFXN2	-1.28634	3.05648e-07
ADD3	-2.11251	7.39148e-38
RHEBL1	-1.80785	0.00636316
ZNF641	-1.20963	8.86628e-07
NEDD1	-1.63127	1.1388e-20
CMTM3	-1.8654	6.96656e-15
CDYL2	-1.07908	0.00781148
TNFAIP8L1	-1.02326	1.58065e-06
ZNF792	-1.53302	0.0106333
RINL	-1.58935	1.47113e-05
CNN3	-2.11861	2.04835e-62
COL4A2	-1.10852	8.38864e-26
CMPK2	-2.12362	3.3953e-09
COL9A3	-1.30306	0.000865795
COL11A1	-1.92348	0.0100849
PLEKHH2	-1.93633	0.00202751
COL13A1	-6.71672	6.91833e-05
LYPD6	-1.17305	1.57651e-09
GALM	-1.46668	0.000895534
TMEM182	-1.02065	0.00491547
EMB	-2.52865	4.43063e-59
ATPSCKMT	-1.78748	4.98022e-11
DOCK11	-1.37491	1.26404e-11
CRY1	-2.60652	3.89427e-36
BRI3BP	-1.48579	4.67782e-30
DUSP19	-2.38557	0.00124974
HECTD2	-1.24169	0.000115238
CSF3	-5.75729	0.000347574
B3GLCT	-1.34718	8.78233e-10
VCAN	-3.02366	0.00340803
CSPG4	-1.06211	0.000276956
SLFN13	-2.48379	8.32181e-16
CCBE1	-1.03443	4.60094e-10
CKAP2L	-1.45755	8.61729e-32
GPAT2	-1.46603	0.0123675
CTSE	-3.86358	0.00610415
ARL6IP6	-1.08517	6.32377e-09
KLHL23	-1.2973	1.41128e-06
SGO2	-2.24957	1.33668e-45
DTX3L	-1.09902	3.18618e-21
SGO1	-1.05227	3.84058e-07
CTSS	-2.48234	0.00336029
PPM1K	-1.7419	1.5321e-12
SNRNP48	-1.044	5.20692e-10
BMT2	-1.22539	1.13818e-09
TMEM65	-1.38081	1.63333e-10
ESCO2	-1.1723	1.45994e-11
ZNF483	-1.02011	0.00288882
PABIR3	-2.02948	0.00756933
CYP27B1	-1.93902	9.36239e-53
DAB2	-4.05149	3.29855e-08
GPR180	-1.07872	9.8259e-13
NAGS	-1.38206	8.783e-09
C18orf54	-1.44355	5.07483e-13
AEBP1	-2.78666	3.69506e-06
FAM171B	-1.89101	2.44449e-06
TRDMT1	-1.8029	2.07935e-12
DNMT3B	-1.1195	0.00558157
DPYSL3	-1.35302	1.55746e-18
DUT	-1.10026	3.24934e-17
TYMP	-1.1454	7.22442e-06
ECM1	-1.14639	4.89531e-13
ECT2	-1.27443	2.71837e-23
S1PR1	-2.77394	1.01826e-26
S1PR3	-2.01718	4.49258e-07
EDNRA	-1.68832	9.64564e-13
PRXL2C	-1.41154	4.95365e-10
ZNF367	-1.00375	6.68006e-07
ANO6	-2.03244	3.30417e-62
MLKL	-1.07133	5.50362e-11
SERPINB1	-1.91885	7.73467e-34
ELAVL2	-1.15028	4.28551e-07
APOBEC3F	-1.78356	0.000131832
TVP23C	-1.30312	0.00786616
EMP3	-1.15907	1.49571e-12
PRIMPOL	-1.26219	2.17647e-10
NRK	-2.26612	1.75656e-14
EPB41L2	-1.64294	1.81894e-33
EREG	-1.89651	4.09474e-10
ETS1	-1.41332	8.56808e-44
ETV1	-1.61439	2.72374e-07
MECOM	-1.38863	3.19315e-05
EVI2B	-3.98816	0.0037947
ALCAM	-1.03344	2.93051e-17
FANCD2	-1.16053	1.51431e-16
ALDH1B1	-1.01162	6.28226e-12
SAMD9L	-1.2586	1.23464e-06
USP12	-1.10455	3.9564e-14
FAM241B	-2.49731	0.000222819
RTKN2	-1.00363	0.0031004
DDIAS	-1.04973	1.03351e-12
SLC16A9	-1.17657	4.81216e-09
REEP3	-1.04826	0.000406725
ARL5B	-1.43632	1.75689e-21
SKA3	-1.21952	5.55893e-20
SPATA13	-1.36061	5.09493e-05
CPNE2	-2.07899	8.60919e-17
RBM24	-3.03249	0.00743809
POLR1F	-1.2069	1.01044e-16
JAZF1	-1.27338	0.000278317
SEMA3D	-3.02579	8.2725e-09
FGF1	-3.40793	0.00126991
FGF5	-1.93279	6.61068e-08
RASA3	-1.95554	4.80031e-14
RHOBTB3	-1.277	1.01763e-05
NTNG1	-2.12957	0.00909426
DZIP1	-1.75422	0.000143007
SHANK2	-1.12466	0.00982518
DKK1	-1.47041	2.68726e-43
FOXD1	-1.87412	1.27137e-18
TPX2	-1.11284	5.57449e-30
MYH15	-4.84387	2.6945e-21
PHLPP2	-1.18308	1.93077e-09
FOXM1	-1.15826	2.4603e-26
DDN	-1.68455	0.00329778
TBC1D1	-1.15353	7.04678e-20
NCAPD3	-1.06879	1.05088e-19
NCAPH	-1.3365	1.92393e-26
ANGPTL2	-1.69965	0.00682232
MMD	-1.47857	4.09939e-08
TSPAN15	-2.51889	0.00867664
DDAH1	-1.026	0.00117526
DDX58	-1.05318	4.72829e-16
CADM1	-1.05693	0.00180437
IFIT5	-1.1878	1.4275e-16
CENPI	-1.42171	3.55724e-13
FUT1	-1.3821	4.22395e-05
IPMK	-1.03248	4.61027e-06
IFI6	-1.25679	1.45246e-28
MSRB3	-1.31032	5.83744e-07
ZDHHC20	-1.16662	3.41935e-18
LCORL	-1.15448	1.13161e-06
GABPA	-1.16547	7.3406e-10
MCOLN2	-1.49662	0.0120361
STEAP1B	-1.17724	0.00861509
KIAA1549L	-1.47807	1.0444e-12
SVIP	-2.29222	9.03765e-13
THUMPD3	-1.21383	1.06579e-20
SGMS1	-1.12182	7.28523e-09
ASPM	-1.38559	3.10948e-26
SAMHD1	-3.04547	3.09365e-95
NECTIN3	-1.89632	1.8851e-08
DNM3	-1.51019	0.00215924
CCDC69	-1.38644	7.37913e-05
PHF19	-1.50562	1.61662e-20
STEAP2	-1.16625	0.00574633
PTPN22	-1.64738	0.0137298
FBXO5	-1.08688	4.7502e-12
SACS	-1.6204	6.37221e-35
GBP3	-1.48333	1.53338e-10
GCH1	-1.55518	5.95705e-11
GFPT1	-1.18638	5.40499e-20
LAMP3	-1.98328	2.81574e-12
TSPAN13	-1.18958	2.01002e-12
DKK3	-1.29619	7.08045e-31
GLDC	-2.96435	0.000140002
GPR3	-1.20811	0.00128124
PGM2L1	-1.8831	1.62725e-09
GAS2L3	-1.64154	8.20661e-13
GPR137C	-3.65261	0.0107623
HMSD	-1.39736	0.0122702
WDR62	-1.30512	8.58948e-09
DLL1	-1.80204	8.92758e-22
RNF180	-1.45039	2.25711e-05
TRIQK	-1.77887	2.21671e-17
LIN9	-1.26334	1.37474e-09
SLC27A6	-2.11062	6.39303e-06
ANPEP	-3.02225	3.95979e-09
SLC43A3	-2.05265	1.45448e-82
ATAD2	-1.16951	1.10439e-20
TAGLN3	-4.20043	8.2382e-08
CD274	-2.28895	6.48788e-31
UHRF1	-1.16256	1.17946e-25
CXCL1	-2.23292	4.76525e-42
GSTM4	-1.17668	2.24525e-05
GTF2A1	-1.19329	4.79732e-13
SENP1	-1.3637	6.15353e-17
SNX10	-1.13044	3.31043e-05
PSMC3IP	-1.61593	2.0434e-13
CERS2	-1.46964	3.33327e-42
MDFIC	-1.13056	3.73491e-07
SH3KBP1	-1.32501	1.76853e-10
HAS2	-2.48234	0.00202332
ANXA6	-1.70895	2.81417e-15
HLA-A	-1.05754	8.02666e-18
HLA-B	-2.8793	4.98301e-38
HLA-C	-1.0203	1.25427e-19
HLA-DPB1	-3.45745	0.00443611
HLA-DQB1	-3.27146	0.00925882
APBB1	-1.24344	0.000850085
HSD11B1	-2.52062	7.8789e-06
TNC	-1.84684	1.306e-47
ICA1	-1.53795	0.000651238
ZNF678	-1.0777	0.00658076
SPOPL	-1.10271	1.21904e-09
IDH1	-1.52531	4.2064e-42
FMN1	-1.35403	0.00732119
IFI35	-1.36705	9.98629e-08
IFIT1	-1.05709	1.02179e-20
IFIT3	-1.7809	5.64812e-31
AMIGO2	-1.18042	7.79719e-28
IGFBP4	-1.66101	1.13425e-06
IL7R	-2.74469	8.2456e-12
ITGA6	-1.2172	9.8026e-36
IRF1	-1.28578	8.20207e-05
IRF7	-2.11103	7.41203e-19
ITGA1	-1.91129	1.16523e-07
ITGA2	-1.34845	9.60142e-32
ITGA4	-2.2366	1.04601e-12
TRIM23	-1.414	1.62997e-08
NHLRC2	-1.06314	4.48594e-10
FAM111B	-1.19723	1.7829e-14
KIF7	-1.89302	2.398e-08
KCNC4	-1.42411	0.00675647
PEAR1	-1.75713	1.42204e-08
RAB15	-1.11006	0.0131757
CA13	-1.28955	1.62654e-06
KCNS3	-1.29317	0.00169227
KIF11	-1.2	1.57103e-26
KIFC1	-1.02269	9.07316e-14
KPNA2	-1.04144	4.02688e-30
ARG2	-1.31272	2.4062e-17
KRT7	-1.19904	8.60366e-10
PEDS1-UBE2V1	-1.69153	3.23596e-07
SHISA2	-5.19894	0.00196709
ZNF788P	-1.82232	0.0140025
L1CAM	-1.20367	2.27532e-08
LAMC2	-1.1324	1.45387e-39
STMN1	-1.04381	5.47091e-27
LGALS1	-1.91469	4.11516e-61
SPRED3	-1.23637	0.00902448
TMEM200B	-1.78412	1.33577e-06
LMNB1	-1.39284	4.67932e-33
LMO2	-2.39385	0.00697494
YY2	-1.50434	0.000666057
LY75	-1.58942	0.000666057
EPCAM	-1.2374	2.26464e-21
MAD2L1	-1.07396	5.93345e-23
ARRB2	-1.54338	4.48238e-14
ARSB	-2.31909	8.25788e-16
STS	-1.89969	9.24829e-06
MAP1B	-2.68873	1.38857e-16
MATN3	-1.24001	0.00897263
MCAM	-2.18356	3.62234e-33
CHST6	-1.50587	0.00488354
MCM4	-1.38268	9.56441e-43
MCM7	-1.04717	1.82854e-26
MDK	-1.15899	0.00145197
ME2	-1.0853	1.86863e-17
MEST	-2.07218	1.35679e-28
MFAP2	-1.54841	2.9673e-16
MITF	-1.12919	0.00273104
MKI67	-1.4177	8.68443e-45
MMP1	-2.66127	8.64323e-44
MMP9	-2.85961	0.000595964
MMP10	-1.99035	0.0023097
MZT1	-1.07871	1.18602e-09
ZYG11A	-1.03251	0.00161053
MSH3	-1.10037	2.27102e-10
MT1E	-1.19202	3.70765e-32
MT1G	-2.39629	0.00207747
MT2A	-1.3771	7.96235e-53
MTRR	-1.17473	3.08863e-16
MX1	-1.30226	4.80589e-44
MX2	-2.70955	5.22871e-30
MYBL1	-1.40289	3.28375e-07
MYBL2	-1.17422	3.76529e-21
CEACAM6	-2.87936	0.00555944
NEK2	-1.25999	7.97448e-15
NGFR	-3.21043	6.92046e-08
NKX3-1	-1.48104	0.0034674
NRAS	-1.47145	1.10173e-30
NRGN	-6.48031	0.000171599
NT5E	-2.21114	1.88088e-106
NUCB2	-1.50071	1.13703e-19
EID3	-2.21266	0.000293159
GPX8	-1.11205	1.06499e-14
OAS2	-1.5707	9.16414e-54
OXCT1	-1.57637	2.40244e-43
G0S2	-2.17241	5.39289e-12
MYEF2	-1.74057	1.058e-05
PDCL	-1.81333	2.37131e-19
NTM	-1.83882	2.2573e-25
TMED5	-1.59619	6.92703e-28
GOLT1B	-1.47744	8.80485e-21
PI15	-1.32478	0.000268136
GAL	-1.80848	1.00347e-05
KLHL5	-1.6151	1.55656e-32
ASB3	-1.45257	1.84791e-05
PHF11	-1.31698	3.56314e-12
KCTD3	-1.09866	4.36989e-18
RNFT1	-1.14607	1.76063e-05
HSD17B12	-1.15317	2.61297e-17
C3orf18	-2.84499	0.00157116
AADAT	-1.24409	5.70083e-07
HSD17B11	-1.15659	0.000312558
LEF1	-2.35992	6.99907e-05
PLEKHO1	-1.32003	0.000224473
HERC5	-1.80975	1.50329e-26
ZDHHC2	-1.91457	5.5604e-23
ERGIC2	-1.30825	2.02548e-20
SLC15A3	-3.30931	0.00207422
ARMCX1	-1.13897	1.33702e-09
PDE1C	-2.0846	0.00567062
GULP1	-1.58583	0.000583566
GTSE1	-1.68265	5.0789e-22
IL23A	-2.92841	0.000870575
GINS2	-1.0503	4.5182e-12
CYB5R2	-1.42033	6.4295e-08
ERAP1	-1.15758	1.11453e-18
ATP8A2	-3.34929	3.18946e-06
RAB8B	-1.51213	3.68642e-17
SIX4	-1.10719	1.59416e-08
PGAM1	-1.28578	9.46127e-44
PI3	-1.32778	3.87157e-17
PLAT	-1.04377	2.54081e-10
PLAU	-2.02487	1.45527e-88
PLCB4	-1.35884	7.84055e-05
PLK1	-1.26217	8.76885e-28
PLSCR1	-1.11962	9.36464e-21
PMP22	-2.0734	0.004638
ACP5	-1.43828	0.000443715
SLC37A1	-1.20322	5.02401e-05
MIS18A	-1.05201	4.37151e-09
DCUN1D1	-1.26675	2.36072e-18
POLA1	-1.10866	6.41945e-15
POLE2	-1.04518	1.1266e-07
GPR85	-2.73675	0.000333734
GDAP1	-1.29072	2.34416e-10
ANLN	-1.40627	4.69495e-37
PIMREG	-1.76353	1.01249e-11
POU2F2	-1.58616	9.9772e-12
MRPL50	-1.09097	4.68278e-14
ROBO4	-3.64608	0.0019629
MTMR12	-1.00067	1.90764e-12
ING3	-1.03719	2.23608e-05
L1TD1	-1.60463	6.10628e-13
PARP14	-1.40707	1.25159e-29
MANSC1	-1.06079	0.000683382
XAF1	-2.60037	3.37704e-21
LY6K	-1.03916	2.63831e-08
SAMD9	-1.50907	1.81019e-24
ZCCHC10	-1.03845	1.07732e-08
ERCC6L	-1.22504	1.50864e-15
NCAPG2	-1.08411	1.10172e-19
RASIP1	-1.22753	0.000790446
LPCAT2	-1.0042	2.27954e-11
COMMD8	-2.52235	3.82921e-36
HERC6	-1.36793	1.11347e-27
MCUB	-1.61111	9.1546e-22
UACA	-1.45537	8.636e-26
RADX	-1.11108	0.000170655
ANO1	-4.23223	2.95994e-44
CDCA8	-1.13441	6.2197e-16
UBR7	-1.10133	4.65016e-16
CEP55	-2.6063	7.71547e-85
CENPQ	-2.12508	4.70046e-27
PBRM1	-1.09062	3.53344e-14
LGI2	-3.68683	0.00162498
FANCI	-1.14728	1.81895e-25
PGM2	-1.03411	5.07425e-15
RFK	-1.61112	9.6062e-25
PRR5-ARHGAP8	-6.25486	0.000443948
LIN7C	-1.84482	1.05889e-23
STK32B	-3.14107	1.60701e-10
HJURP	-1.08189	1.65848e-18
STYK1	-1.2412	0.00685937
LRRC59	-1.35832	2.87069e-48
MCM10	-1.34621	9.927e-25
CSGALNACT2	-1.45044	4.88531e-16
DDX60	-2.04167	2.54792e-53
DOCK10	-3.03347	1.18196e-09
PRKAA1	-1.08477	7.39781e-14
DEPDC1	-1.29283	1.89121e-19
RAB20	-2.00186	0.00013914
PRKACB	-1.60911	1.1047e-15
RUFY2	-1.0202	6.34113e-08
PKIA	-1.03829	2.68339e-05
ARHGEF40	-1.18744	4.08636e-05
FAR2	-1.75064	1.04023e-17
TMEM30A	-1.27456	6.59109e-25
PRR11	-1.13173	1.65784e-22
DEPDC1B	-1.38536	1.63784e-20
AXL	-2.31734	1.16592e-65
CENPN	-1.12402	6.15798e-17
PBK	-1.47669	1.28642e-32
PCDHAC2	-3.13237	2.48698e-07
PCDHA1	-6.03929	0.000911096
SERTAD4	-1.05544	9.35446e-06
PRSS3	-1.31509	2.12724e-12
ERO1B	-1.46656	0.000846984
EIF5A2	-2.28596	6.47744e-21
TCEAL7	-3.59561	1.95201e-05
RAD18	-1.01629	1.62191e-16
PNO1	-1.01682	3.35091e-15
OLFML3	-1.30112	0.00555377
PRDM8	-2.40496	2.69911e-13
PSMB9	-2.25404	2.63953e-08
CHPT1	-1.30202	1.06574e-08
PSMD2	-1.02876	9.63201e-29
KNL1	-1.27297	1.94114e-19
ATP8B2	-2.32307	9.38527e-38
ADGRG6	-1.12357	7.34639e-16
PTGS1	-1.83611	2.75096e-18
PTHLH	-1.21976	5.5652e-37
ARHGAP31	-1.84667	1.8327e-06
MIB1	-1.46633	5.33013e-20
PDP2	-1.0237	9.94211e-10
NCEH1	-2.55989	3.86847e-41
STAMBPL1	-1.15622	3.62629e-10
MARCHF4	-2.92216	4.89216e-30
CIP2A	-1.04007	8.276e-13
PLEKHA4	-1.02154	0.00804956
ZDBF2	-1.27348	1.70438e-06
CACHD1	-1.12617	1.2113e-05
SFMBT2	-1.01114	0.00299437
BARD1	-1.08568	1.05577e-11
BCAT1	-1.59357	9.87133e-39
RAB1A	-1.56006	3.64816e-47
RAB3B	-1.34562	4.20937e-17
RAB27A	-1.24546	3.62267e-09
RAC2	-1.03214	3.01338e-14
SIGIRR	-1.67952	0.000365993
GNB4	-1.36629	1.12671e-20
CCND1	-1.73688	8.23439e-57
RECQL	-1.07483	3.56754e-17
RFC5	-1.03352	3.82486e-13
RFXAP	-1.00564	0.00354533
APOBEC3G	-6.37606	4.0559e-05
FKBP10	-1.51406	7.39242e-16
RRM2	-1.63199	1.67899e-61
SALL2	-1.81787	0.00184446
SCML1	-1.08057	1.03955e-09
FAM204A	-1.40294	7.60588e-24
GPSM3	-1.22886	0.00315774
CLSPN	-1.33166	2.33995e-20
FIGNL1	-1.109	2.25473e-11
BLM	-1.11257	2.7927e-13
CENPK	-2.55084	9.39573e-35
XYLT1	-2.10326	4.62905e-38
NCAPG	-1.19438	3.18803e-30
ERAP2	-1.31809	2.32724e-08
KIAA0754	-2.34806	0.000471982
ARAP3	-1.29618	2.74005e-07
ATG3	-1.33526	2.06031e-28
SCG5	-1.14676	0.000419091
SMURF2	-1.5954	5.80236e-45
PARP12	-1.59267	9.27299e-31
FNDC4	-1.16667	0.00305378
GNPNAT1	-1.11178	4.99329e-23
AIDA	-1.14661	8.54041e-23
PCDH20	-3.48562	0.00465666
CASD1	-1.07004	1.43994e-05
CENPH	-1.13821	7.67231e-15
BMP4	-2.05808	2.28622e-06
GSTT2B	-1.00665	0.000375893
SLC7A2	-1.16425	1.8252e-05
NME1-NME2	-1.11823	0.000370538
SLC8A1	-4.38989	1.29827e-25
SMARCA1	-1.39805	5.8426e-24
KCTD14	-3.29661	0.000180073
SMPD1	-1.66231	5.40336e-06
SNAPC1	-1.57274	3.64048e-21
BNIP2	-1.29738	1.55466e-27
SPARC	-1.21932	1.12744e-34
SSR3	-1.03781	9.29552e-30
BRCA2	-1.3029	1.25348e-12
HSPA13	-1.47968	2.80783e-14
AURKA	-1.17213	4.90738e-25
TCF7	-2.2834	0.00017774
TCF19	-1.24286	4.84389e-18
BUB1	-1.00913	1.46234e-16
TDG	-1.02664	5.49471e-15
BUB1B	-1.02071	2.02968e-17
TGM2	-2.83205	8.1062e-13
THBS1	-2.4163	1.48004e-161
THBS2	-1.0131	2.37882e-22
THY1	-5.39344	5.25796e-06
TK1	-1.15762	2.18721e-18
TMPO	-1.12488	1.4505e-19
TNS1	-1.12372	0.00456443
TOP2A	-1.4788	1.70834e-41
TPD52L2	-1.1795	2.48055e-30
HSP90B1	-1.08376	6.2785e-37
TRO	-2.10444	0.000532319
TTK	-1.01435	1.42369e-12
TUB	-1.1022	0.000535144
FAM72D	-1.08892	0.000182805
FAM72A	-1.04398	1.43736e-05
TYMS	-1.13895	2.61074e-20
KRTAP2-3	-2.89853	0.0125603
UBA7	-2.61749	1.2371e-05
UCHL1	-2.07835	7.8369e-05
VDAC1	-1.05731	5.16787e-31
VIM	-2.53507	5.77388e-159
VLDLR	-1.31169	0.000187864
NSD2	-1.1242	3.68422e-30
WNT7A	-1.12632	2.94353e-17
WNT7B	-1.47634	5.25195e-08
WT1	-2.19571	1.5948e-06
XDH	-1.27434	1.87622e-16
CACNA2D1	-1.66215	0.00180749
CACNB1	-1.12895	0.00105563
PXDN	-1.25803	1.84303e-19
IL1R2	-1.52573	2.41754e-05
KCNAB1	-1.70577	0.00187705
CENPM	-1.23495	3.80157e-05
ST8SIA4	-3.03914	0.00686561
DSCC1	-1.21552	1.83045e-12
DHX58	-1.10039	0.00535278
HMGN5	-1.78109	0.00019505
PLA2G7	-2.11744	0.0088173
LRRC2	-2.35181	0.000129113
ATP13A3	-1.43189	9.85875e-25
E2F8	-1.86671	5.8431e-11
TTLL7	-2.01342	4.12955e-07
GSDMD	-2.00737	0.00138972
TFPI2	-2.52324	7.05364e-64
SHCBP1	-2.65349	1.25904e-76
MAP9	-1.59938	6.64035e-14
TUSC3	-1.53004	4.42064e-33
PYROXD1	-1.54963	3.94609e-24
ATAD5	-1.07842	2.2814e-10
STN1	-1.16742	5.50277e-11
TMEM62	-1.244	1.66179e-07
NRSN2	-2.15323	1.03553e-15
CCDC15	-1.12202	0.00148837
UXS1	-2.05926	1.28519e-31
TEDC2	-1.34215	7.36085e-05
EDEM3	-1.05343	8.5858e-10
PDCD1LG2	-1.79859	5.42797e-12
SLC35G2	-1.09246	3.8159e-05
LIMD2	-2.31438	6.96736e-05
APOL6	-2.89012	1.70621e-34
HMGA2	-1.48445	9.80979e-41
WNT5B	-1.26323	0.000574622
SLC25A32	-2.06225	3.79913e-45
DPF3	-6.14821	0.000598136
CAMK4	-1.98689	1.48773e-06
GPR63	-1.53665	1.15603e-07
ITM2C	-1.18504	4.47878e-14
DIAPH3	-1.32419	8.25721e-20
REXO5	-1.47141	0.000133157
SFXN3	-1.00164	9.82064e-08
HYI	-1.4565	1.31234e-10
GLT8D2	-1.59121	0.00752788
NUF2	-1.41841	5.06993e-18
SOX7	-1.83934	1.08206e-19
CASP3	-1.39427	5.70144e-26
TMEM47	-2.14194	3.21943e-06
H4C12	-5.98323	0.00122903
PARP9	-1.22403	7.09213e-25
SH3BGRL2	-1.10429	1.20043e-05
ESYT3	-2.05317	0.00335141
CCDC8	-2.15212	6.11142e-09
BRIP1	-1.25492	1.34497e-11
EEA1	-1.52765	4.0453e-21
ANTXR1	-1.14847	4.87322e-19
LRRC8C	-1.0931	7.2481e-21
ZCCHC9	-1.11704	7.15072e-12
PHF6	-1.20109	1.94434e-16
GINS4	-1.24324	1.19605e-13
CARD11	-2.85984	2.31912e-19
MCM8	-1.01841	3.09051e-11
KBTBD8	-1.77042	3.86084e-11
AFAP1L2	-1.40581	2.01415e-27
FAM126A	-1.36461	1.20144e-21
LOXL3	-3.69471	0.0108229
PSRC1	-1.33647	1.98997e-11
GPAT3	-2.53515	1.97259e-05
PLCD4	-1.06685	0.000475843
SEMA7A	-1.8022	2.72214e-12
MASTL	-1.18479	6.29642e-20
HSH2D	-4.06382	0.000233796
FRMD5	-1.75601	1.06883e-08
FAM83A	-1.19939	4.01177e-35
CNTNAP1	-2.16903	4.85203e-07
ENC1	-1.18585	4.54317e-16
HAT1	-1.18993	1.95056e-25
PAQR8	-1.59409	0.000239689
AGPS	-1.74116	7.27117e-37
SLC45A3	-1.13868	0.000477478
APOL1	-1.85589	0.00909609
HELZ2	-1.1466	3.73006e-16
LRRCC1	-1.42834	7.12083e-10
RUNX2	-2.02769	3.04483e-11
STC2	-1.35684	1.93749e-12
OASL	-1.87162	2.64308e-06
CBFB	-1.01806	9.00429e-12
PDE5A	-2.66492	8.90129e-15
SLC4A4	-2.00944	0.00297069
B3GALNT1	-1.8494	3.72568e-12
CTNNAL1	-1.13203	7.966e-32
ADAM19	-2.38902	5.17854e-05
CBR3	-2.04436	2.1909e-07
CBS	-1.32928	3.34423e-15
TNFRSF6B	-1.35259	4.88899e-12
NRP1	-2.17637	7.27567e-43
CCK	-5.62407	0.000531522
KAT2B	-1.21589	2.52469e-05
APLN	-1.27036	0.00409567
SYNJ1	-1.03459	1.37509e-05
ST3GAL5	-1.46256	1.20088e-26
SYNJ2	-1.15244	1.51e-11
SPHK1	-1.85366	3.62361e-17
CCNA2	-1.13346	9.51953e-20
AP1S2	-1.34219	4.78191e-08
CCNB1	-1.10756	3.49611e-29
WASL	-1.12787	3.51899e-13
NAV3	-1.57762	1.19065e-24
ARHGAP11B	-1.50998	0.00214847
BMERB1	-1.20592	0.00832933
SAPCD2	-1.34596	2.5898e-07
TAF1B	-1.0656	8.75995e-11
SH2D2A	-1.75927	4.62488e-08
PAPSS2	-1.95219	4.92009e-08
PKMYT1	-1.20097	2.07259e-15
TRIM47	-1.28424	1.80503e-05
LATS1	-1.26149	2.00816e-17
CCNB2	-1.16757	3.1105e-18
CDKN2AIPNL	-1.04363	7.7911e-09
EXO1	-1.00489	3.32103e-10
SLFN11	-3.31053	2.48601e-37
RASL10B	-2.01082	0.000400457
MYADM	-1.04642	7.98079e-11
NXPE3	-1.03066	1.62376e-10
DDX21	-1.36104	9.63308e-43
AURKB	-1.13048	1.86168e-12
VAPB	-1.08564	8.44404e-18
BBIP1	-1.08055	1.84842e-06
MOB1B	-1.12388	2.73844e-14
PDLIM7	-1.04082	6.66565e-12
ADAMTSL1	-4.88945	2.70491e-08
CD83	-1.15855	0.000702746
TRIP13	-1.08809	3.22141e-20
HAUS8	-1.07486	2.99371e-07
SLIT2	-1.55678	9.18711e-22
ARHGAP18	-1.28625	1.12704e-19
SELENOF	-1.49571	3.91502e-46
EPSTI1	-1.725	2.04047e-08
AKAP7	-1.20257	0.000434363
IL27RA	-1.65128	1.48352e-05
CHST10	-1.41005	4.87637e-06
KIF23	-1.25766	3.80579e-26
ADAMTS4	-2.64047	0.00454845
ADAMTS3	-2.7061	7.10051e-05
BAG2	-1.13046	3.4931e-10
KIF20B	-1.14845	8.78039e-20
AKAP12	-3.15263	6.53622e-14
CD44	-1.34359	6.84499e-54
PDIA4	-1.19762	7.96164e-34
ISG15	-1.66636	5.24988e-21
TRAM2	-1.16129	1.63745e-15
RIMS2	-1.27422	0.0132189
DOCK4	-1.21099	1.25155e-15
SNPH	-1.66765	0.000133187
PCLAF	-1.15221	5.01386e-18
DLGAP5	-1.49622	9.2765e-39
ARHGAP11A	-1.27019	1.62405e-26
CDK1	-1.01067	4.16808e-17
CEP170	-1.07519	1.74492e-15
TRANK1	-1.3959	0.00138759
CDC6	-1.19044	3.29826e-22
SV2A	-2.79279	7.93196e-07
CDC20	-1.45363	1.14217e-46
KIF14	-1.44497	2.86506e-23
CD302	-2.73234	0.000217644
