# Supplementary material for: ZFP42 maintains stemness and rhythmic transcription in human epidermal stem and progenitor cells via CRY1
Source: Commun Biol. 2026 Jan 21;9:291. doi: 10.1038/s42003-026-09576-0 (PMC12923524; doi:10.1038/s42003-026-09576-0)
Supplement: Supplementary file 5 — Supplementary Data 4. source_data [file 42003_2026_9576_MOESM5_ESM.xlsx]

## Sheet: Figure 3
Figure 3A		Control			ZFP42i
	Cell number X 10e6	1.87	1.98	2.02	0.38	0.385	0.41
Figure 3B		Control						ZFP42i
	cell viability %	102.503	106.133	97.2466	100.25	90.4881	103.004	70.5882	65.4568	58.5732	50.6884	52.3154	55.9449
			Control			ZFP42i
Figure 3C	cell cycle distribution	G1	47.6	48.5	51	50.8	59.2	54.5
		S	27.8	26.3	23.6	21.7	17.9	22.1
		G2	23.4	25	25.2	28.4	24.7	23.7
Figure 3D		Control		ZFP42i
	% apoptotic cells	27.9	30.7	39.5	40.8
Figure 3E		Control			ZFP42i
	FGFBP1	1	1.08	0.837	0.447	0.405	0.354
	KRT15	1	1.263	0.971	0.218	0.244	0.224
	MYC	1	1.089	0.904	0.706	0.67	0.557
	PRC1	0.755	1	0.876	0.143	0.123	0.134
	BUB1	0.917	1	0.795	0.093	0.088	0.117
Figure 3F		Control			ZFP42i
	SPP1	1	1.054	0.89	2.499	2.877	2.156
	SPRR2D	1	1.031		2.499	2.791
	SPRR1B	1	1.243	1.177	3.226	3.971	3.143
	SPRR1A	1	1.057	0.807	2.33	2.71	1.961
	DSC1	1	1.389	0.956	1.878	2.117	1.713
	SPINK5	1	1.134	1.107	5.081	5.405	5.186
Figure 3D									Figure 3C
Blank
									Control-1
positive
									Control-2
Control-1
									Control-3
Control-2
									ZFP42i-1
ZFP42i-1
									ZFP42i-2
ZFP42i-2
									ZFP42i-3

## Sheet: Figure 4
Figure 4C		Control				ZFP42 OE						Figure 4B	﻿Area (a.u.)	Control	ZFP42 OE
	CRY1	1	0.94013	1.0332	1.00783	2.01729	1.99176	1.96041	1.91074					4369	32888
	CCND1	0.9724	1	1.05572	0.46355	2.09043	2.59475	2.20289	1.6979					3850	18557
	CCNE1	1	1.08875	0.98307	1.2421	1.45223	1.37793	1.41301	2.1752					11495	1573
	CDKN1B	1	0.929404	1.11951	1.55594	0.67895	0.747033	0.706141	0.867585					6643	7459
														1422	2047
														2423	16927
														11068	7082
Figure 4E		Control			ZFP42i									797	2621
	BMAL1	0.825	1	1.108	0.554	0.791	0.818							587	13768
	CLOCK	0.855	1	0.93	0.955	0.956	0.725							372	11236
	PER1	0.975	1	1.167	1.574	1.865	1.238							3015	20530
	PER2	0.87	1	1.058	1.647	2.18	1.576							10123	10095
	CRY1	1	0.73249	0.89035	0.00827	0.1309	0.12762							1145	8387
	CRY2	0.842	1	1.736	1.205	1.29	0.969							2841	11985
	NR1D1	0.759	1	1.232	0.741	1.262	0.693							4279	19453
	NR1D2	1.218	1	1.078	1.491	2.12	1.012							872	14349
														1438	8774
														105	3640
Figure 4I		Control		ZFP42i										894	2011
	0h	0.889	0.911	0.538	0.639									1473	4363
	6h	1.09	0.908	0.571	0.559									325	13654
	12h	1.128	0.912	0.468	0.625									4090	8070
	18h	0.981	0.753	0.494	0.522									1714	12925
	24h	0.718	0.81	0.63	0.44									2045	8893
														1211	4327
														1243	17872
														1399	17562
Figure 4J	﻿CRY1 Promoter	﻿Control-ZFP42 ChIP	﻿ZFP42i-ZFP42 ChIP											5868	2314
		9.014	0.2353											739	44149
		8.6805	0.1145											694	3424
		2.7536	0.216											7771	8067
														6962	4084
														3656	6894
														1888	18626
Figure 4K	﻿CRY1 Promoter	Control	ZFP42i											605	1162
		1.1704	0.1054											3515	12537
		1.3006	0.1114											9054	22263
		0.659	0.1262											380	8297
		1	0.137											2122	23972
														3631	11065
														3058	14981
Figure 4L	﻿CRY1 Promoter	Control	ZFP42 OE											1449	8663
		1.04	1.7518											1090	16225
		0.962	1.9091											174	3362
		1	2.0167											598	12724
		1.101	1.8218											179	7005
														339	8968
														500	14627
														2801	4418
														258	3737
														6242	7423
														6941	2881
														5808	4487
														6155	8610
														608	14890
														488	1902
														601	8586
														365	13596
														594	13680
														1707	8327
														6996	7315
														13023	9778
														1037	7119
														2798	16986
														6019	6182
														11139	3389
														220	4136

## Sheet: Figure 5
Figure 5A		Control			CRY1i
	Cell number X 10e6	2.1	2.32	2.28	0.39	0.48	0.45
Figure 5B	cell cycle distribution		Control			CRY1i
		G1	47.6	48.5	51	64.4	62.4	68.2
		S	27.8	26.3	23.6	14.7	14.7	11.3
		G2	23.4	25	25.2	21.8	17.5	20.5
Figure 5G		Control			CRY1i
	PRC1	0.862	1.142	1	0.191	0.05	0.169
	BUB1	1	1.091	0.868	0.182	0.065	0.149
	MKI67	1.371	1	0.985	0.313	0.35	0.413
	CDK1	0.947	1	0.798	0.176	0.166	0.191
	CDK2	1.21	1	0.852	0.138	0.125	0.11
	YAP1	1.127	1	1.616	0.588	0.661	0.661
Figure 5H		Control			CRY1i
	GRHL3	1.978	0.875	1	4.29	4.578	3.912
	KRTDAP	0.396	1	1.304	2.647	3.171	2.723
	SCEL	0.649	1	0.901	4.98	4.857	3.234
	FLG	0.63	1	1.084	4.344	3.906	3.435
Figure 5I		Control					ZFP42i					ZFP42i+CRY1 OE
	ZFP42	1	1.04176	1.707	1	0.861	0.03633	0.07878	0.157	0.197	0.106	0.15467	0.22866	0.194	0.172	0.321
	MKI67	1	1.23774	1.404	1	1.714	0.38682	0.37608	0.425	0.431	0.357	3.1898	0.86144	3.102	2.389	3.502
	BUB1	1	0.88444	1.203	1	1.301	0.28546	0.27905	0.532	0.418	0.326	1.37931	1.44901	2.52	1.821	2.619
	CDK1	0.748	1	1.137	0.988	1	0.257	0.205	0.201	0.296	0.264	1.296	1.101	1.766	1.746	1.843
	CDK2	0.846	1	1.035	0.656	1	0.194	0.178	0.32	0.304	0.332	0.264	0.202	0.143	0.746	1.08
	YAP1	0.916	1	1.117	0.771	1	0.578	0.49	0.35	0.52	0.651	0.946	0.818	1.136	1.438	0.988
	CDKN1B	1	0.630419	1.16742	1		3.44984	3.37671	3.87315	2.86964		1.84457	1.5569	1.79498	1.26048
Figure 5K	﻿Numbers of colonies	Control+EV	ZFP42i+EV	ZFP42i+CRY1 OE
		523	310	379
		535	244	431
		478	302	403
Figure 5M		﻿Control-CRY1 ChIP			﻿CRY1i-CRY1 ChIP
	CRY1	121.958	96.9554	96.8253	1.8474	3.8126	0.4072
	YAP1	37.2534	9.5929	4.6567	3.0702	8.6573	4.0182
	CDK1	9.8552	23.9523	21.7905	1.4441	1.5659	1.3014
	CDK2	1.853	2.1132	2.6223	0.8309	0.4427	0.6361
Figure 5B
	Control-1
	Control-2
	Control-3
	﻿CRY1i-1
	﻿CRY1i-2
	﻿CRY1i-3

## Sheet: Figure S1
Figure S1c		﻿Fetus EPSCs			﻿Adult EPSCs
	﻿% MKI67 positive cells	86.8468	86.6521	79.0503	42.4779	57.2993	57.0833
Figure S1A
	blank
	﻿Fetus EPSCs-CD49f-1								﻿Adult EPSCs-CD49f-1
	﻿Fetus EPSCs-CD49f-2								﻿Adult EPSCs-CD49f-2
	﻿Fetus EPSCs-CD49f-3								﻿Adult EPSCs-CD49f-3
	﻿Fetus EPSCs-CD34-1
									﻿Adult EPSCs-CD34-1
	﻿Fetus EPSCs-CD34-2
									﻿Adult EPSCs-CD34-2
	﻿Fetus EPSCs-CD34-3
									﻿Adult EPSCs-CD34-3
	﻿Fetus EPSCs-CD71-1								﻿Adult EPSCs-CD71-1
	﻿Fetus EPSCs-CD71-2								﻿Adult EPSCs-CD71-2
	﻿Fetus EPSCs-CD71-3								﻿Adult EPSCs-CD71-3
	﻿Fetus EPSCs-K14-1								﻿Adult EPSCs-K14-1
	﻿Fetus EPSCs-K14-2								﻿Adult EPSCs-K14-2
	﻿Fetus EPSCs-K14-3								﻿Adult EPSCs-K14-3
Figure S1B
	blank
	﻿Fetus EPSCs-K10-1
									﻿Adult EPSCs-K10-1
	﻿Fetus EPSCs-K10-2
									﻿Adult EPSCs-K10-2
	﻿Fetus EPSCs-K10-3
									﻿Adult EPSCs-K10-3

## Sheet: Figure S3
Figure S3C		ZFP42	G0S2	MCM7	CDK1	CDK4	DKK1
	Fetus_2	0.277188	0.799891	0.390303	0.589495	0.618699	0.709561
	Fetus_4	1	1	1	1	1	1
	Adult_2	0.0307529	0.4413	0.652242	0.639277	0.726231	1.0683
	Adult_9	0.0032247	0.0164155	0.460182	0.762941	0.683101	0.254364
	Old_2	0.0200616	0.126222	0.173985	0.225255	0.595821	0.3221
	Old_3	0.0103468	0.12668	0.296102	0.472354	0.549737	0.142044
Figure S3D		SPRR2D	KRT16	SPRR1B	P16	S100A9	SPINK6	IVL
	Fetus_2	0.064335	1.25067	1.17883	0.264965	0.567134	0.11326	1.3249
	Fetus_4	1	1	1	1	1	1	1
	Adult_2	6.54537	7.08214	6.79789	3.73468	5.62896	5.81426	15.4919
	Adult_9	0.318843	5.25093	9.12587	0.30824	1.80941	0.76717	6.71671
	Old_2	0.312791	13.1962	12.5309	0.544169	7.7811	1.54074	25.7026
	Old_3	0.0256616	2.45849	1.53067	0.488921	0.627802	0.281598	3.17875

## Sheet: Figure S4
Figure S4C		Fetus_2			Fetus_4			Adult_2			Adult_3			Old_3			Old_4
	ZFP42 positive cells(%)	33.5	43.9	37.7	37.7	56.9	53.1	17.2	15.1	12.1	36.2	33.4	30.8	17.4	17	11.3	14.3	8.92	9.04
Figure S4D		Control			ZFP42i
	ZFP42 expression	0.377	1	0.584	0.079	0.132	0.145
Figure S4E		Control			ZFP42i
	﻿% MKI67 positive cells	77.551	84.2813	79.4652	43.8095	44.0633	39.6078
							0
Figure S4I	CRY1 expression		Control			ZFP42i
		CT0	1	1	1	0.52031	0.5578	0.678
		CT3	1	1	1	0.49718	0.52777	0.814
		CT6	1	1	1	0.16627	0.45481	0.603
		CT9	1	1	1	0.21547	0.63156	0.726
		CT12	1	1	1	0.15113	0.46174	0.544
		CT15	1	1	1	0.39006	0.34839	0.676
		CT18	1	1	1	0.22725	0.40046	0.436
		CT21	1	1	1	0.80229	0.6399	0.635
		CT24	1	1	1	1.08231	0.57068	0.461
Figure S4K	﻿CCNB1 Promoter	Control	ZFP42i
		1.0933	0.39
		1.1776	0.5222
		1	0.5247
		0.8915	0.4834
Figure S4L	﻿CCNB1 Promoter	Control	ZFP42 OE
		0.9138	2.373
		1	2.5673
		1.2295	1.4669
		1.2765	1.6341
SFigure 4B
	blank
	﻿Fetus_2 EPSCs-ZFP42-1								﻿Fetus_4 EPSCs-ZFP42-1
	﻿Fetus_2 EPSCs-ZFP42-2								﻿Fetus_4 EPSCs-ZFP42-2
	﻿Fetus_2 EPSCs-ZFP42-3								﻿Fetus_4 EPSCs-ZFP42-3
	﻿Adult_2 EPSCs-ZFP42-1								﻿Adult_3 EPSCs-ZFP42-1
	﻿Adult_2 EPSCs-ZFP42-2								﻿Adult_3 EPSCs-ZFP42-2
	﻿Adult_2 EPSCs-ZFP42-3								﻿Adult_3 EPSCs-ZFP42-3
	Old_3 EPSCs-ZFP42-1								Old_4 EPSCs-ZFP42-1
	Old_3 EPSCs-ZFP42-2								Old_4 EPSCs-ZFP42-2
	Old_3 EPSCs-ZFP42-3								Old_4 EPSCs-ZFP42-3

## Sheet: Figure S5
Figure S5A		Control			CRY1i-siRNA1			CRY1i-siRNA2			CRY1i-siRNA3
	CRY1 expression	1	0.996	0.93	0.15	0.167	0.165	0.36	0.398	0.324	0.214	0.267	0.232
Figure S5B		Control			CRY1i-siRNA1			CRY1i-siRNA2			CRY1i-siRNA3
	SPINK5 expression	0.815	1	1.038	9.281	11.083	9.954	2.621	3.091	2.581	1.103	0.993	0.983
Figure S5D		Control			CRY1i
	﻿% MKI67 positive cells	77.551	84.2813	79.4652	13.871	6.4309	7.0632
Figure S5H		Control		ZFP42i		ZFP42i+CRY1 OE
	CRY1 expression	1	1.09846	0.31678	0.3269	9588.77	7981.15
Figure S5I	cell cycle distribution		Control+EV			ZFP42i+EV			ZFP42i+CRY1_OE
		G1	39.7	38.5	42.4	44.9	63.2	45.8	37.6	44.5	52.8
		S	37.3	39.2	32.9	24.8	14.9	25.6	33.8	32.3	25.4
		G2	20	20	20.8	29	19.3	27	27	21.5	19.4
Figure S5L		Control					ZFP42i					ZFP42i+CRY1 OE
	SPRR1A	1	1.00147	1.176	1	1.141	19.5237	16.8429	35.327	36.938	30.958	18.5254	17.2321	35.793	35.324	44.036
	GRHL3	1	0.98925	1.363	1	1.141	2.02577	1.67544	5.807	6.07	5.051	1.62131	1.72341	8.723	8.587	10.734
	S100A9	1	7.51172				78.2698	104.304				69.314	55.5325
	SPRR2D	1	1.02685				54.8063	55.8878				47.8908	72.0912
										Figure S5I
Figure S5K	﻿% MKI67 positive cells	Control+EV	ZFP42i+EV	ZFP42i+CRY1 OE
		125.862	49.6013	109.93
		100	65.4647	85.5195
		88.7837	76.3393	103.625
											Control+EV-1
											Control+EV-2
											Control+EV-3
											ZFP42i+EV-1
											ZFP42i+EV-2
											ZFP42i+EV-3
											ZFP42i+CRY1_OE-1
											ZFP42i+CRY1_OE-2
											ZFP42i+CRY1_OE-3
